# Supplementary material for: Identification of a prognostic signature based on ammonia metabolism-related genes in clear cell renal cell carcinoma: an integrated analysis of bulk and single-cell transcriptomics
Source: Front Immunol. 2026 Apr 23;17:1765098. doi: 10.3389/fimmu.2026.1765098 (PMC13149443; doi:10.3389/fimmu.2026.1765098)
Supplement: Supplementary Table 2 — Primer sequence table. [file Supplementaryfile2.xlsx]

## Sheet: Sheet1
primer	sequence
RGS20 F	GAGGGCTAGAGCAAAGACCG
RGS20 R	CCATCCGCTCTGATCCCATC
ADA F	AGATGAAGGCCAAAGAGGGC
ADA R	GCCTTGACCCCGAAGTCTC
AICDA F	GGAATTGCTCTTCCTCCGCT
AICDA R	TACAGGGGCTTTGAAGGTCA
SLC12A5 F	CGCCACCATGCTAAACAACC
SLC12A5 R	CTTCTCTGTGTCGGTGCTGT
RUFY4 F	GTATCCATGCAGGCTCTGTGG
RUFY4 R	ATGGGCTGGTCTTGGTCTTG
CDK5RAP3 F	CCTGAAGCGGAAGTGGAGG
CDK5RAP3 R	AGCTTGCTGGTCTGGATGTC
GAPDH F	ATGGGCAGCCGTTAGGAAAG
GAPDH R	AGGAAAAGCATCACCCGGAG
