# Supplementary material for: Identification of a prognostic signature based on ammonia metabolism-related genes in clear cell renal cell carcinoma: an integrated analysis of bulk and single-cell transcriptomics
Source: Front Immunol. 2026 Apr 23;17:1765098. doi: 10.3389/fimmu.2026.1765098 (PMC13149443; doi:10.3389/fimmu.2026.1765098)
Supplement: Supplementary Table 3 — GO enrichment analysis pathway results. [file Supplementaryfile3.xlsx]

## Sheet: Additional file 3
ONTOLOGY	ID	Description	GeneRatio	BgRatio	pvalue	p.adjust	qvalue	geneID	Count	richFactor
BP	GO:0050863	regulation of T cell activation	22/95	377/18614	1.60481133906865e-17	3.8387087230522e-14	2.413974108978e-14	CD27/SPN/CD2/CD6/LAG3/SIRPG/ZAP70/CD3E/CCL5/ZNF683/HLA-DPB1/HLA-DQB1/SIT1/IFNG/HLA-DQA1/IL12RB1/TIGIT/IL2RG/IDO1/CTLA4/ADA/NOD2	22	0.583554376657825
BP	GO:0002449	lymphocyte mediated immunity	20/95	300/18614	4.27955116391494e-17	5.11834319204227e-14	3.21867295433392e-14	CD8A/CD27/SLA2/HLA-F/CD2/GZMB/LAG3/SH2D1A/SLAMF6/GZMM/HLA-DPB1/SLAMF7/HLA-DQB1/PRF1/HLA-DQA1/NKG7/IL12RB1/IL2RB/AICDA/NOD2	20	0.666666666666667
BP	GO:0007159	leukocyte cell-cell adhesion	22/95	415/18614	1.21654173838696e-16	9.699892794072e-14	6.09978296194723e-14	CD27/SPN/CD6/LAG3/SIRPG/ZAP70/CD3E/CCL5/ITGAL/HLA-DPB1/HLA-DQB1/IFNG/HLA-DQA1/IL12RB1/TIGIT/IL2RG/IDO1/CTLA4/ASS1/ADA/APOA4/NOD2	22	0.530120481927711
BP	GO:0002443	leukocyte mediated immunity	21/95	401/18614	8.42807017711217e-16	5.03998596591308e-13	3.16939796923508e-13	CD8A/CD27/SLA2/HLA-F/CD2/GZMB/LAG3/SH2D1A/SLAMF6/GZMM/HLA-DPB1/SLAMF7/HLA-DQB1/PRF1/HLA-DQA1/NKG7/IL12RB1/IL2RB/AICDA/HMOX1/NOD2	21	0.523690773067332
BP	GO:1903037	regulation of leukocyte cell-cell adhesion	20/95	378/18614	3.67895431709985e-15	1.76001174530057e-12	1.1067843619233e-12	CD27/SPN/CD6/LAG3/SIRPG/ZAP70/CD3E/CCL5/HLA-DPB1/HLA-DQB1/IFNG/HLA-DQA1/IL12RB1/TIGIT/IL2RG/IDO1/CTLA4/ASS1/ADA/NOD2	20	0.529100529100529
BP	GO:0022407	regulation of cell-cell adhesion	21/95	491/18614	4.61211344423227e-14	1.8386958931006e-11	1.15626493189613e-11	CD27/SPN/CD6/LAG3/SIRPG/ZAP70/CD3E/CCL5/HLA-DPB1/HLA-DQB1/IFNG/HLA-DQA1/IL12RB1/TIGIT/IL2RG/IDO1/CTLA4/CXCL13/ASS1/ADA/NOD2	21	0.427698574338086
BP	GO:0030217	T cell differentiation	17/95	300/18614	1.75762975961746e-13	6.00607197857853e-11	3.77692169397497e-11	CD8A/ITK/CD27/SPN/CD2/LAG3/ZAP70/SLAMF6/CD3G/CD3E/ZNF683/CD3D/IFNG/IL12RB1/IL2RG/CTLA4/ADA	17	0.566666666666667
BP	GO:0050852	T cell receptor signaling pathway	13/95	140/18614	2.88540468943499e-13	8.38236520162236e-11	5.27125500489278e-11	CD8A/ITK/SLA2/CD8B/SH2D1A/ZAP70/CD3G/CD3E/HLA-DPB1/HLA-DQB1/CD3D/CTLA4/ADA	13	0.928571428571429
BP	GO:0002460	adaptive immune response based on somatic recombination of immune receptors built from immunoglobulin superfamily domains	17/95	311/18614	3.1538999504432e-13	8.38236520162236e-11	5.27125500489278e-11	CD8A/CD27/SPN/SLA2/HLA-F/SLAMF6/GZMM/HLA-DPB1/HLA-DQB1/PRF1/HLA-DQA1/IL12RB1/IL2RB/CXCL13/ADA/AICDA/NOD2	17	0.546623794212219
BP	GO:0030098	lymphocyte differentiation	19/95	422/18614	3.51880316431218e-13	8.41697716903473e-11	5.29302075979169e-11	CD8A/ITK/CD27/SPN/CD2/LAG3/ZAP70/SLAMF6/CD3G/CD3E/ZNF683/CD3D/IFNG/IL12RB1/IL2RG/CTLA4/ADA/AICDA/AQP8	19	0.450236966824645
BP	GO:1903131	mononuclear cell differentiation	19/95	474/18614	2.72706412915952e-12	5.93012490631778e-10	3.72916233547268e-10	CD8A/ITK/CD27/SPN/CD2/LAG3/ZAP70/SLAMF6/CD3G/CD3E/ZNF683/CD3D/IFNG/IL12RB1/IL2RG/CTLA4/ADA/AICDA/AQP8	19	0.40084388185654
BP	GO:0046631	alpha-beta T cell activation	13/95	175/18614	5.11193796816901e-12	1.01897963498836e-09	6.40785908466097e-10	ITK/SPN/ZAP70/SLAMF6/CD3G/CD3E/ZNF683/CD3D/IFNG/NKG7/IL12RB1/IL2RG/ADA	13	0.742857142857143
BP	GO:0001906	cell killing	13/95	197/18614	2.29303777534215e-11	4.21918950662956e-09	2.65323966069954e-09	GNLY/HLA-F/CD2/GZMB/LAG3/SH2D1A/SLAMF6/GZMM/SLAMF7/PRF1/IFNG/NKG7/IL12RB1	13	0.65989847715736
BP	GO:0050851	antigen receptor-mediated signaling pathway	13/95	201/18614	2.9533070615598e-11	5.04593606517932e-09	3.17313969245786e-09	CD8A/ITK/SLA2/CD8B/SH2D1A/ZAP70/CD3G/CD3E/HLA-DPB1/HLA-DQB1/CD3D/CTLA4/ADA	13	0.646766169154229
BP	GO:0050870	positive regulation of T cell activation	14/95	249/18614	3.18250536495812e-11	5.07503522198655e-09	3.19143871335098e-09	CD27/CD6/SIRPG/ZAP70/CD3E/CCL5/HLA-DPB1/HLA-DQB1/IFNG/HLA-DQA1/IL12RB1/IL2RG/ADA/NOD2	14	0.562248995983936
BP	GO:0002696	positive regulation of leukocyte activation	16/95	377/18614	7.52219054759626e-11	1.12456748686564e-08	7.07184887665465e-09	CD27/HLA-F/CD2/CD6/SIRPG/ZAP70/CD3E/CCL5/HLA-DPB1/HLA-DQB1/IFNG/HLA-DQA1/IL12RB1/IL2RG/ADA/NOD2	16	0.424403183023873
BP	GO:0022409	positive regulation of cell-cell adhesion	15/95	321/18614	8.1524208300916e-11	1.14709356621054e-08	7.21350425151758e-09	CD27/CD6/SIRPG/ZAP70/CD3E/CCL5/HLA-DPB1/HLA-DQB1/IFNG/HLA-DQA1/IL12RB1/IL2RG/CXCL13/ADA/NOD2	15	0.467289719626168
BP	GO:0051251	positive regulation of lymphocyte activation	15/95	327/18614	1.05675914441588e-10	1.36126017406816e-08	8.5602921525409e-09	CD27/HLA-F/CD6/SIRPG/ZAP70/CD3E/CCL5/HLA-DPB1/HLA-DQB1/IFNG/HLA-DQA1/IL12RB1/IL2RG/ADA/NOD2	15	0.458715596330275
BP	GO:1903039	positive regulation of leukocyte cell-cell adhesion	14/95	273/18614	1.08126853291367e-10	1.36126017406816e-08	8.5602921525409e-09	CD27/CD6/SIRPG/ZAP70/CD3E/CCL5/HLA-DPB1/HLA-DQB1/IFNG/HLA-DQA1/IL12RB1/IL2RG/ADA/NOD2	14	0.512820512820513
BP	GO:0001909	leukocyte mediated cytotoxicity	11/95	139/18614	1.23472183013609e-10	1.47672730884277e-08	9.28640786981304e-09	HLA-F/CD2/GZMB/LAG3/SH2D1A/SLAMF6/GZMM/SLAMF7/PRF1/NKG7/IL12RB1	11	0.79136690647482
BP	GO:0050867	positive regulation of cell activation	16/95	394/18614	1.44206147116735e-10	1.64257668525348e-08	1.03293525929732e-08	CD27/HLA-F/CD2/CD6/SIRPG/ZAP70/CD3E/CCL5/HLA-DPB1/HLA-DQB1/IFNG/HLA-DQA1/IL12RB1/IL2RG/ADA/NOD2	16	0.406091370558376
BP	GO:0001819	positive regulation of cytokine production	17/95	489/18614	3.98187710515389e-10	4.2404467333493e-08	2.66660727950896e-08	PYHIN1/ITK/SPN/HLA-F/CD2/CD6/SLAMF6/CD3E/HLA-DPB1/IFNG/IL12RB1/TIGIT/GBP5/IDO1/PRG3/HMOX1/NOD2	17	0.347648261758691
BP	GO:0002429	immune response-activating cell surface receptor signaling pathway	14/95	302/18614	4.07735262822048e-10	4.2404467333493e-08	2.66660727950896e-08	CD8A/ITK/SLA2/CD8B/SH2D1A/ZAP70/CD3G/CD3E/HLA-DPB1/HLA-DQB1/CD3D/CTLA4/ADA/NOD2	14	0.463576158940397
BP	GO:0043368	positive T cell selection	7/95	38/18614	7.99213926836473e-10	7.96549880413685e-08	5.00910833969e-08	SPN/ZAP70/SLAMF6/CD3G/CD3E/CD3D/IL12RB1	7	1.84210526315789
BP	GO:0070098	chemokine-mediated signaling pathway	9/95	91/18614	8.86690255300022e-10	8.48385236271061e-08	5.33507526241571e-08	CCL4/CXCL11/CXCR6/CCL5/CXCL9/CXCL10/CXCR3/CCR5/CXCL13	9	0.989010989010989
BP	GO:0002768	immune response-regulating cell surface receptor signaling pathway	14/95	329/18614	1.24130787682752e-09	1.14200324668132e-07	7.18149374893328e-08	CD8A/ITK/SLA2/CD8B/SH2D1A/ZAP70/CD3G/CD3E/HLA-DPB1/HLA-DQB1/CD3D/CTLA4/ADA/NOD2	14	0.425531914893617
BP	GO:0019835	cytolysis	6/95	23/18614	1.41739567747653e-09	1.2557075779718e-07	7.89652406672111e-08	GZMB/GZMH/GZMA/GZMM/PRF1/NKG7	6	2.60869565217391
BP	GO:1990868	response to chemokine	9/95	99/18614	1.89408150308813e-09	1.56229067427131e-07	9.82447356774205e-08	CCL4/CXCL11/CXCR6/CCL5/CXCL9/CXCL10/CXCR3/CCR5/CXCL13	9	0.909090909090909
BP	GO:1990869	cellular response to chemokine	9/95	99/18614	1.89408150308813e-09	1.56229067427131e-07	9.82447356774205e-08	CCL4/CXCL11/CXCR6/CCL5/CXCL9/CXCL10/CXCR3/CCR5/CXCL13	9	0.909090909090909
BP	GO:0002253	activation of immune response	16/95	495/18614	3.92614332525795e-09	3.13044494467234e-07	1.96858203922583e-07	PYHIN1/CD8A/ITK/SLA2/CD8B/SH2D1A/ZAP70/CD3G/CD3E/HLA-DPB1/HLA-DQB1/CD3D/CTLA4/ADA/ZBP1/NOD2	16	0.323232323232323
BP	GO:0042267	natural killer cell mediated cytotoxicity	8/95	76/18614	4.83815234689223e-09	3.73318077863426e-07	2.34761280261766e-07	HLA-F/CD2/GZMB/LAG3/SH2D1A/SLAMF6/SLAMF7/NKG7	8	1.05263157894737
BP	GO:0002228	natural killer cell mediated immunity	8/95	79/18614	6.6109205750206e-09	4.9416631298279e-07	3.10756759924488e-07	HLA-F/CD2/GZMB/LAG3/SH2D1A/SLAMF6/SLAMF7/NKG7	8	1.0126582278481
BP	GO:0045058	T cell selection	7/95	51/18614	6.9472768287305e-09	5.03572308312829e-07	3.16671725303218e-07	SPN/ZAP70/SLAMF6/CD3G/CD3E/CD3D/IL12RB1	7	1.37254901960784
BP	GO:0006968	cellular defense response	7/95	52/18614	7.99477130905612e-09	5.6245567562536e-07	3.53700563487343e-07	ITK/SPN/GNLY/SH2D1A/CXCL9/PRF1/CCR5	7	1.34615384615385
BP	GO:0046632	alpha-beta T cell differentiation	9/95	119/18614	9.73638248643151e-09	6.65412197358405e-07	4.18444829266485e-07	ITK/SPN/ZAP70/SLAMF6/ZNF683/IFNG/IL12RB1/IL2RG/ADA	9	0.756302521008403
BP	GO:0050900	leukocyte migration	14/95	393/18614	1.20308883151741e-08	7.993856902749e-07	5.02694134572625e-07	CCL4/CXCL11/SPN/ZAP70/CCL5/ITGAL/CXCL9/CXCL10/CXCR3/CCR5/CXCL13/ADA/HMOX1/NOD2	14	0.356234096692112
BP	GO:0045785	positive regulation of cell adhesion	15/95	482/18614	2.09858949487351e-08	1.35670974911823e-06	8.53167678001207e-07	CD27/CD6/SIRPG/ZAP70/CD3E/CCL5/HLA-DPB1/HLA-DQB1/IFNG/HLA-DQA1/IL12RB1/IL2RG/CXCL13/ADA/NOD2	15	0.311203319502075
BP	GO:0032496	response to lipopolysaccharide	13/95	345/18614	2.16168299393542e-08	1.36072255828777e-06	8.55691135272496e-07	FASLG/CXCL11/CD6/CCL5/CXCL9/CXCL10/CCR5/IDO1/CXCL13/ASS1/TH/AICDA/NOD2	13	0.376811594202899
BP	GO:0002683	negative regulation of immune system process	15/95	487/18614	2.40567762408705e-08	1.47548227610672e-06	9.27857847454896e-07	CST7/SPN/SLA2/HLA-F/LAG3/SH2D1A/PDCD1/TIGIT/NLRC5/IDO1/CTLA4/TBC1D10C/ADA/HMOX1/NOD2	15	0.308008213552361
BP	GO:0019221	cytokine-mediated signaling pathway	15/95	492/18614	2.75320745797699e-08	1.61330991912299e-06	1.01453083718833e-06	CCL4/CXCL11/CXCR6/CCL5/CXCL9/CXCL10/IFNG/CXCR3/IL12RB1/IL2RB/CCR5/IL2RG/NLRC5/CXCL13/ZBP1	15	0.304878048780488
BP	GO:0045580	regulation of T cell differentiation	10/95	180/18614	2.76528874097168e-08	1.61330991912299e-06	1.01453083718833e-06	CD27/CD2/LAG3/ZAP70/ZNF683/IFNG/IL12RB1/IL2RG/CTLA4/ADA	10	0.555555555555556
BP	GO:0002757	immune response-activating signaling pathway	14/95	423/18614	3.02805166452683e-08	1.72454751941623e-06	1.08448266381174e-06	CD8A/ITK/SLA2/CD8B/SH2D1A/ZAP70/CD3G/CD3E/HLA-DPB1/HLA-DQB1/CD3D/CTLA4/ADA/NOD2	14	0.33096926713948
BP	GO:0002237	response to molecule of bacterial origin	13/95	366/18614	4.329240637246e-08	2.40826595448661e-06	1.51443938081384e-06	FASLG/CXCL11/CD6/CCL5/CXCL9/CXCL10/CCR5/IDO1/CXCL13/ASS1/TH/AICDA/NOD2	13	0.355191256830601
BP	GO:0042454	ribonucleoside catabolic process	5/95	20/18614	4.54304408803653e-08	2.46976396785986e-06	1.55311244062301e-06	ADA/APOBEC3H/APOBEC3C/AICDA/APOBEC3G	5	2.5
BP	GO:0002764	immune response-regulating signaling pathway	14/95	450/18614	6.52727323044637e-08	3.46960834827282e-06	2.18186513363926e-06	CD8A/ITK/SLA2/CD8B/SH2D1A/ZAP70/CD3G/CD3E/HLA-DPB1/HLA-DQB1/CD3D/CTLA4/ADA/NOD2	14	0.311111111111111
BP	GO:0072678	T cell migration	7/95	71/18614	7.34572889168983e-08	3.81977902367871e-06	2.40207015703084e-06	CXCL11/SPN/ZAP70/CCL5/ITGAL/CXCL10/CXCL13	7	0.985915492957746
BP	GO:0070383	DNA cytosine deamination	4/95	9/18614	7.86619635877812e-08	4.00339184897814e-06	2.51753518402999e-06	APOBEC3H/APOBEC3C/AICDA/APOBEC3G	4	4.44444444444444
BP	GO:0002285	lymphocyte activation involved in immune response	10/95	208/18614	1.08152503538221e-07	5.38959975965468e-06	3.38925279728328e-06	SPN/HLA-F/SLAMF6/ZNF683/ITGAL/IFNG/NKG7/IL12RB1/ADA/AICDA	10	0.480769230769231
BP	GO:0045619	regulation of lymphocyte differentiation	10/95	212/18614	1.29223746703496e-07	6.30822861458698e-06	3.96693306206864e-06	CD27/CD2/LAG3/ZAP70/ZNF683/IFNG/IL12RB1/IL2RG/CTLA4/ADA	10	0.471698113207547
BP	GO:0042098	T cell proliferation	10/95	213/18614	1.35024924128534e-07	6.45959237030905e-06	4.06211824378262e-06	SH2D2A/SPN/CD6/ZAP70/CD3E/CCL5/HLA-DPB1/IL12RB1/IDO1/CTLA4	10	0.469483568075117
BP	GO:0071346	cellular response to type II interferon	8/95	116/18614	1.38004847438606e-07	6.47269794261071e-06	4.0703596901913e-06	FASLG/CCL4/CCL5/IFNG/IL12RB1/GBP5/NLRC5/ASS1	8	0.689655172413793
BP	GO:0071887	leukocyte apoptotic process	8/95	117/18614	1.47518361530772e-07	6.76514372044947e-06	4.25426437974049e-06	FASLG/CD27/PDCD1/CD3G/CCL5/IDO1/ADA/NOD2	8	0.683760683760684
BP	GO:0009164	nucleoside catabolic process	5/95	25/18614	1.52575274171833e-07	6.76514372044947e-06	4.25426437974049e-06	ADA/APOBEC3H/APOBEC3C/AICDA/APOBEC3G	5	2
BP	GO:0009615	response to virus	13/95	408/18614	1.52724816431552e-07	6.76514372044947e-06	4.25426437974049e-06	CCL4/CCL5/CXCL9/CXCL10/PRF1/IFNG/IL12RB1/NLRC5/APOBEC3H/APOBEC3C/AICDA/APOBEC3G/ZBP1	13	0.318627450980392
BP	GO:0070227	lymphocyte apoptotic process	7/95	80/18614	1.69048496540664e-07	7.35207279500486e-06	4.62335505371499e-06	FASLG/CD27/PDCD1/CD3G/CCL5/IDO1/ADA	7	0.875
BP	GO:0072676	lymphocyte migration	8/95	122/18614	2.04007733318226e-07	8.57812282942344e-06	5.39435729767915e-06	CCL4/CXCL11/SPN/ZAP70/CCL5/ITGAL/CXCL10/CXCL13	8	0.655737704918033
BP	GO:0033632	regulation of cell-cell adhesion mediated by integrin	4/95	11/18614	2.04411789831579e-07	8.57812282942344e-06	5.39435729767915e-06	CD3E/CCL5/CXCL13/ADA	4	3.63636363636364
BP	GO:0071222	cellular response to lipopolysaccharide	10/95	224/18614	2.15678245451493e-07	8.89486832965469e-06	5.59354288112857e-06	CXCL11/CD6/CCL5/CXCL9/CXCL10/CCR5/CXCL13/ASS1/AICDA/NOD2	10	0.446428571428571
BP	GO:0006216	cytidine catabolic process	4/95	12/18614	3.05419237188397e-07	1.15962351643595e-05	7.29229891298612e-06	APOBEC3H/APOBEC3C/AICDA/APOBEC3G	4	3.33333333333333
BP	GO:0009972	cytidine deamination	4/95	12/18614	3.05419237188397e-07	1.15962351643595e-05	7.29229891298612e-06	APOBEC3H/APOBEC3C/AICDA/APOBEC3G	4	3.33333333333333
BP	GO:0016554	cytidine to uridine editing	4/95	12/18614	3.05419237188397e-07	1.15962351643595e-05	7.29229891298612e-06	APOBEC3H/APOBEC3C/AICDA/APOBEC3G	4	3.33333333333333
BP	GO:0046087	cytidine metabolic process	4/95	12/18614	3.05419237188397e-07	1.15962351643595e-05	7.29229891298612e-06	APOBEC3H/APOBEC3C/AICDA/APOBEC3G	4	3.33333333333333
BP	GO:0072488	ammonium transmembrane transport	4/95	12/18614	3.05419237188397e-07	1.15962351643595e-05	7.29229891298612e-06	AQP8/RHBG/SLC12A5/RHAG	4	3.33333333333333
BP	GO:0002366	leukocyte activation involved in immune response	11/95	296/18614	3.26143357790991e-07	1.21896079974383e-05	7.66544174808102e-06	SPN/HLA-F/SLAMF6/ZNF683/ITGAL/IFNG/NKG7/IL12RB1/ADA/AICDA/HMOX1	11	0.371621621621622
BP	GO:0071219	cellular response to molecule of bacterial origin	10/95	237/18614	3.63221911310083e-07	1.3324486453137e-05	8.37911069421438e-06	CXCL11/CD6/CCL5/CXCL9/CXCL10/CCR5/CXCL13/ASS1/AICDA/NOD2	10	0.421940928270042
BP	GO:0002263	cell activation involved in immune response	11/95	300/18614	3.7272952059175e-07	1.3324486453137e-05	8.37911069421438e-06	SPN/HLA-F/SLAMF6/ZNF683/ITGAL/IFNG/NKG7/IL12RB1/ADA/AICDA/HMOX1	11	0.366666666666667
BP	GO:2000106	regulation of leukocyte apoptotic process	7/95	90/18614	3.81463325883427e-07	1.3324486453137e-05	8.37911069421438e-06	CD27/PDCD1/CD3G/CCL5/IDO1/ADA/NOD2	7	0.777777777777778
BP	GO:0050670	regulation of lymphocyte proliferation	10/95	239/18614	3.92420666776454e-07	1.3324486453137e-05	8.37911069421438e-06	SPN/CD6/ZAP70/CD3E/CCL5/HLA-DPB1/IL12RB1/IDO1/CTLA4/ADA	10	0.418410041841004
BP	GO:0070231	T cell apoptotic process	6/95	56/18614	3.9816400873819e-07	1.3324486453137e-05	8.37911069421438e-06	FASLG/CD27/PDCD1/CCL5/IDO1/ADA	6	1.07142857142857
BP	GO:2000107	negative regulation of leukocyte apoptotic process	6/95	56/18614	3.9816400873819e-07	1.3324486453137e-05	8.37911069421438e-06	CD27/PDCD1/CCL5/IDO1/ADA/NOD2	6	1.07142857142857
BP	GO:0042129	regulation of T cell proliferation	9/95	183/18614	4.00342656618427e-07	1.3324486453137e-05	8.37911069421438e-06	SPN/CD6/ZAP70/CD3E/CCL5/HLA-DPB1/IL12RB1/IDO1/CTLA4	9	0.491803278688525
BP	GO:0034656	nucleobase-containing small molecule catabolic process	5/95	30/18614	4.01071498589408e-07	1.3324486453137e-05	8.37911069421438e-06	ADA/APOBEC3H/APOBEC3C/AICDA/APOBEC3G	5	1.66666666666667
BP	GO:0051607	defense response to virus	11/95	303/18614	4.11438110773583e-07	1.34816433009645e-05	8.47793886511104e-06	CXCL9/CXCL10/PRF1/IFNG/IL12RB1/NLRC5/APOBEC3H/APOBEC3C/AICDA/APOBEC3G/ZBP1	11	0.363036303630363
BP	GO:0140546	defense response to symbiont	11/95	304/18614	4.25108636819665e-07	1.37413494496302e-05	8.6412552207013e-06	CXCL9/CXCL10/PRF1/IFNG/IL12RB1/NLRC5/APOBEC3H/APOBEC3C/AICDA/APOBEC3G/ZBP1	11	0.361842105263158
BP	GO:0045006	DNA deamination	4/95	13/18614	4.39437002878257e-07	1.40151108117972e-05	8.81341020509514e-06	APOBEC3H/APOBEC3C/AICDA/APOBEC3G	4	3.07692307692308
BP	GO:0046651	lymphocyte proliferation	11/95	306/18614	4.53660187294547e-07	1.41983851740325e-05	8.92866238940875e-06	SH2D2A/SPN/CD6/ZAP70/CD3E/CCL5/HLA-DPB1/IL12RB1/IDO1/CTLA4/ADA	11	0.359477124183006
BP	GO:0032944	regulation of mononuclear cell proliferation	10/95	243/18614	4.57055041137334e-07	1.41983851740325e-05	8.92866238940875e-06	SPN/CD6/ZAP70/CD3E/CCL5/HLA-DPB1/IL12RB1/IDO1/CTLA4/ADA	10	0.411522633744856
BP	GO:0070228	regulation of lymphocyte apoptotic process	6/95	59/18614	5.45790967226548e-07	1.67375896616141e-05	1.05254425393622e-05	CD27/PDCD1/CD3G/CCL5/IDO1/ADA	6	1.01694915254237
BP	GO:0034341	response to type II interferon	8/95	139/18614	5.55701228198202e-07	1.68257890867101e-05	1.05809067967386e-05	FASLG/CCL4/CCL5/IFNG/IL12RB1/GBP5/NLRC5/ASS1	8	0.575539568345324
BP	GO:0032943	mononuclear cell proliferation	11/95	313/18614	5.6740612471928e-07	1.69654431291065e-05	1.06687283187349e-05	SH2D2A/SPN/CD6/ZAP70/CD3E/CCL5/HLA-DPB1/IL12RB1/IDO1/CTLA4/ADA	11	0.351437699680511
BP	GO:0006959	humoral immune response	10/95	250/18614	5.92829815897862e-07	1.74504305642232e-05	1.09737129362238e-05	CXCL11/GNLY/SH2D1A/PDCD1/CXCL9/CXCL10/HLA-DQB1/IFNG/CXCL13/NOD2	10	0.4
BP	GO:0045059	positive thymic T cell selection	4/95	14/18614	6.12807762288775e-07	1.74504305642232e-05	1.09737129362238e-05	ZAP70/CD3G/CD3E/CD3D	4	2.85714285714286
BP	GO:0046131	pyrimidine ribonucleoside metabolic process	4/95	14/18614	6.12807762288775e-07	1.74504305642232e-05	1.09737129362238e-05	APOBEC3H/APOBEC3C/AICDA/APOBEC3G	4	2.85714285714286
BP	GO:0046133	pyrimidine ribonucleoside catabolic process	4/95	14/18614	6.12807762288775e-07	1.74504305642232e-05	1.09737129362238e-05	APOBEC3H/APOBEC3C/AICDA/APOBEC3G	4	2.85714285714286
BP	GO:1901658	glycosyl compound catabolic process	5/95	34/18614	7.70603406614595e-07	2.16856864543778e-05	1.36370559511115e-05	ADA/APOBEC3H/APOBEC3C/AICDA/APOBEC3G	5	1.47058823529412
BP	GO:0009119	ribonucleoside metabolic process	5/95	35/18614	8.95421396956758e-07	2.4621086509647e-05	1.54829839034877e-05	ADA/APOBEC3H/APOBEC3C/AICDA/APOBEC3G	5	1.42857142857143
BP	GO:0019724	B cell mediated immunity	8/95	148/18614	8.95499383921106e-07	2.4621086509647e-05	1.54829839034877e-05	CD27/SLA2/HLA-DPB1/HLA-DQB1/HLA-DQA1/IL2RB/AICDA/NOD2	8	0.540540540540541
BP	GO:0002695	negative regulation of leukocyte activation	9/95	202/18614	9.17052175380899e-07	2.464706520799e-05	1.54993206223454e-05	CST7/SPN/HLA-F/LAG3/TIGIT/IDO1/CTLA4/TBC1D10C/HMOX1	9	0.445544554455445
BP	GO:0071674	mononuclear cell migration	9/95	202/18614	9.17052175380899e-07	2.464706520799e-05	1.54993206223454e-05	CCL4/CXCL11/SPN/ZAP70/CCL5/ITGAL/CXCL10/CCR5/CXCL13	9	0.445544554455445
BP	GO:0071216	cellular response to biotic stimulus	10/95	264/18614	9.73740520283676e-07	2.58798591613172e-05	1.62745637834546e-05	CXCL11/CD6/CCL5/CXCL9/CXCL10/CCR5/CXCL13/ASS1/AICDA/NOD2	10	0.378787878787879
BP	GO:0045869	negative regulation of single stranded viral RNA replication via double stranded DNA intermediate	4/95	16/18614	1.10550670523987e-06	2.87019297848968e-05	1.80492244598739e-05	APOBEC3H/APOBEC3C/AICDA/APOBEC3G	4	2.5
BP	GO:0046135	pyrimidine nucleoside catabolic process	4/95	16/18614	1.10550670523987e-06	2.87019297848968e-05	1.80492244598739e-05	APOBEC3H/APOBEC3C/AICDA/APOBEC3G	4	2.5
BP	GO:0070663	regulation of leukocyte proliferation	10/95	268/18614	1.11591951086764e-06	2.87019297848968e-05	1.80492244598739e-05	SPN/CD6/ZAP70/CD3E/CCL5/HLA-DPB1/IL12RB1/IDO1/CTLA4/ADA	10	0.373134328358209
BP	GO:0030593	neutrophil chemotaxis	7/95	107/18614	1.24089590995983e-06	3.15768406023822e-05	1.98571137215297e-05	CCL4/CXCL11/CCL5/CXCL9/CXCL10/CXCL13/NOD2	7	0.654205607476635
BP	GO:0070229	negative regulation of lymphocyte apoptotic process	5/95	38/18614	1.36785389046217e-06	3.44411211156369e-05	2.16583181104758e-05	CD27/PDCD1/CCL5/IDO1/ADA	5	1.31578947368421
BP	GO:0033631	cell-cell adhesion mediated by integrin	4/95	17/18614	1.44001549542129e-06	3.58803860942472e-05	2.25634006903183e-05	CD3E/CCL5/CXCL13/ADA	4	2.35294117647059
BP	GO:0070232	regulation of T cell apoptotic process	5/95	39/18614	1.56270020276048e-06	3.8535864793846e-05	2.42332999429704e-05	CD27/PDCD1/CCL5/IDO1/ADA	5	1.28205128205128
BP	GO:0070661	leukocyte proliferation	11/95	348/18614	1.60223969123131e-06	3.91077279737274e-05	2.45929164207254e-05	SH2D2A/SPN/CD6/ZAP70/CD3E/CCL5/HLA-DPB1/IL12RB1/IDO1/CTLA4/ADA	11	0.316091954022989
BP	GO:0046635	positive regulation of alpha-beta T cell activation	6/95	72/18614	1.79436954359411e-06	4.33548681644154e-05	2.72637328845932e-05	ZAP70/CD3E/IFNG/IL12RB1/IL2RG/ADA	6	0.833333333333333
BP	GO:0046634	regulation of alpha-beta T cell activation	7/95	114/18614	1.90218498404222e-06	4.55002648182898e-05	2.86128667599613e-05	ZAP70/CD3E/ZNF683/IFNG/IL12RB1/IL2RG/ADA	7	0.614035087719298
BP	GO:0046637	regulation of alpha-beta T cell differentiation	6/95	73/18614	1.94706630916945e-06	4.61126991240924e-05	2.89979964127478e-05	ZAP70/ZNF683/IFNG/IL12RB1/IL2RG/ADA	6	0.821917808219178
BP	GO:0035710	CD4-positive	alpha-beta T cell activation	7/95	115/18614	2.01711213787536e-06	4.68569317342893e-05	2.9466007502332e-05	SPN/SLAMF6/CD3E/IFNG/NKG7/IL12RB1/IL2RG	7	0.608695652173913
BP	GO:2000403	positive regulation of lymphocyte migration	5/95	41/18614	2.01766888320727e-06	4.68569317342893e-05	2.9466007502332e-05	CCL4/SPN/CCL5/CXCL10/CXCL13	5	1.21951219512195
BP	GO:0031343	positive regulation of cell killing	6/95	74/18614	2.11020391235326e-06	4.85346899841249e-05	3.05210667080243e-05	HLA-F/LAG3/SLAMF6/PRF1/IFNG/IL12RB1	6	0.810810810810811
BP	GO:0050866	negative regulation of cell activation	9/95	225/18614	2.2404510875632e-06	5.10396095376301e-05	3.20962867581735e-05	CST7/SPN/HLA-F/LAG3/TIGIT/IDO1/CTLA4/TBC1D10C/HMOX1	9	0.4
BP	GO:0016553	base conversion or substitution editing	4/95	19/18614	2.3268855703929e-06	5.2017853125045e-05	3.27114557805357e-05	APOBEC3H/APOBEC3C/AICDA/APOBEC3G	4	2.10526315789474
BP	GO:0045091	regulation of single stranded viral RNA replication via double stranded DNA intermediate	4/95	19/18614	2.3268855703929e-06	5.2017853125045e-05	3.27114557805357e-05	APOBEC3H/APOBEC3C/AICDA/APOBEC3G	4	2.10526315789474
BP	GO:0002685	regulation of leukocyte migration	9/95	227/18614	2.40951858675745e-06	5.33663746252205e-05	3.3559474273649e-05	CCL4/SPN/CCL5/CXCL10/CXCR3/CXCL13/ADA/HMOX1/NOD2	9	0.39647577092511
BP	GO:0031349	positive regulation of defense response	12/95	441/18614	2.48932915751348e-06	5.46282141722223e-05	3.43529827724457e-05	PYHIN1/HLA-F/LAG3/SLAMF6/CCL5/IFNG/NKG7/GBP5/NLRC5/IDO1/ZBP1/NOD2	12	0.272108843537415
BP	GO:0033634	positive regulation of cell-cell adhesion mediated by integrin	3/95	6/18614	2.54728108211618e-06	5.53917849856536e-05	3.48331547018566e-05	CD3E/CCL5/CXCL13	3	5
BP	GO:0039692	single stranded viral RNA replication via double stranded DNA intermediate	4/95	20/18614	2.89724935277103e-06	6.24344184849396e-05	3.92619186828809e-05	APOBEC3H/APOBEC3C/AICDA/APOBEC3G	4	2
BP	GO:0050848	regulation of calcium-mediated signaling	6/95	82/18614	3.86013967379828e-06	8.09952114011007e-05	5.09338835997944e-05	CCL4/SLA2/ZAP70/CD3E/TBC1D10C/ADA	6	0.731707317073171
BP	GO:0061844	antimicrobial humoral immune response mediated by antimicrobial peptide	6/95	82/18614	3.86013967379828e-06	8.09952114011007e-05	5.09338835997944e-05	CXCL11/GNLY/CXCL9/CXCL10/CXCL13/NOD2	6	0.731707317073171
BP	GO:1901657	glycosyl compound metabolic process	6/95	82/18614	3.86013967379828e-06	8.09952114011007e-05	5.09338835997944e-05	TH/ADA/APOBEC3H/APOBEC3C/AICDA/APOBEC3G	6	0.731707317073171
BP	GO:1990266	neutrophil migration	7/95	128/18614	4.12396956130923e-06	8.57785668752321e-05	5.39418993419762e-05	CCL4/CXCL11/CCL5/CXCL9/CXCL10/CXCL13/NOD2	7	0.546875
BP	GO:0045061	thymic T cell selection	4/95	22/18614	4.34018973613644e-06	8.94977055934342e-05	5.6280681787105e-05	ZAP70/CD3G/CD3E/CD3D	4	1.81818181818182
BP	GO:0140507	granzyme-mediated programmed cell death signaling pathway	3/95	7/18614	4.44122506750986e-06	9.07983791579793e-05	5.70986110793665e-05	GZMB/GZMA/NKG7	3	4.28571428571429
BP	GO:0014075	response to amine	5/95	48/18614	4.48203835926297e-06	9.085623521489e-05	5.71349938928348e-05	DRD4/GLDC/ASS1/TH/PPP1R1B	5	1.04166666666667
BP	GO:0071621	granulocyte chemotaxis	7/95	131/18614	4.80889030748735e-06	9.66627362647877e-05	6.07864152976508e-05	CCL4/CXCL11/CCL5/CXCL9/CXCL10/CXCL13/NOD2	7	0.534351145038168
BP	GO:0033077	T cell differentiation in thymus	6/95	86/18614	5.0987326302853e-06	0.00010163473709702	6.39130607778745e-05	ZAP70/CD3G/CD3E/CD3D/IL2RG/ADA	6	0.697674418604651
BP	GO:1902105	regulation of leukocyte differentiation	10/95	319/18614	5.29228532632232e-06	0.000104621045459198	6.57910024472779e-05	CD27/CD2/LAG3/ZAP70/ZNF683/IFNG/IL12RB1/IL2RG/CTLA4/ADA	10	0.313479623824451
BP	GO:0006213	pyrimidine nucleoside metabolic process	4/95	24/18614	6.25557621664286e-06	0.000121653156993575	7.65016552296332e-05	APOBEC3H/APOBEC3C/AICDA/APOBEC3G	4	1.66666666666667
BP	GO:0070233	negative regulation of T cell apoptotic process	4/95	24/18614	6.25557621664286e-06	0.000121653156993575	7.65016552296332e-05	CD27/CCL5/IDO1/ADA	4	1.66666666666667
BP	GO:0046638	positive regulation of alpha-beta T cell differentiation	5/95	52/18614	6.69424129439352e-06	0.000129134074001527	8.12060340381014e-05	ZAP70/IFNG/IL12RB1/IL2RG/ADA	5	0.961538461538462
BP	GO:0046629	gamma-delta T cell activation	4/95	26/18614	8.7325817003946e-06	0.000165780439899555	0.000104251121552748	ITK/CD3G/CD3E/NOD2	4	1.53846153846154
BP	GO:1901623	regulation of lymphocyte chemotaxis	4/95	26/18614	8.7325817003946e-06	0.000165780439899555	0.000104251121552748	CCL4/CCL5/CXCL10/CXCL13	4	1.53846153846154
BP	GO:0009116	nucleoside metabolic process	5/95	55/18614	8.85284879242928e-06	0.000166740270169219	0.000104854711350033	ADA/APOBEC3H/APOBEC3C/AICDA/APOBEC3G	5	0.909090909090909
BP	GO:0016064	immunoglobulin mediated immune response	7/95	145/18614	9.38692333078521e-06	0.000174058299280916	0.000109456658014623	CD27/HLA-DPB1/HLA-DQB1/HLA-DQA1/IL2RB/AICDA/NOD2	7	0.482758620689655
BP	GO:0050671	positive regulation of lymphocyte proliferation	7/95	145/18614	9.38692333078521e-06	0.000174058299280916	0.000109456658014623	CD6/ZAP70/CD3E/CCL5/HLA-DPB1/IL12RB1/ADA	7	0.482758620689655
BP	GO:0045071	negative regulation of viral genome replication	5/95	56/18614	9.68173945749704e-06	0.000178144006017946	0.000112025956961646	CCL5/APOBEC3H/APOBEC3C/AICDA/APOBEC3G	5	0.892857142857143
BP	GO:0010818	T cell chemotaxis	4/95	27/18614	1.02112962765269e-05	0.000186453593079789	0.000117251445392985	CXCL11/CCL5/CXCL10/CXCL13	4	1.48148148148148
BP	GO:0032946	positive regulation of mononuclear cell proliferation	7/95	148/18614	1.07326595294564e-05	0.000194488799958028	0.000122304389693726	CD6/ZAP70/CD3E/CCL5/HLA-DPB1/IL12RB1/ADA	7	0.472972972972973
BP	GO:0042113	B cell activation	9/95	276/18614	1.17388950021816e-05	0.000210260442741296	0.000132222396003042	CD27/ZAP70/IL2RG/CTLA4/TBC1D10C/ADA/AICDA/AQP8/NOD2	9	0.326086956521739
BP	GO:0010528	regulation of transposition	4/95	28/18614	1.18667055894962e-05	0.000210260442741296	0.000132222396003042	APOBEC3H/APOBEC3C/AICDA/APOBEC3G	4	1.42857142857143
BP	GO:0010529	negative regulation of transposition	4/95	28/18614	1.18667055894962e-05	0.000210260442741296	0.000132222396003042	APOBEC3H/APOBEC3C/AICDA/APOBEC3G	4	1.42857142857143
BP	GO:0030101	natural killer cell activation	6/95	100/18614	1.22076150253817e-05	0.00021471040544642	0.000135020757517573	HLA-F/CD2/ZNF683/SLAMF7/NKG7/IL2RB	6	0.6
BP	GO:0097530	granulocyte migration	7/95	156/18614	1.51230936892681e-05	0.000264047008063718	0.000166046107429613	CCL4/CXCL11/CCL5/CXCL9/CXCL10/CXCL13/NOD2	7	0.448717948717949
BP	GO:0039694	viral RNA genome replication	4/95	30/18614	1.57594731420616e-05	0.000273164201129069	0.000171779459344059	APOBEC3H/APOBEC3C/AICDA/APOBEC3G	4	1.33333333333333
BP	GO:0042102	positive regulation of T cell proliferation	6/95	105/18614	1.61473261046566e-05	0.000277873410376537	0.000174740848190491	CD6/ZAP70/CD3E/CCL5/HLA-DPB1/IL12RB1	6	0.571428571428571
BP	GO:0048247	lymphocyte chemotaxis	5/95	64/18614	1.87131867329068e-05	0.000319728161893664	0.000201061231889653	CCL4/CXCL11/CCL5/CXCL10/CXCL13	5	0.78125
BP	GO:0032196	transposition	4/95	32/18614	2.0518142531928e-05	0.00034808082933597	0.000218890822531729	APOBEC3H/APOBEC3C/AICDA/APOBEC3G	4	1.25
BP	GO:0031341	regulation of cell killing	6/95	110/18614	2.10552026129855e-05	0.000354676370776488	0.000223038432423694	HLA-F/LAG3/SLAMF6/PRF1/IFNG/IL12RB1	6	0.545454545454545
BP	GO:0070665	positive regulation of leukocyte proliferation	7/95	166/18614	2.2604715789877e-05	0.000377647340244283	0.000237483739310456	CD6/ZAP70/CD3E/CCL5/HLA-DPB1/IL12RB1/ADA	7	0.421686746987952
BP	GO:0045089	positive regulation of innate immune response	9/95	300/18614	2.27346224896224e-05	0.000377647340244283	0.000237483739310456	PYHIN1/HLA-F/LAG3/SLAMF6/CCL5/GBP5/NLRC5/ZBP1/NOD2	9	0.3
BP	GO:0080111	DNA demethylation	4/95	33/18614	2.32572058037445e-05	0.000383663698500392	0.00024126712953576	APOBEC3H/APOBEC3C/AICDA/APOBEC3G	4	1.21212121212121
BP	GO:0002831	regulation of response to biotic stimulus	11/95	463/18614	2.38572646065856e-05	0.000390866965335293	0.000245796907878954	PYHIN1/HLA-F/LAG3/SLAMF6/CCL5/IL12RB1/GBP5/NLRC5/APOBEC3G/ZBP1/NOD2	11	0.237580993520518
BP	GO:0051250	negative regulation of lymphocyte activation	7/95	168/18614	2.44168938131472e-05	0.000397314353748627	0.000249851351657626	SPN/HLA-F/LAG3/TIGIT/IDO1/CTLA4/TBC1D10C	7	0.416666666666667
BP	GO:2000401	regulation of lymphocyte migration	5/95	68/18614	2.51762494358651e-05	0.000406902626017495	0.000255880941990407	CCL4/SPN/CCL5/CXCL10/CXCL13	5	0.735294117647059
BP	GO:0019882	antigen processing and presentation	6/95	114/18614	2.57915371853132e-05	0.000414049375485028	0.000260375179355793	CD8A/HLA-F/HLA-DPB1/HLA-DQB1/HLA-DQA1/NOD2	6	0.526315789473684
BP	GO:2000406	positive regulation of T cell migration	4/95	34/18614	2.62554194566952e-05	0.000418686422269432	0.000263291188797315	SPN/CCL5/CXCL10/CXCL13	4	1.17647058823529
BP	GO:0045582	positive regulation of T cell differentiation	6/95	116/18614	2.84618083536071e-05	0.000450865202528663	0.000283526832605817	CD27/ZAP70/IFNG/IL12RB1/IL2RG/ADA	6	0.517241379310345
BP	GO:0032609	type II interferon production	6/95	118/18614	3.13500558692956e-05	0.000490126363655915	0.000308216235550212	CD2/SLAMF6/CD3E/HLA-DPB1/IL12RB1/NOD2	6	0.508474576271186
BP	GO:0032649	regulation of type II interferon production	6/95	118/18614	3.13500558692956e-05	0.000490126363655915	0.000308216235550212	CD2/SLAMF6/CD3E/HLA-DPB1/IL12RB1/NOD2	6	0.508474576271186
BP	GO:0030595	leukocyte chemotaxis	8/95	241/18614	3.24146951482423e-05	0.000503480199964907	0.000316613802917555	CCL4/CXCL11/CCL5/CXCL9/CXCL10/CCR5/CXCL13/NOD2	8	0.33195020746888
BP	GO:0045589	regulation of regulatory T cell differentiation	4/95	36/18614	3.30891791452605e-05	0.000509883879874755	0.000320640760579574	LAG3/IFNG/IL2RG/CTLA4	4	1.11111111111111
BP	GO:0071677	positive regulation of mononuclear cell migration	5/95	72/18614	3.3253296513571e-05	0.000509883879874755	0.000320640760579574	CCL4/SPN/CCL5/CXCL10/CXCL13	5	0.694444444444444
BP	GO:0070234	positive regulation of T cell apoptotic process	3/95	13/18614	3.54923663049987e-05	0.000538279105636265	0.00033849711404428	PDCD1/CCL5/IDO1	3	2.30769230769231
BP	GO:0050766	positive regulation of phagocytosis	5/95	73/18614	3.5555225205071e-05	0.000538279105636265	0.00033849711404428	SIRPG/IFNG/IL2RB/IL2RG/NOD2	5	0.684931506849315
BP	GO:0016239	positive regulation of macroautophagy	5/95	75/18614	4.05283813491721e-05	0.000609709988598865	0.000383416464402296	DCN/HSPB8/RUFY4/HMOX1/NOD2	5	0.666666666666667
BP	GO:0035510	DNA dealkylation	4/95	38/18614	4.11421956185217e-05	0.000611255477760894	0.000384388346118781	APOBEC3H/APOBEC3C/AICDA/APOBEC3G	4	1.05263157894737
BP	GO:0072529	pyrimidine-containing compound catabolic process	4/95	38/18614	4.11421956185217e-05	0.000611255477760894	0.000384388346118781	APOBEC3H/APOBEC3C/AICDA/APOBEC3G	4	1.05263157894737
BP	GO:0002456	T cell mediated immunity	6/95	125/18614	4.33679290130692e-05	0.000640346211106552	0.000402682069913423	CD8A/HLA-F/GZMM/PRF1/IL12RB1/NOD2	6	0.48
BP	GO:0002833	positive regulation of response to biotic stimulus	9/95	327/18614	4.45664725440121e-05	0.000654006149234828	0.00041127212957955	PYHIN1/HLA-F/LAG3/SLAMF6/CCL5/GBP5/NLRC5/ZBP1/NOD2	9	0.275229357798165
BP	GO:0033700	phospholipid efflux	3/95	14/18614	4.50049731802835e-05	0.000656413999068525	0.000412786307282574	APOC1/SPNS1/APOA4	3	2.14285714285714
BP	GO:0019730	antimicrobial humoral response	6/95	126/18614	4.53506173744116e-05	0.000657446525815713	0.000413435612300059	CXCL11/GNLY/CXCL9/CXCL10/CXCL13/NOD2	6	0.476190476190476
BP	GO:0045066	regulatory T cell differentiation	4/95	39/18614	4.56655665231802e-05	0.000658024307972573	0.000413798950929769	LAG3/IFNG/IL2RG/CTLA4	4	1.02564102564103
BP	GO:0032729	positive regulation of type II interferon production	5/95	77/18614	4.60238824575352e-05	0.000659216328373798	0.00041454855362003	CD2/SLAMF6/CD3E/HLA-DPB1/IL12RB1	5	0.649350649350649
BP	GO:0019722	calcium-mediated signaling	7/95	187/18614	4.8416198727584e-05	0.000689354448549887	0.000433500927203744	CCL4/SLA2/ZAP70/CD3E/CCR5/TBC1D10C/ADA	7	0.374331550802139
BP	GO:0002478	antigen processing and presentation of exogenous peptide antigen	4/95	40/18614	5.05418780593945e-05	0.000711153954812186	0.000447209558804178	HLA-F/HLA-DPB1/HLA-DQB1/HLA-DQA1	4	1
BP	GO:0050850	positive regulation of calcium-mediated signaling	4/95	40/18614	5.05418780593945e-05	0.000711153954812186	0.000447209558804178	CCL4/ZAP70/CD3E/ADA	4	1
BP	GO:1903706	regulation of hemopoiesis	10/95	415/18614	5.08772852767477e-05	0.000711686937906319	0.000447544725518452	CD27/CD2/LAG3/ZAP70/ZNF683/IFNG/IL12RB1/IL2RG/CTLA4/ADA	10	0.240963855421687
BP	GO:0019079	viral genome replication	6/95	129/18614	5.17383391906025e-05	0.000719523879906518	0.000452472990840704	CXCR6/CCL5/APOBEC3H/APOBEC3C/AICDA/APOBEC3G	6	0.465116279069767
BP	GO:0045621	positive regulation of lymphocyte differentiation	6/95	130/18614	5.40206399330595e-05	0.000742628567355623	0.000467002386354156	CD27/ZAP70/IFNG/IL12RB1/IL2RG/ADA	6	0.461538461538462
BP	GO:0050864	regulation of B cell activation	6/95	130/18614	5.40206399330595e-05	0.000742628567355623	0.000467002386354156	CD27/IL2RG/CTLA4/TBC1D10C/ADA/NOD2	6	0.461538461538462
BP	GO:0002399	MHC class II protein complex assembly	3/95	16/18614	6.87271858334363e-05	0.000923569823109998	0.000580787395363575	HLA-DPB1/HLA-DQB1/HLA-DQA1	3	1.875
BP	GO:0002503	peptide antigen assembly with MHC class II protein complex	3/95	16/18614	6.87271858334363e-05	0.000923569823109998	0.000580787395363575	HLA-DPB1/HLA-DQB1/HLA-DQA1	3	1.875
BP	GO:0010819	regulation of T cell chemotaxis	3/95	16/18614	6.87271858334363e-05	0.000923569823109998	0.000580787395363575	CCL5/CXCL10/CXCL13	3	1.875
BP	GO:0070230	positive regulation of lymphocyte apoptotic process	3/95	16/18614	6.87271858334363e-05	0.000923569823109998	0.000580787395363575	PDCD1/CCL5/IDO1	3	1.875
BP	GO:2000516	positive regulation of CD4-positive	alpha-beta T cell activation	4/95	44/18614	7.39125202420124e-05	0.000987702505133485	0.000621117268014324	CD3E/IFNG/IL12RB1/IL2RG	4	0.909090909090909
BP	GO:0045069	regulation of viral genome replication	5/95	86/18614	7.82448691183222e-05	0.00103978737183904	0.000653870865322119	CCL5/APOBEC3H/APOBEC3C/AICDA/APOBEC3G	5	0.581395348837209
BP	GO:0033627	cell adhesion mediated by integrin	5/95	87/18614	8.26833342514052e-05	0.00109269909132244	0.000687144429457738	CD3E/CCL5/ITGAL/CXCL13/ADA	5	0.574712643678161
BP	GO:0043367	CD4-positive	alpha-beta T cell differentiation	5/95	89/18614	9.21397705625636e-05	0.00121097984167941	0.000761525344904011	SPN/SLAMF6/IFNG/IL12RB1/IL2RG	5	0.561797752808989
BP	GO:0048525	negative regulation of viral process	5/95	90/18614	9.71690244355462e-05	0.00127010003524495	0.00079870311140866	CCL5/APOBEC3H/APOBEC3C/AICDA/APOBEC3G	5	0.555555555555556
BP	GO:0002295	T-helper cell lineage commitment	3/95	18/18614	9.9406194799879e-05	0.00129228053239843	0.00081265132934226	SPN/SLAMF6/IL12RB1	3	1.66666666666667
BP	GO:0010508	positive regulation of autophagy	6/95	146/18614	0.000102868070745483	0.00133005635255782	0.000836406674795424	IFNG/DCN/HSPB8/RUFY4/HMOX1/NOD2	6	0.410958904109589
BP	GO:2000404	regulation of T cell migration	4/95	48/18614	0.000104303498867599	0.0013413654262973	0.000843518392087151	SPN/CCL5/CXCL10/CXCL13	4	0.833333333333333
BP	GO:0019884	antigen processing and presentation of exogenous antigen	4/95	49/18614	0.000113133027075155	0.00143943723810516	0.000905190905321365	HLA-F/HLA-DPB1/HLA-DQB1/HLA-DQA1	4	0.816326530612245
BP	GO:0033628	regulation of cell adhesion mediated by integrin	4/95	49/18614	0.000113133027075155	0.00143943723810516	0.000905190905321365	CD3E/CCL5/CXCL13/ADA	4	0.816326530612245
BP	GO:1903038	negative regulation of leukocyte cell-cell adhesion	6/95	150/18614	0.000119354869592195	0.00151056533367477	0.00094991984765941	SPN/LAG3/TIGIT/IDO1/CTLA4/ASS1	6	0.4
BP	GO:0045088	regulation of innate immune response	9/95	373/18614	0.000121943267600141	0.00153520155841861	0.000965412351249868	PYHIN1/HLA-F/LAG3/SLAMF6/CCL5/GBP5/NLRC5/ZBP1/NOD2	9	0.241286863270777
BP	GO:0002396	MHC protein complex assembly	3/95	20/18614	0.000137851738679403	0.00169075739310679	0.00106323372414611	HLA-DPB1/HLA-DQB1/HLA-DQA1	3	1.5
BP	GO:0002501	peptide antigen assembly with MHC protein complex	3/95	20/18614	0.000137851738679403	0.00169075739310679	0.00106323372414611	HLA-DPB1/HLA-DQB1/HLA-DQA1	3	1.5
BP	GO:0002544	chronic inflammatory response	3/95	20/18614	0.000137851738679403	0.00169075739310679	0.00106323372414611	CCL5/IDO1/CXCL13	3	1.5
BP	GO:0002643	regulation of tolerance induction	3/95	20/18614	0.000137851738679403	0.00169075739310679	0.00106323372414611	PDCD1/CD3E/IDO1	3	1.5
BP	GO:0140131	positive regulation of lymphocyte chemotaxis	3/95	20/18614	0.000137851738679403	0.00169075739310679	0.00106323372414611	CCL4/CCL5/CXCL13	3	1.5
BP	GO:0006576	biogenic amine metabolic process	5/95	97/18614	0.000138540321508751	0.00169075739310679	0.00106323372414611	IDO1/DRD4/TH/PRG3/SLC29A4	5	0.515463917525773
BP	GO:0043373	CD4-positive	alpha-beta T cell lineage commitment	3/95	21/18614	0.000160232864862771	0.00193604491413099	0.00121748291774916	SPN/SLAMF6/IL12RB1	3	1.42857142857143
BP	GO:0006874	intracellular calcium ion homeostasis	8/95	303/18614	0.000160257898410508	0.00193604491413099	0.00121748291774916	FASLG/CXCL11/CCL5/CXCL9/CXCL10/CCR5/DRD4/GPR12	8	0.264026402640264
BP	GO:0050764	regulation of phagocytosis	5/95	101/18614	0.000167566458381721	0.00201416567059838	0.00126660919877006	SIRPG/IFNG/IL2RB/IL2RG/NOD2	5	0.495049504950495
BP	GO:0043270	positive regulation of monoatomic ion transport	7/95	231/18614	0.000181144492565299	0.00216648813108098	0.00136239726250428	CCL4/CXCL11/CCL5/CXCL9/CXCL10/IFNG/DRD4	7	0.303030303030303
BP	GO:0033630	positive regulation of cell adhesion mediated by integrin	3/95	22/18614	0.000184847497777503	0.00219977718748153	0.00138333110407987	CD3E/CCL5/CXCL13	3	1.36363636363636
BP	GO:0060326	cell chemotaxis	8/95	312/18614	0.000195643888426963	0.00231673356988761	0.00145687919000589	CCL4/CXCL11/CCL5/CXCL9/CXCL10/CCR5/CXCL13/NOD2	8	0.256410256410256
BP	GO:0002363	alpha-beta T cell lineage commitment	3/95	23/18614	0.000211789611579934	0.00248333701421178	0.0015616478583474	SPN/SLAMF6/IL12RB1	3	1.30434782608696
BP	GO:0097164	ammonium ion metabolic process	3/95	23/18614	0.000211789611579934	0.00248333701421178	0.0015616478583474	PRG3/ENPP6/SLC29A4	3	1.30434782608696
BP	GO:0001913	T cell mediated cytotoxicity	4/95	59/18614	0.000233733440574841	0.00272595907934544	0.00171422087853575	HLA-F/GZMM/PRF1/IL12RB1	4	0.677966101694915
BP	GO:0097529	myeloid leukocyte migration	7/95	241/18614	0.000234760689943629	0.00272595907934544	0.00171422087853575	CCL4/CXCL11/CCL5/CXCL9/CXCL10/CXCL13/NOD2	7	0.29045643153527
BP	GO:0043369	CD4-positive or CD8-positive	alpha-beta T cell lineage commitment	3/95	24/18614	0.000241151616631833	0.00278664090330118	0.00175238067717716	SPN/SLAMF6/IL12RB1	3	1.25
BP	GO:2000503	positive regulation of natural killer cell chemotaxis	2/95	5/18614	0.000255181759076422	0.00293459022937885	0.00184541869291603	CCL4/CCL5	2	4
BP	GO:0055074	calcium ion homeostasis	8/95	327/18614	0.000268776535684806	0.00307614102085195	0.00193443298662094	FASLG/CXCL11/CCL5/CXCL9/CXCL10/CCR5/DRD4/GPR12	8	0.244648318042813
BP	GO:0032731	positive regulation of interleukin-1 beta production	4/95	63/18614	0.000301182701981878	0.00343061439590787	0.0021573437650732	PYHIN1/IFNG/GBP5/NOD2	4	0.634920634920635
BP	GO:0032615	interleukin-12 production	4/95	64/18614	0.000320014002998477	0.00361072403383187	0.00227060581074888	IFNG/TIGIT/IDO1/NOD2	4	0.625
BP	GO:0032655	regulation of interleukin-12 production	4/95	64/18614	0.000320014002998477	0.00361072403383187	0.00227060581074888	IFNG/TIGIT/IDO1/NOD2	4	0.625
BP	GO:0009308	amine metabolic process	5/95	117/18614	0.000332442287624409	0.00373334249764125	0.00234771449970487	IDO1/DRD4/TH/PRG3/SLC29A4	5	0.427350427350427
BP	GO:0045954	positive regulation of natural killer cell mediated cytotoxicity	3/95	27/18614	0.000344657958234794	0.00383452016789594	0.00241134013374551	HLA-F/LAG3/SLAMF6	3	1.11111111111111
BP	GO:2000108	positive regulation of leukocyte apoptotic process	3/95	27/18614	0.000344657958234794	0.00383452016789594	0.00241134013374551	PDCD1/CCL5/IDO1	3	1.11111111111111
BP	GO:0002286	T cell activation involved in immune response	5/95	119/18614	0.000359487978189274	0.00395820612880072	0.00248912011884185	SPN/SLAMF6/ITGAL/IFNG/IL12RB1	5	0.420168067226891
BP	GO:1902107	positive regulation of leukocyte differentiation	6/95	184/18614	0.000360739521771972	0.00395820612880072	0.00248912011884185	CD27/ZAP70/IFNG/IL12RB1/IL2RG/ADA	6	0.326086956521739
BP	GO:1903708	positive regulation of hemopoiesis	6/95	184/18614	0.000360739521771972	0.00395820612880072	0.00248912011884185	CD27/ZAP70/IFNG/IL12RB1/IL2RG/ADA	6	0.326086956521739
BP	GO:0001692	histamine metabolic process	2/95	6/18614	0.000381498998073574	0.0040564832301187	0.00255092172849834	PRG3/SLC29A4	2	3.33333333333333
BP	GO:0038110	interleukin-2-mediated signaling pathway	2/95	6/18614	0.000381498998073574	0.0040564832301187	0.00255092172849834	IL2RB/IL2RG	2	3.33333333333333
BP	GO:0051712	positive regulation of killing of cells of another organism	2/95	6/18614	0.000381498998073574	0.0040564832301187	0.00255092172849834	PRF1/IFNG	2	3.33333333333333
BP	GO:0052803	imidazole-containing compound metabolic process	2/95	6/18614	0.000381498998073574	0.0040564832301187	0.00255092172849834	PRG3/SLC29A4	2	3.33333333333333
BP	GO:0071352	cellular response to interleukin-2	2/95	6/18614	0.000381498998073574	0.0040564832301187	0.00255092172849834	IL2RB/IL2RG	2	3.33333333333333
BP	GO:0097272	ammonium homeostasis	2/95	6/18614	0.000381498998073574	0.0040564832301187	0.00255092172849834	RHBG/RHAG	2	3.33333333333333
BP	GO:0001912	positive regulation of leukocyte mediated cytotoxicity	4/95	67/18614	0.000381567193468524	0.0040564832301187	0.00255092172849834	HLA-F/LAG3/SLAMF6/IL12RB1	4	0.597014925373134
BP	GO:0070269	pyroptosis	3/95	28/18614	0.000384592908552229	0.00407055857193333	0.00255977301500296	GZMB/GZMA/ZBP1	3	1.07142857142857
BP	GO:0071675	regulation of mononuclear cell migration	5/95	122/18614	0.000403138134643734	0.00424804589457186	0.00267138601625735	CCL4/SPN/CCL5/CXCL10/CXCL13	5	0.40983606557377
BP	GO:1900017	positive regulation of cytokine production involved in inflammatory response	3/95	29/18614	0.000427386895740225	0.00448381339741499	0.00281964854114857	CD6/GBP5/NOD2	3	1.03448275862069
BP	GO:0002699	positive regulation of immune effector process	7/95	267/18614	0.000435825228950504	0.00455237531724719	0.00286276374245125	HLA-F/LAG3/SLAMF6/IFNG/IL12RB1/HMOX1/NOD2	7	0.262172284644195
BP	GO:0050777	negative regulation of immune response	6/95	191/18614	0.000439974406930069	0.00457573383207272	0.00287745275745112	HLA-F/PDCD1/NLRC5/CTLA4/HMOX1/NOD2	6	0.31413612565445
BP	GO:0002688	regulation of leukocyte chemotaxis	5/95	126/18614	0.000467427282039477	0.0048193364596484	0.00303064240487483	CCL4/CCL5/CXCL10/CXCL13/NOD2	5	0.396825396825397
BP	GO:0002708	positive regulation of lymphocyte mediated immunity	5/95	126/18614	0.000467427282039477	0.0048193364596484	0.00303064240487483	HLA-F/LAG3/SLAMF6/IL12RB1/NOD2	5	0.396825396825397
BP	GO:0002360	T cell lineage commitment	3/95	30/18614	0.00047312327602891	0.00482690023023678	0.00303539888620329	SPN/SLAMF6/IL12RB1	3	1
BP	GO:0002507	tolerance induction	3/95	30/18614	0.00047312327602891	0.00482690023023678	0.00303539888620329	PDCD1/CD3E/IDO1	3	1
BP	GO:0002294	CD4-positive	alpha-beta T cell differentiation involved in immune response	4/95	71/18614	0.000476232631411321	0.00482690023023678	0.00303539888620329	SPN/SLAMF6/IFNG/IL12RB1	4	0.563380281690141
BP	GO:0048002	antigen processing and presentation of peptide antigen	4/95	71/18614	0.000476232631411321	0.00482690023023678	0.00303539888620329	HLA-F/HLA-DPB1/HLA-DQB1/HLA-DQA1	4	0.563380281690141
BP	GO:0002287	alpha-beta T cell activation involved in immune response	4/95	72/18614	0.000502290239346484	0.00504822795175122	0.00317458094659941	SPN/SLAMF6/IFNG/IL12RB1	4	0.555555555555556
BP	GO:0002293	alpha-beta T cell differentiation involved in immune response	4/95	72/18614	0.000502290239346484	0.00504822795175122	0.00317458094659941	SPN/SLAMF6/IFNG/IL12RB1	4	0.555555555555556
BP	GO:0051928	positive regulation of calcium ion transport	5/95	129/18614	0.000520497552794124	0.00517607512440727	0.00325497771201284	CCL4/CXCL11/CCL5/CXCL9/CXCL10	5	0.387596899224806
BP	GO:0019886	antigen processing and presentation of exogenous peptide antigen via MHC class II	3/95	31/18614	0.000521883950205142	0.00517607512440727	0.00325497771201284	HLA-DPB1/HLA-DQB1/HLA-DQA1	3	0.967741935483871
BP	GO:0070988	demethylation	4/95	73/18614	0.00052934734161555	0.00517607512440727	0.00325497771201284	APOBEC3H/APOBEC3C/AICDA/APOBEC3G	4	0.547945205479452
BP	GO:0032829	regulation of CD4-positive	CD25-positive	alpha-beta regulatory T cell differentiation	2/95	7/18614	0.000532322107275999	0.00517607512440727	0.00325497771201284	IFNG/IL2RG	2	2.85714285714286
BP	GO:0032831	positive regulation of CD4-positive	CD25-positive	alpha-beta regulatory T cell differentiation	2/95	7/18614	0.000532322107275999	0.00517607512440727	0.00325497771201284	IFNG/IL2RG	2	2.85714285714286
BP	GO:0035723	interleukin-15-mediated signaling pathway	2/95	7/18614	0.000532322107275999	0.00517607512440727	0.00325497771201284	IL2RB/IL2RG	2	2.85714285714286
BP	GO:0045590	negative regulation of regulatory T cell differentiation	2/95	7/18614	0.000532322107275999	0.00517607512440727	0.00325497771201284	LAG3/CTLA4	2	2.85714285714286
BP	GO:0071350	cellular response to interleukin-15	2/95	7/18614	0.000532322107275999	0.00517607512440727	0.00325497771201284	IL2RB/IL2RG	2	2.85714285714286
BP	GO:0051209	release of sequestered calcium ion into cytosol	5/95	130/18614	0.000539156629308565	0.00522130630488295	0.00328342136493475	FASLG/CXCL11/CXCL9/CXCL10/CCR5	5	0.384615384615385
BP	GO:0032732	positive regulation of interleukin-1 production	4/95	74/18614	0.000557425545280859	0.005341951421342	0.00335928911331531	PYHIN1/IFNG/GBP5/NOD2	4	0.540540540540541
BP	GO:0050868	negative regulation of T cell activation	5/95	131/18614	0.000558314320792433	0.005341951421342	0.00335928911331531	SPN/LAG3/TIGIT/IDO1/CTLA4	5	0.381679389312977
BP	GO:0051283	negative regulation of sequestering of calcium ion	5/95	131/18614	0.000558314320792433	0.005341951421342	0.00335928911331531	FASLG/CXCL11/CXCL9/CXCL10/CCR5	5	0.381679389312977
BP	GO:0001975	response to amphetamine	3/95	32/18614	0.00057374937858513	0.00544606553006202	0.00342476132831307	DRD4/TH/PPP1R1B	3	0.9375
BP	GO:0002717	positive regulation of natural killer cell mediated immunity	3/95	32/18614	0.00057374937858513	0.00544606553006202	0.00342476132831307	HLA-F/LAG3/SLAMF6	3	0.9375
BP	GO:0002381	immunoglobulin production involved in immunoglobulin-mediated immune response	4/95	75/18614	0.000586546512262925	0.00554553066139493	0.00348731003130318	HLA-DPB1/HLA-DQB1/HLA-DQA1/AICDA	4	0.533333333333333
BP	GO:0051282	regulation of sequestering of calcium ion	5/95	133/18614	0.000598159814945206	0.00563306408405092	0.00354235547267592	FASLG/CXCL11/CXCL9/CXCL10/CCR5	5	0.37593984962406
BP	GO:0022408	negative regulation of cell-cell adhesion	6/95	205/18614	0.00063881072459007	0.0059922951106645	0.00376825810294824	SPN/LAG3/TIGIT/IDO1/CTLA4/ASS1	6	0.292682926829268
BP	GO:2000514	regulation of CD4-positive	alpha-beta T cell activation	4/95	77/18614	0.000648003629786933	0.00605478391582165	0.00380755422272009	CD3E/IFNG/IL12RB1/IL2RG	4	0.51948051948052
BP	GO:0051208	sequestering of calcium ion	5/95	137/18614	0.000684213999797465	0.0063458118463503	0.00399056729820216	FASLG/CXCL11/CXCL9/CXCL10/CCR5	5	0.364963503649635
BP	GO:0002323	natural killer cell activation involved in immune response	3/95	34/18614	0.000687109225838097	0.0063458118463503	0.00399056729820216	HLA-F/ZNF683/NKG7	3	0.882352941176471
BP	GO:0043372	positive regulation of CD4-positive	alpha-beta T cell differentiation	3/95	34/18614	0.000687109225838097	0.0063458118463503	0.00399056729820216	IFNG/IL12RB1/IL2RG	3	0.882352941176471
BP	GO:0051709	regulation of killing of cells of another organism	2/95	8/18614	0.000707402930858665	0.00645842675806842	0.00406138524787879	PRF1/IFNG	2	2.5
BP	GO:0070669	response to interleukin-2	2/95	8/18614	0.000707402930858665	0.00645842675806842	0.00406138524787879	IL2RB/IL2RG	2	2.5
BP	GO:2000501	regulation of natural killer cell chemotaxis	2/95	8/18614	0.000707402930858665	0.00645842675806842	0.00406138524787879	CCL4/CCL5	2	2.5
BP	GO:0019932	second-messenger-mediated signaling	7/95	292/18614	0.000740785980721618	0.00673318770853734	0.00423416882393058	CCL4/SLA2/ZAP70/CD3E/CCR5/TBC1D10C/ADA	7	0.23972602739726
BP	GO:0002292	T cell differentiation involved in immune response	4/95	80/18614	0.000748554213179265	0.00673318770853734	0.00423416882393058	SPN/SLAMF6/IFNG/IL12RB1	4	0.5
BP	GO:0002495	antigen processing and presentation of peptide antigen via MHC class II	3/95	35/18614	0.000748757496016276	0.00673318770853734	0.00423416882393058	HLA-DPB1/HLA-DQB1/HLA-DQA1	3	0.857142857142857
BP	GO:0002719	negative regulation of cytokine production involved in immune response	3/95	35/18614	0.000748757496016276	0.00673318770853734	0.00423416882393058	HLA-F/HMOX1/NOD2	3	0.857142857142857
BP	GO:0002697	regulation of immune effector process	8/95	384/18614	0.000777316799437696	0.00696382690732198	0.00437920641197109	HLA-F/LAG3/SLAMF6/ZNF683/IFNG/IL12RB1/HMOX1/NOD2	8	0.208333333333333
BP	GO:1903900	regulation of viral life cycle	5/95	143/18614	0.000830262820164552	0.00739166851770164	0.00464825484588789	CCL5/APOBEC3H/APOBEC3C/AICDA/APOBEC3G	5	0.34965034965035
BP	GO:0044282	small molecule catabolic process	8/95	388/18614	0.000831253691999055	0.00739166851770164	0.00464825484588789	IDO1/GLDC/SDS/ADA/APOBEC3H/APOBEC3C/AICDA/APOBEC3G	8	0.206185567010309
BP	GO:0050871	positive regulation of B cell activation	4/95	83/18614	0.000859667574718484	0.00758791453404654	0.00477166426208084	CD27/IL2RG/ADA/NOD2	4	0.481927710843373
BP	GO:0072527	pyrimidine-containing compound metabolic process	4/95	83/18614	0.000859667574718484	0.00758791453404654	0.00477166426208084	APOBEC3H/APOBEC3C/AICDA/APOBEC3G	4	0.481927710843373
BP	GO:0002504	antigen processing and presentation of peptide or polysaccharide antigen via MHC class II	3/95	37/18614	0.000882364972326965	0.0077311978527696	0.00486176805650755	HLA-DPB1/HLA-DQB1/HLA-DQA1	3	0.810810810810811
BP	GO:0007617	mating behavior	3/95	37/18614	0.000882364972326965	0.0077311978527696	0.00486176805650755	TH/PPP1R1B/ADA	3	0.810810810810811
BP	GO:0002666	positive regulation of T cell tolerance induction	2/95	9/18614	0.000906495161443937	0.00788485973154145	0.00495839841417564	CD3E/IDO1	2	2.22222222222222
BP	GO:0070672	response to interleukin-15	2/95	9/18614	0.000906495161443937	0.00788485973154145	0.00495839841417564	IL2RB/IL2RG	2	2.22222222222222
BP	GO:0002687	positive regulation of leukocyte migration	5/95	147/18614	0.000939781771038858	0.00814477534900344	0.00512184649433458	CCL4/SPN/CCL5/CXCL10/CXCL13	5	0.340136054421769
BP	GO:0002705	positive regulation of leukocyte mediated immunity	5/95	148/18614	0.000968764767615876	0.00836565098966489	0.00526074426343563	HLA-F/LAG3/SLAMF6/IL12RB1/NOD2	5	0.337837837837838
BP	GO:1904064	positive regulation of cation transmembrane transport	5/95	152/18614	0.00109138961109515	0.00939066168971075	0.00590532281050724	CXCL11/CXCL9/CXCL10/IFNG/DRD4	5	0.328947368421053
BP	GO:0060191	regulation of lipase activity	4/95	89/18614	0.00111595216613394	0.00951202659375554	0.0059816431977102	ITK/APOC1/CCL5/APOA4	4	0.449438202247191
BP	GO:0030183	B cell differentiation	5/95	153/18614	0.0011237661385116	0.00951202659375554	0.0059816431977102	CD27/IL2RG/ADA/AICDA/AQP8	5	0.326797385620915
BP	GO:0001865	NK T cell differentiation	2/95	10/18614	0.00112935432802114	0.00951202659375554	0.0059816431977102	ITK/ZNF683	2	2
BP	GO:0002361	CD4-positive	CD25-positive	alpha-beta regulatory T cell differentiation	2/95	10/18614	0.00112935432802114	0.00951202659375554	0.0059816431977102	IFNG/IL2RG	2	2
BP	GO:0002676	regulation of chronic inflammatory response	2/95	10/18614	0.00112935432802114	0.00951202659375554	0.0059816431977102	CCL5/IDO1	2	2
BP	GO:0035747	natural killer cell chemotaxis	2/95	10/18614	0.00112935432802114	0.00951202659375554	0.0059816431977102	CCL4/CCL5	2	2
BP	GO:0051281	positive regulation of release of sequestered calcium ion into cytosol	3/95	41/18614	0.00119283399349776	0.0100114347805145	0.00629569631286538	CXCL11/CXCL9/CXCL10	3	0.731707317073171
BP	GO:0050727	regulation of inflammatory response	8/95	414/18614	0.00125978947038242	0.010512607230525	0.00661085888594447	CST7/CCL5/IFNG/NKG7/IDO1/ADA/ZBP1/NOD2	8	0.193236714975845
BP	GO:0019058	viral life cycle	7/95	320/18614	0.00126133707155547	0.010512607230525	0.00661085888594447	CXCR6/CCL5/CCR5/APOBEC3H/APOBEC3C/AICDA/APOBEC3G	7	0.21875
BP	GO:0006909	phagocytosis	6/95	236/18614	0.00132382575905616	0.0109951083877165	0.00691428000618149	SIRPG/ITGAL/IFNG/IL2RB/IL2RG/NOD2	6	0.254237288135593
BP	GO:0016241	regulation of macroautophagy	5/95	159/18614	0.00133320928444773	0.0110347287487854	0.00693919529220838	DCN/HSPB8/RUFY4/HMOX1/NOD2	5	0.314465408805031
BP	GO:0019098	reproductive behavior	3/95	43/18614	0.00137079658929824	0.0110800160915243	0.00696767426280066	TH/PPP1R1B/ADA	3	0.697674418604651
BP	GO:0032735	positive regulation of interleukin-12 production	3/95	43/18614	0.00137079658929824	0.0110800160915243	0.00696767426280066	IFNG/IDO1/NOD2	3	0.697674418604651
BP	GO:0030002	intracellular monoatomic anion homeostasis	2/95	11/18614	0.00137573778393926	0.0110800160915243	0.00696767426280066	FASLG/SLC12A5	2	1.81818181818182
BP	GO:0030644	intracellular chloride ion homeostasis	2/95	11/18614	0.00137573778393926	0.0110800160915243	0.00696767426280066	FASLG/SLC12A5	2	1.81818181818182
BP	GO:0033089	positive regulation of T cell differentiation in thymus	2/95	11/18614	0.00137573778393926	0.0110800160915243	0.00696767426280066	IL2RG/ADA	2	1.81818181818182
BP	GO:0035821	modulation of process of another organism	2/95	11/18614	0.00137573778393926	0.0110800160915243	0.00696767426280066	PRF1/IFNG	2	1.81818181818182
BP	GO:0043320	natural killer cell degranulation	2/95	11/18614	0.00137573778393926	0.0110800160915243	0.00696767426280066	HLA-F/NKG7	2	1.81818181818182
BP	GO:0045060	negative thymic T cell selection	2/95	11/18614	0.00137573778393926	0.0110800160915243	0.00696767426280066	ZAP70/CD3E	2	1.81818181818182
BP	GO:0001910	regulation of leukocyte mediated cytotoxicity	4/95	95/18614	0.00142159943970721	0.0114109592610055	0.00717578805843026	HLA-F/LAG3/SLAMF6/IL12RB1	4	0.421052631578947
BP	GO:0002274	myeloid leukocyte activation	6/95	240/18614	0.00144224241887438	0.011537939350995	0.00725563955842804	CST7/CD2/CCL5/IFNG/PRG3/HMOX1	6	0.25
BP	GO:0002440	production of molecular mediator of immune response	7/95	328/18614	0.00145320281064042	0.0115868704101729	0.00728640988212336	HLA-F/HLA-DPB1/HLA-DQB1/HLA-DQA1/AICDA/HMOX1/NOD2	7	0.213414634146341
BP	GO:0050856	regulation of T cell receptor signaling pathway	3/95	44/18614	0.00146569054557064	0.011647613903671	0.00732460846169068	SLA2/SH2D1A/ADA	3	0.681818181818182
BP	GO:0002690	positive regulation of leukocyte chemotaxis	4/95	96/18614	0.00147767214815552	0.011703946286053	0.00736003311158673	CCL4/CCL5/CXCL10/CXCL13	4	0.416666666666667
BP	GO:0009636	response to toxic substance	6/95	242/18614	0.00150440172073699	0.0118763330561151	0.00746843862752528	CCL4/CCL5/ASS1/TH/AQP8/APOA4	6	0.247933884297521
BP	GO:0016032	viral process	8/95	426/18614	0.00150948984474952	0.0118773016731607	0.0074690477428915	CCL4/CXCR6/CCL5/CCR5/APOBEC3H/APOBEC3C/AICDA/APOBEC3G	8	0.187793427230047
BP	GO:0050792	regulation of viral process	5/95	165/18614	0.00157018851127215	0.0123143964556163	0.00774391503919898	CCL5/APOBEC3H/APOBEC3C/AICDA/APOBEC3G	5	0.303030303030303
BP	GO:0002703	regulation of leukocyte mediated immunity	6/95	246/18614	0.00163483524978333	0.0127785975012139	0.00803582812411315	HLA-F/LAG3/SLAMF6/IL12RB1/HMOX1/NOD2	6	0.24390243902439
BP	GO:0002645	positive regulation of tolerance induction	2/95	12/18614	0.00164540469497236	0.0127785975012139	0.00803582812411315	CD3E/IDO1	2	1.66666666666667
BP	GO:0043383	negative T cell selection	2/95	12/18614	0.00164540469497236	0.0127785975012139	0.00803582812411315	ZAP70/CD3E	2	1.66666666666667
BP	GO:0002701	negative regulation of production of molecular mediator of immune response	3/95	47/18614	0.00177477585655919	0.0137387179575715	0.00863960040546102	HLA-F/HMOX1/NOD2	3	0.638297872340425
BP	GO:0032620	interleukin-17 production	3/95	48/18614	0.0018861406804053	0.0144604118831073	0.00909343803069895	SLAMF6/IFNG/NOD2	3	0.625
BP	GO:0032660	regulation of interleukin-17 production	3/95	48/18614	0.0018861406804053	0.0144604118831073	0.00909343803069895	SLAMF6/IFNG/NOD2	3	0.625
BP	GO:0042269	regulation of natural killer cell mediated cytotoxicity	3/95	48/18614	0.0018861406804053	0.0144604118831073	0.00909343803069895	HLA-F/LAG3/SLAMF6	3	0.625
BP	GO:0002664	regulation of T cell tolerance induction	2/95	13/18614	0.00193811602745734	0.0147173763100888	0.00925503025308785	CD3E/IDO1	2	1.53846153846154
BP	GO:0032621	interleukin-18 production	2/95	13/18614	0.00193811602745734	0.0147173763100888	0.00925503025308785	GBP5/NOD2	2	1.53846153846154
BP	GO:0032661	regulation of interleukin-18 production	2/95	13/18614	0.00193811602745734	0.0147173763100888	0.00925503025308785	GBP5/NOD2	2	1.53846153846154
BP	GO:0015914	phospholipid transport	4/95	104/18614	0.00198295280585506	0.01501019972027	0.00943917241694498	FASLG/APOC1/SPNS1/APOA4	4	0.384615384615385
BP	GO:0031640	killing of cells of another organism	3/95	49/18614	0.00200177161431813	0.0151048507932144	0.00949869379664822	GNLY/PRF1/IFNG	3	0.612244897959184
BP	GO:0034767	positive regulation of monoatomic ion transmembrane transport	5/95	175/18614	0.0020320995827554	0.0152375617616016	0.00958214916270407	CXCL11/CXCL9/CXCL10/IFNG/DRD4	5	0.285714285714286
BP	GO:1901136	carbohydrate derivative catabolic process	5/95	175/18614	0.0020320995827554	0.0152375617616016	0.00958214916270407	ADA/APOBEC3H/APOBEC3C/AICDA/APOBEC3G	5	0.285714285714286
BP	GO:0032760	positive regulation of tumor necrosis factor production	4/95	105/18614	0.00205352419989601	0.0153500933942226	0.00965291474227432	SPN/CD2/IFNG/NOD2	4	0.380952380952381
BP	GO:0031331	positive regulation of cellular catabolic process	8/95	450/18614	0.00212645421934754	0.0158457273915244	0.00996459445629656	PYHIN1/IFNG/APOA4/DCN/HSPB8/RUFY4/HMOX1/NOD2	8	0.177777777777778
BP	GO:0015837	amine transport	4/95	107/18614	0.00219984364733709	0.0163416956659327	0.0102764843806626	DRD4/TH/AQP8/SLC22A16	4	0.373831775700935
BP	GO:0002467	germinal center formation	2/95	14/18614	0.00225363453650352	0.0164853021752796	0.0103667914136924	CXCL13/ADA	2	1.42857142857143
BP	GO:0043301	negative regulation of leukocyte degranulation	2/95	14/18614	0.00225363453650352	0.0164853021752796	0.0103667914136924	HLA-F/HMOX1	2	1.42857142857143
BP	GO:0043922	negative regulation by host of viral transcription	2/95	14/18614	0.00225363453650352	0.0164853021752796	0.0103667914136924	CCL4/CCL5	2	1.42857142857143
BP	GO:0048148	behavioral response to cocaine	2/95	14/18614	0.00225363453650352	0.0164853021752796	0.0103667914136924	DRD4/PPP1R1B	2	1.42857142857143
BP	GO:0072540	T-helper 17 cell lineage commitment	2/95	14/18614	0.00225363453650352	0.0164853021752796	0.0103667914136924	SLAMF6/IL12RB1	2	1.42857142857143
BP	GO:0006816	calcium ion transport	8/95	455/18614	0.00227700524767685	0.0166054772940336	0.0104423636037555	FASLG/CCL4/CXCL11/CCL5/CXCL9/CXCL10/CCR5/DRD4	8	0.175824175824176
BP	GO:1903557	positive regulation of tumor necrosis factor superfamily cytokine production	4/95	109/18614	0.002353206869369	0.0171090298830719	0.010759022928582	SPN/CD2/IFNG/NOD2	4	0.36697247706422
BP	GO:0002715	regulation of natural killer cell mediated immunity	3/95	52/18614	0.00237482474985606	0.0172138812171384	0.0108249587481477	HLA-F/LAG3/SLAMF6	3	0.576923076923077
BP	GO:0051924	regulation of calcium ion transport	6/95	266/18614	0.0024206738483541	0.0174932079917311	0.0110006135452314	CCL4/CXCL11/CCL5/CXCL9/CXCL10/DRD4	6	0.225563909774436
BP	GO:0002706	regulation of lymphocyte mediated immunity	5/95	184/18614	0.00252647170646415	0.0182027720538019	0.0114468232991036	HLA-F/LAG3/SLAMF6/IL12RB1/NOD2	5	0.271739130434783
BP	GO:0001771	immunological synapse formation	2/95	15/18614	0.00259172475427377	0.0183775513734724	0.0115567333711899	CD6/PRF1	2	1.33333333333333
BP	GO:0002517	T cell tolerance induction	2/95	15/18614	0.00259172475427377	0.0183775513734724	0.0115567333711899	CD3E/IDO1	2	1.33333333333333
BP	GO:0009071	serine family amino acid catabolic process	2/95	15/18614	0.00259172475427377	0.0183775513734724	0.0115567333711899	GLDC/SDS	2	1.33333333333333
BP	GO:0010820	positive regulation of T cell chemotaxis	2/95	15/18614	0.00259172475427377	0.0183775513734724	0.0115567333711899	CCL5/CXCL13	2	1.33333333333333
BP	GO:0032611	interleukin-1 beta production	4/95	112/18614	0.00259682791146892	0.0183775513734724	0.0115567333711899	PYHIN1/IFNG/GBP5/NOD2	4	0.357142857142857
BP	GO:0032651	regulation of interleukin-1 beta production	4/95	112/18614	0.00259682791146892	0.0183775513734724	0.0115567333711899	PYHIN1/IFNG/GBP5/NOD2	4	0.357142857142857
BP	GO:0043370	regulation of CD4-positive	alpha-beta T cell differentiation	3/95	55/18614	0.00278825323797656	0.0196740464461355	0.0123720350165145	IFNG/IL12RB1/IL2RG	3	0.545454545454545
BP	GO:0001818	negative regulation of cytokine production	7/95	371/18614	0.00290693814246495	0.0204511648140475	0.0128607263330725	HLA-F/LAG3/IFNG/TIGIT/IDO1/HMOX1/NOD2	7	0.188679245283019
BP	GO:0002903	negative regulation of B cell apoptotic process	2/95	16/18614	0.00295215297833667	0.0205876091084004	0.0129465294032319	PDCD1/ADA	2	1.25
BP	GO:0034375	high-density lipoprotein particle remodeling	2/95	16/18614	0.00295215297833667	0.0205876091084004	0.0129465294032319	APOC1/APOA4	2	1.25
BP	GO:0045579	positive regulation of B cell differentiation	2/95	16/18614	0.00295215297833667	0.0205876091084004	0.0129465294032319	CD27/IL2RG	2	1.25
BP	GO:0006304	DNA modification	4/95	120/18614	0.00333009663365894	0.0230536760870917	0.0144973169901664	APOBEC3H/APOBEC3C/AICDA/APOBEC3G	4	0.333333333333333
BP	GO:0051101	regulation of DNA binding	4/95	120/18614	0.00333009663365894	0.0230536760870917	0.0144973169901664	PYHIN1/GZMA/IFNG/HMOX1	4	0.333333333333333
BP	GO:0090494	dopamine uptake	2/95	17/18614	0.00333468726008935	0.0230536760870917	0.0144973169901664	DRD4/SLC29A4	2	1.17647058823529
BP	GO:0002520	immune system development	5/95	197/18614	0.00338751265733255	0.0233513840816699	0.01468453082763	PDCD1/CD3E/IDO1/ADA/AICDA	5	0.253807106598985
BP	GO:0015695	organic cation transport	3/95	60/18614	0.0035707378547223	0.0245436923807349	0.0154343145626079	SLC29A4/AQP8/SLC22A16	3	0.5
BP	GO:0002824	positive regulation of adaptive immune response based on somatic recombination of immune receptors built from immunoglobulin superfamily domains	4/95	123/18614	0.0036380017030008	0.0249343841649797	0.0156800013077609	HLA-F/IL12RB1/ADA/NOD2	4	0.32520325203252
BP	GO:0097553	calcium ion transmembrane import into cytosol	5/95	201/18614	0.00369037871201233	0.02522110251181	0.0158603042991447	FASLG/CXCL11/CXCL9/CXCL10/CCR5	5	0.248756218905473
BP	GO:0002830	positive regulation of type 2 immune response	2/95	18/18614	0.00373909739325054	0.0253368865854257	0.0159331151780379	IDO1/NOD2	2	1.11111111111111
BP	GO:0051770	positive regulation of nitric-oxide synthase biosynthetic process	2/95	18/18614	0.00373909739325054	0.0253368865854257	0.0159331151780379	IFNG/NOD2	2	1.11111111111111
BP	GO:0090493	catecholamine uptake	2/95	18/18614	0.00373909739325054	0.0253368865854257	0.0159331151780379	DRD4/SLC29A4	2	1.11111111111111
BP	GO:1901605	alpha-amino acid metabolic process	5/95	206/18614	0.00409573689693122	0.0274600983677097	0.0172682980846053	IDO1/GLDC/ASS1/TH/SDS	5	0.242718446601942
BP	GO:0032623	interleukin-2 production	3/95	63/18614	0.00409835080153526	0.0274600983677097	0.0172682980846053	LAG3/CD3E/NOD2	3	0.476190476190476
BP	GO:0032663	regulation of interleukin-2 production	3/95	63/18614	0.00409835080153526	0.0274600983677097	0.0172682980846053	LAG3/CD3E/NOD2	3	0.476190476190476
BP	GO:0032757	positive regulation of interleukin-8 production	3/95	63/18614	0.00409835080153526	0.0274600983677097	0.0172682980846053	CD2/PRG3/NOD2	3	0.476190476190476
BP	GO:0032695	negative regulation of interleukin-12 production	2/95	19/18614	0.00416515490242349	0.0277522298791003	0.0174520051475243	TIGIT/NOD2	2	1.05263157894737
BP	GO:0051004	regulation of lipoprotein lipase activity	2/95	19/18614	0.00416515490242349	0.0277522298791003	0.0174520051475243	APOC1/APOA4	2	1.05263157894737
BP	GO:0046503	glycerolipid catabolic process	3/95	64/18614	0.00428417064408626	0.0284659338351509	0.0179008182760212	APOC1/ENPP6/APOA4	3	0.46875
BP	GO:0002821	positive regulation of adaptive immune response	4/95	129/18614	0.00431075062278831	0.0285632008025198	0.0179619846623837	HLA-F/IL12RB1/ADA/NOD2	4	0.310077519379845
BP	GO:0050854	regulation of antigen receptor-mediated signaling pathway	3/95	65/18614	0.00447503336023581	0.0295698336952598	0.0185950063151409	SLA2/SH2D1A/ADA	3	0.461538461538462
BP	GO:0032612	interleukin-1 production	4/95	131/18614	0.00455244185818322	0.0299160464966326	0.0188127224272522	PYHIN1/IFNG/GBP5/NOD2	4	0.305343511450382
BP	GO:0032652	regulation of interleukin-1 production	4/95	131/18614	0.00455244185818322	0.0299160464966326	0.0188127224272522	PYHIN1/IFNG/GBP5/NOD2	4	0.305343511450382
BP	GO:0055064	chloride ion homeostasis	2/95	20/18614	0.00461263303172839	0.0301459513986183	0.0189572982523436	FASLG/SLC12A5	2	1
BP	GO:0060340	positive regulation of type I interferon-mediated signaling pathway	2/95	20/18614	0.00461263303172839	0.0301459513986183	0.0189572982523436	NLRC5/ZBP1	2	1
BP	GO:0032613	interleukin-10 production	3/95	66/18614	0.00467097851012896	0.0303613603158382	0.0190927582693772	TIGIT/IDO1/NOD2	3	0.454545454545455
BP	GO:0032653	regulation of interleukin-10 production	3/95	66/18614	0.00467097851012896	0.0303613603158382	0.0190927582693772	TIGIT/IDO1/NOD2	3	0.454545454545455
BP	GO:0060193	positive regulation of lipase activity	3/95	67/18614	0.00487204466559741	0.0315824684013794	0.0198606527660496	ITK/CCL5/APOA4	3	0.447761194029851
BP	GO:0002704	negative regulation of leukocyte mediated immunity	3/95	68/18614	0.00507826942120327	0.0324986248837992	0.0204367782780096	HLA-F/HMOX1/NOD2	3	0.441176470588235
BP	GO:0002902	regulation of B cell apoptotic process	2/95	21/18614	0.00508130673350372	0.0324986248837992	0.0204367782780096	PDCD1/ADA	2	0.952380952380952
BP	GO:0050849	negative regulation of calcium-mediated signaling	2/95	21/18614	0.00508130673350372	0.0324986248837992	0.0204367782780096	SLA2/TBC1D10C	2	0.952380952380952
BP	GO:0090026	positive regulation of monocyte chemotaxis	2/95	21/18614	0.00508130673350372	0.0324986248837992	0.0204367782780096	CCL5/CXCL10	2	0.952380952380952
BP	GO:1901739	regulation of myoblast fusion	2/95	21/18614	0.00508130673350372	0.0324986248837992	0.0204367782780096	CXCL9/CXCL10	2	0.952380952380952
BP	GO:0007162	negative regulation of cell adhesion	6/95	312/18614	0.00527666947394858	0.0336514283436423	0.0211617193729382	SPN/LAG3/TIGIT/IDO1/CTLA4/ASS1	6	0.192307692307692
BP	GO:0042093	T-helper cell differentiation	3/95	69/18614	0.00528968940518791	0.0336514283436423	0.0211617193729382	SPN/SLAMF6/IL12RB1	3	0.434782608695652
BP	GO:0032722	positive regulation of chemokine production	3/95	70/18614	0.0055063402903268	0.034936779773108	0.0219700133320592	IFNG/HMOX1/NOD2	3	0.428571428571429
BP	GO:0051767	nitric-oxide synthase biosynthetic process	2/95	22/18614	0.00557095265707634	0.0350676809361226	0.022052330601003	IFNG/NOD2	2	0.909090909090909
BP	GO:0051769	regulation of nitric-oxide synthase biosynthetic process	2/95	22/18614	0.00557095265707634	0.0350676809361226	0.022052330601003	IFNG/NOD2	2	0.909090909090909
BP	GO:0055081	monoatomic anion homeostasis	2/95	22/18614	0.00557095265707634	0.0350676809361226	0.022052330601003	FASLG/SLC12A5	2	0.909090909090909
BP	GO:0002548	monocyte chemotaxis	3/95	71/18614	0.00572825680469072	0.0359632290730189	0.0226154965434536	CCL4/CCL5/CXCL10	3	0.422535211267606
BP	GO:0010959	regulation of metal ion transport	7/95	423/18614	0.00592592733698776	0.0371068539007191	0.0233346656504698	CCL4/CXCL11/CCL5/CXCL9/CXCL10/IFNG/DRD4	7	0.16548463356974
BP	GO:0042130	negative regulation of T cell proliferation	3/95	72/18614	0.00595547274231438	0.037194492949389	0.02338977751482	SPN/IDO1/CTLA4	3	0.416666666666667
BP	GO:0001889	liver development	4/95	142/18614	0.00604614958100416	0.0376624734316718	0.0236840673005892	ASS1/ADA/HMOX1/CDK5RAP3	4	0.28169014084507
BP	GO:0006925	inflammatory cell apoptotic process	2/95	23/18614	0.0060813491375998	0.0376854589045045	0.0236985217279251	FASLG/NOD2	2	0.869565217391304
BP	GO:0045591	positive regulation of regulatory T cell differentiation	2/95	23/18614	0.0060813491375998	0.0376854589045045	0.0236985217279251	IFNG/IL2RG	2	0.869565217391304
BP	GO:0050921	positive regulation of chemotaxis	4/95	143/18614	0.00619624704174775	0.0382982504492522	0.0240838760306202	CCL4/CCL5/CXCL10/CXCL13	4	0.27972027972028
BP	GO:0050920	regulation of chemotaxis	5/95	230/18614	0.00649404129750454	0.0399927787183222	0.0251494810722067	CCL4/CCL5/CXCL10/CXCL13/NOD2	5	0.217391304347826
BP	GO:0061008	hepaticobiliary system development	4/95	145/18614	0.00650384235845625	0.0399927787183222	0.0251494810722067	ASS1/ADA/HMOX1/CDK5RAP3	4	0.275862068965517
BP	GO:0046394	carboxylic acid biosynthetic process	6/95	328/18614	0.00669322974443451	0.0410518090991983	0.0258154529144316	APOC1/IDO1/ASS1/SDS/PRG3/APOA4	6	0.182926829268293
BP	GO:0051651	maintenance of location in cell	5/95	233/18614	0.00685077782988281	0.041910640841636	0.0263555297318685	FASLG/CXCL11/CXCL9/CXCL10/CCR5	5	0.214592274678112
BP	GO:0016053	organic acid biosynthetic process	6/95	331/18614	0.00698687657426435	0.0426342060347968	0.0268105441047899	APOC1/IDO1/ASS1/SDS/PRG3/APOA4	6	0.181268882175227
BP	GO:0034764	positive regulation of transmembrane transport	5/95	235/18614	0.00709610257304936	0.0431615340322958	0.0271421546084099	CXCL11/CXCL9/CXCL10/IFNG/DRD4	5	0.212765957446809
BP	GO:0015748	organophosphate ester transport	4/95	149/18614	0.00714911243212805	0.0431615340322958	0.0271421546084099	FASLG/APOC1/SPNS1/APOA4	4	0.268456375838926
BP	GO:0046641	positive regulation of alpha-beta T cell proliferation	2/95	25/18614	0.00716351547275143	0.0431615340322958	0.0271421546084099	ZAP70/CD3E	2	0.8
BP	GO:0050860	negative regulation of T cell receptor signaling pathway	2/95	25/18614	0.00716351547275143	0.0431615340322958	0.0271421546084099	SLA2/SH2D1A	2	0.8
BP	GO:0060333	type II interferon-mediated signaling pathway	2/95	25/18614	0.00716351547275143	0.0431615340322958	0.0271421546084099	IFNG/NLRC5	2	0.8
BP	GO:0002534	cytokine production involved in inflammatory response	3/95	78/18614	0.00743183368007888	0.044553749781325	0.0280176502541425	CD6/GBP5/NOD2	3	0.384615384615385
BP	GO:1900015	regulation of cytokine production involved in inflammatory response	3/95	78/18614	0.00743183368007888	0.044553749781325	0.0280176502541425	CD6/GBP5/NOD2	3	0.384615384615385
BP	GO:0002407	dendritic cell chemotaxis	2/95	26/18614	0.00773485032731261	0.0460242835396313	0.0289423962234347	CCL5/CCR5	2	0.769230769230769
BP	GO:0034377	plasma lipoprotein particle assembly	2/95	26/18614	0.00773485032731261	0.0460242835396313	0.0289423962234347	APOC1/APOA4	2	0.769230769230769
BP	GO:1903306	negative regulation of regulated secretory pathway	2/95	26/18614	0.00773485032731261	0.0460242835396313	0.0289423962234347	HLA-F/HMOX1	2	0.769230769230769
BP	GO:0050729	positive regulation of inflammatory response	4/95	154/18614	0.00801347209410892	0.0475638343650336	0.0299105436136389	IFNG/NKG7/IDO1/ZBP1	4	0.25974025974026
BP	GO:0043299	leukocyte degranulation	3/95	81/18614	0.00824401735180764	0.0485754858406792	0.030546721205039	HLA-F/NKG7/HMOX1	3	0.37037037037037
BP	GO:0001783	B cell apoptotic process	2/95	27/18614	0.00832606571683883	0.0485754858406792	0.030546721205039	PDCD1/ADA	2	0.740740740740741
BP	GO:0001963	synaptic transmission	dopaminergic	2/95	27/18614	0.00832606571683883	0.0485754858406792	0.030546721205039	DRD4/TH	2	0.740740740740741
BP	GO:0002710	negative regulation of T cell mediated immunity	2/95	27/18614	0.00832606571683883	0.0485754858406792	0.030546721205039	HLA-F/NOD2	2	0.740740740740741
BP	GO:0032740	positive regulation of interleukin-17 production	2/95	27/18614	0.00832606571683883	0.0485754858406792	0.030546721205039	SLAMF6/NOD2	2	0.740740740740741
BP	GO:0033081	regulation of T cell differentiation in thymus	2/95	27/18614	0.00832606571683883	0.0485754858406792	0.030546721205039	IL2RG/ADA	2	0.740740740740741
BP	GO:0042537	benzene-containing compound metabolic process	2/95	27/18614	0.00832606571683883	0.0485754858406792	0.030546721205039	IDO1/TH	2	0.740740740740741
BP	GO:0007584	response to nutrient	4/95	156/18614	0.00837760469874308	0.0487572516773563	0.0306610247522189	CXCL10/ASS1/HMOX1/NOD2	4	0.256410256410256
BP	GO:0051346	negative regulation of hydrolase activity	6/95	345/18614	0.0084821761881436	0.0492460326263095	0.0309683949229872	CST7/CD27/GZMA/APOC1/PPP1R1B/SERPINA5	6	0.173913043478261
BP	GO:0010921	regulation of phosphatase activity	3/95	82/18614	0.00852588815176634	0.0492606870990944	0.0309776103963237	IFNG/PPP1R1B/CDK5RAP3	3	0.365853658536585
BP	GO:0051279	regulation of release of sequestered calcium ion into cytosol	3/95	82/18614	0.00852588815176634	0.0492606870990944	0.0309776103963237	CXCL11/CXCL9/CXCL10	3	0.365853658536585
BP	GO:0010506	regulation of autophagy	6/95	348/18614	0.00883038340007986	0.050897053236123	0.0320066401489261	IFNG/DCN/HSPB8/RUFY4/HMOX1/NOD2	6	0.172413793103448
BP	GO:0002227	innate immune response in mucosa	2/95	28/18614	0.00893694824055319	0.0511415794052709	0.0321604105659796	APOA4/NOD2	2	0.714285714285714
BP	GO:0002418	immune response to tumor cell	2/95	28/18614	0.00893694824055319	0.0511415794052709	0.0321604105659796	PRF1/NKG7	2	0.714285714285714
BP	GO:0032703	negative regulation of interleukin-2 production	2/95	28/18614	0.00893694824055319	0.0511415794052709	0.0321604105659796	LAG3/NOD2	2	0.714285714285714
BP	GO:0098586	cellular response to virus	3/95	85/18614	0.00940526811792801	0.0518869449553637	0.0326291341054456	CCL5/CXCL10/IFNG	3	0.352941176470588
BP	GO:0097305	response to alcohol	5/95	252/18614	0.00943475349010173	0.0518869449553637	0.0326291341054456	CD27/MAP4K1/CCR5/DRD4/TH	5	0.198412698412698
BP	GO:0048245	eosinophil chemotaxis	2/95	29/18614	0.00956728611794675	0.0518869449553637	0.0326291341054456	CCL4/CCL5	2	0.689655172413793
BP	GO:0065005	protein-lipid complex assembly	2/95	29/18614	0.00956728611794675	0.0518869449553637	0.0326291341054456	APOC1/APOA4	2	0.689655172413793
BP	GO:0090025	regulation of monocyte chemotaxis	2/95	29/18614	0.00956728611794675	0.0518869449553637	0.0326291341054456	CCL5/CXCL10	2	0.689655172413793
BP	GO:1900182	positive regulation of protein localization to nucleus	3/95	86/18614	0.00970972590966212	0.0518869449553637	0.0326291341054456	PYHIN1/IFNG/CDK5RAP3	3	0.348837209302326
BP	GO:0097006	regulation of plasma lipoprotein particle levels	3/95	87/18614	0.0100198849295775	0.0518869449553637	0.0326291341054456	APOC1/APOA4/HMOX1	3	0.344827586206897
BP	GO:0001694	histamine biosynthetic process	1/95	2/18614	0.0101815959921445	0.0518869449553637	0.0326291341054456	PRG3	1	5
BP	GO:0002298	CD4-positive	CD25-positive	alpha-beta regulatory T cell differentiation involved in immune response	1/95	2/18614	0.0101815959921445	0.0518869449553637	0.0326291341054456	IFNG	1	5
BP	GO:0002636	positive regulation of germinal center formation	1/95	2/18614	0.0101815959921445	0.0518869449553637	0.0326291341054456	ADA	1	5
BP	GO:0002728	negative regulation of natural killer cell cytokine production	1/95	2/18614	0.0101815959921445	0.0518869449553637	0.0326291341054456	HLA-F	1	5
BP	GO:0006788	heme oxidation	1/95	2/18614	0.0101815959921445	0.0518869449553637	0.0326291341054456	HMOX1	1	5
BP	GO:0014806	smooth muscle hyperplasia	1/95	2/18614	0.0101815959921445	0.0518869449553637	0.0326291341054456	HMOX1	1	5
BP	GO:0016122	xanthophyll metabolic process	1/95	2/18614	0.0101815959921445	0.0518869449553637	0.0326291341054456	RPE65	1	5
BP	GO:0018963	phthalate metabolic process	1/95	2/18614	0.0101815959921445	0.0518869449553637	0.0326291341054456	TH	1	5
BP	GO:0030887	positive regulation of myeloid dendritic cell activation	1/95	2/18614	0.0101815959921445	0.0518869449553637	0.0326291341054456	CD2	1	5
BP	GO:0032076	negative regulation of deoxyribonuclease activity	1/95	2/18614	0.0101815959921445	0.0518869449553637	0.0326291341054456	GZMA	1	5
BP	GO:0032499	detection of peptidoglycan	1/95	2/18614	0.0101815959921445	0.0518869449553637	0.0326291341054456	NOD2	1	5
BP	GO:0032832	regulation of CD4-positive	CD25-positive	alpha-beta regulatory T cell differentiation involved in immune response	1/95	2/18614	0.0101815959921445	0.0518869449553637	0.0326291341054456	IFNG	1	5
BP	GO:0032834	positive regulation of CD4-positive	CD25-positive	alpha-beta regulatory T cell differentiation involved in immune response	1/95	2/18614	0.0101815959921445	0.0518869449553637	0.0326291341054456	IFNG	1	5
BP	GO:0033082	regulation of extrathymic T cell differentiation	1/95	2/18614	0.0101815959921445	0.0518869449553637	0.0326291341054456	ZNF683	1	5
BP	GO:0034275	kynurenic acid metabolic process	1/95	2/18614	0.0101815959921445	0.0518869449553637	0.0326291341054456	IDO1	1	5
BP	GO:0034276	kynurenic acid biosynthetic process	1/95	2/18614	0.0101815959921445	0.0518869449553637	0.0326291341054456	IDO1	1	5
BP	GO:0034395	regulation of transcription from RNA polymerase II promoter in response to iron	1/95	2/18614	0.0101815959921445	0.0518869449553637	0.0326291341054456	HMOX1	1	5
BP	GO:0034444	regulation of plasma lipoprotein oxidation	1/95	2/18614	0.0101815959921445	0.0518869449553637	0.0326291341054456	APOA4	1	5
BP	GO:0034445	negative regulation of plasma lipoprotein oxidation	1/95	2/18614	0.0101815959921445	0.0518869449553637	0.0326291341054456	APOA4	1	5
BP	GO:0034758	positive regulation of iron ion transport	1/95	2/18614	0.0101815959921445	0.0518869449553637	0.0326291341054456	IFNG	1	5
BP	GO:0034761	positive regulation of iron ion transmembrane transport	1/95	2/18614	0.0101815959921445	0.0518869449553637	0.0326291341054456	IFNG	1	5
BP	GO:0035378	carbon dioxide transmembrane transport	1/95	2/18614	0.0101815959921445	0.0518869449553637	0.0326291341054456	RHAG	1	5
BP	GO:0035683	memory T cell extravasation	1/95	2/18614	0.0101815959921445	0.0518869449553637	0.0326291341054456	ITGAL	1	5
BP	GO:0036269	swimming behavior	1/95	2/18614	0.0101815959921445	0.0518869449553637	0.0326291341054456	IDO1	1	5
BP	GO:0038111	interleukin-7-mediated signaling pathway	1/95	2/18614	0.0101815959921445	0.0518869449553637	0.0326291341054456	IL2RG	1	5
BP	GO:0040040	thermosensory behavior	1/95	2/18614	0.0101815959921445	0.0518869449553637	0.0326291341054456	SLC12A5	1	5
BP	GO:0042418	epinephrine biosynthetic process	1/95	2/18614	0.0101815959921445	0.0518869449553637	0.0326291341054456	TH	1	5
BP	GO:0043103	hypoxanthine salvage	1/95	2/18614	0.0101815959921445	0.0518869449553637	0.0326291341054456	ADA	1	5
BP	GO:0046061	dATP catabolic process	1/95	2/18614	0.0101815959921445	0.0518869449553637	0.0326291341054456	ADA	1	5
BP	GO:0046110	xanthine metabolic process	1/95	2/18614	0.0101815959921445	0.0518869449553637	0.0326291341054456	ADA	1	5
BP	GO:0051625	epinephrine uptake	1/95	2/18614	0.0101815959921445	0.0518869449553637	0.0326291341054456	SLC29A4	1	5
BP	GO:0052314	phytoalexin metabolic process	1/95	2/18614	0.0101815959921445	0.0518869449553637	0.0326291341054456	TH	1	5
BP	GO:0060557	positive regulation of vitamin D biosynthetic process	1/95	2/18614	0.0101815959921445	0.0518869449553637	0.0326291341054456	IFNG	1	5
BP	GO:0070256	negative regulation of mucus secretion	1/95	2/18614	0.0101815959921445	0.0518869449553637	0.0326291341054456	ADA	1	5
BP	GO:0070489	T cell aggregation	1/95	2/18614	0.0101815959921445	0.0518869449553637	0.0326291341054456	ZAP70	1	5
BP	GO:0071418	cellular response to amine stimulus	1/95	2/18614	0.0101815959921445	0.0518869449553637	0.0326291341054456	ASS1	1	5
BP	GO:0080170	hydrogen peroxide transmembrane transport	1/95	2/18614	0.0101815959921445	0.0518869449553637	0.0326291341054456	AQP8	1	5
BP	GO:0150174	negative regulation of phosphatidylcholine metabolic process	1/95	2/18614	0.0101815959921445	0.0518869449553637	0.0326291341054456	APOC1	1	5
BP	GO:1901825	zeaxanthin metabolic process	1/95	2/18614	0.0101815959921445	0.0518869449553637	0.0326291341054456	RPE65	1	5
BP	GO:1904440	positive regulation of iron ion import across plasma membrane	1/95	2/18614	0.0101815959921445	0.0518869449553637	0.0326291341054456	IFNG	1	5
BP	GO:2000309	positive regulation of tumor necrosis factor (ligand) superfamily member 11 production	1/95	2/18614	0.0101815959921445	0.0518869449553637	0.0326291341054456	IFNG	1	5
BP	GO:0034368	protein-lipid complex remodeling	2/95	30/18614	0.0102168691780837	0.0518869449553637	0.0326291341054456	APOC1/APOA4	2	0.666666666666667
BP	GO:0034369	plasma lipoprotein particle remodeling	2/95	30/18614	0.0102168691780837	0.0518869449553637	0.0326291341054456	APOC1/APOA4	2	0.666666666666667
BP	GO:0060142	regulation of syncytium formation by plasma membrane fusion	2/95	30/18614	0.0102168691780837	0.0518869449553637	0.0326291341054456	CXCL9/CXCL10	2	0.666666666666667
BP	GO:0072539	T-helper 17 cell differentiation	2/95	30/18614	0.0102168691780837	0.0518869449553637	0.0326291341054456	SLAMF6/IL12RB1	2	0.666666666666667
BP	GO:1901798	positive regulation of signal transduction by p53 class mediator	2/95	30/18614	0.0102168691780837	0.0518869449553637	0.0326291341054456	PYHIN1/CDK5RAP3	2	0.666666666666667
BP	GO:0070588	calcium ion transmembrane transport	6/95	360/18614	0.0103263936445218	0.0521585460944402	0.0327999306323513	FASLG/CXCL11/CXCL9/CXCL10/CCR5/DRD4	6	0.166666666666667
BP	GO:0050672	negative regulation of lymphocyte proliferation	3/95	88/18614	0.0103357654050019	0.0521585460944402	0.0327999306323513	SPN/IDO1/CTLA4	3	0.340909090909091
BP	GO:0051453	regulation of intracellular pH	3/95	88/18614	0.0103357654050019	0.0521585460944402	0.0327999306323513	FASLG/SPNS1/SLC12A5	3	0.340909090909091
BP	GO:0032945	negative regulation of mononuclear cell proliferation	3/95	89/18614	0.0106573867970555	0.0535556076020099	0.0336784735360289	SPN/IDO1/CTLA4	3	0.337078651685393
BP	GO:0055072	iron ion homeostasis	3/95	89/18614	0.0106573867970555	0.0535556076020099	0.0336784735360289	IFNG/RHAG/HMOX1	3	0.337078651685393
BP	GO:0002230	positive regulation of defense response to virus by host	2/95	31/18614	0.0108854888489719	0.0545871893642366	0.0343271842991965	IL12RB1/APOBEC3G	2	0.645161290322581
BP	GO:0098657	import into cell	5/95	265/18614	0.0115479927628446	0.0575519086229075	0.0361915496488888	IFNG/DRD4/SLC29A4/AQP8/SLC12A5	5	0.188679245283019
BP	GO:0009072	aromatic amino acid metabolic process	2/95	32/18614	0.0115729381469977	0.0575519086229075	0.0361915496488888	IDO1/TH	2	0.625
BP	GO:0034367	protein-containing complex remodeling	2/95	32/18614	0.0115729381469977	0.0575519086229075	0.0361915496488888	APOC1/APOA4	2	0.625
BP	GO:0071353	cellular response to interleukin-4	2/95	32/18614	0.0115729381469977	0.0575519086229075	0.0361915496488888	IL2RG/RUFY4	2	0.625
BP	GO:0018108	peptidyl-tyrosine phosphorylation	6/95	370/18614	0.0117044674394054	0.0580852409026092	0.0365269359487011	ITK/ZAP70/CD3E/CCL5/IFNG/NOD2	6	0.162162162162162
BP	GO:0018212	peptidyl-tyrosine modification	6/95	372/18614	0.011994961756229	0.0590698220408872	0.0371460903434377	ITK/ZAP70/CD3E/CCL5/IFNG/NOD2	6	0.161290322580645
BP	GO:0030641	regulation of cellular pH	3/95	93/18614	0.0120016444447622	0.0590698220408872	0.0371460903434377	FASLG/SPNS1/SLC12A5	3	0.32258064516129
BP	GO:1901606	alpha-amino acid catabolic process	3/95	93/18614	0.0120016444447622	0.0590698220408872	0.0371460903434377	IDO1/GLDC/SDS	3	0.32258064516129
BP	GO:1904427	positive regulation of calcium ion transmembrane transport	3/95	93/18614	0.0120016444447622	0.0590698220408872	0.0371460903434377	CXCL11/CXCL9/CXCL10	3	0.32258064516129
BP	GO:0044270	cellular nitrogen compound catabolic process	7/95	486/18614	0.0121871573559433	0.0598195435969253	0.0376175531596577	IDO1/ADA/APOBEC3H/APOBEC3C/AICDA/APOBEC3G/HMOX1	7	0.1440329218107
BP	GO:0002828	regulation of type 2 immune response	2/95	33/18614	0.0122790116664257	0.0598195435969253	0.0376175531596577	IDO1/NOD2	2	0.606060606060606
BP	GO:0036336	dendritic cell migration	2/95	33/18614	0.0122790116664257	0.0598195435969253	0.0376175531596577	CCL5/CCR5	2	0.606060606060606
BP	GO:0050858	negative regulation of antigen receptor-mediated signaling pathway	2/95	33/18614	0.0122790116664257	0.0598195435969253	0.0376175531596577	SLA2/SH2D1A	2	0.606060606060606
BP	GO:0072677	eosinophil migration	2/95	33/18614	0.0122790116664257	0.0598195435969253	0.0376175531596577	CCL4/CCL5	2	0.606060606060606
BP	GO:0046700	heterocycle catabolic process	7/95	488/18614	0.0124429546491018	0.0604950152858769	0.0380423239057904	IDO1/ADA/APOBEC3H/APOBEC3C/AICDA/APOBEC3G/HMOX1	7	0.14344262295082
BP	GO:0009451	RNA modification	4/95	177/18614	0.0128691769675224	0.0624403069093581	0.0392656216218416	APOBEC3H/APOBEC3C/AICDA/APOBEC3G	4	0.225988700564972
BP	GO:0045577	regulation of B cell differentiation	2/95	34/18614	0.0130035055689625	0.0625842762997147	0.0393561568527954	CD27/IL2RG	2	0.588235294117647
BP	GO:0046475	glycerophospholipid catabolic process	2/95	34/18614	0.0130035055689625	0.0625842762997147	0.0393561568527954	APOC1/ENPP6	2	0.588235294117647
BP	GO:0050869	negative regulation of B cell activation	2/95	34/18614	0.0130035055689625	0.0625842762997147	0.0393561568527954	CTLA4/TBC1D10C	2	0.588235294117647
BP	GO:0070633	transepithelial transport	2/95	34/18614	0.0130035055689625	0.0625842762997147	0.0393561568527954	AQP8/RHBG	2	0.588235294117647
BP	GO:0032088	negative regulation of NF-kappaB transcription factor activity	3/95	96/18614	0.013070960210729	0.0626567872225728	0.0394017553868406	NLRC5/NOD2/CDK5RAP3	3	0.3125
BP	GO:0070664	negative regulation of leukocyte proliferation	3/95	96/18614	0.013070960210729	0.0626567872225728	0.0394017553868406	SPN/IDO1/CTLA4	3	0.3125
BP	GO:0002709	regulation of T cell mediated immunity	3/95	97/18614	0.0134391205616257	0.0642927527668172	0.0404305332264486	HLA-F/IL12RB1/NOD2	3	0.309278350515464
BP	GO:0051048	negative regulation of secretion	4/95	180/18614	0.0136147361331009	0.0650028918770005	0.0408771045996452	HLA-F/DRD4/ADA/HMOX1	4	0.222222222222222
BP	GO:0070670	response to interleukin-4	2/95	35/18614	0.0137462175733834	0.0653696867505629	0.0411077637592653	IL2RG/RUFY4	2	0.571428571428571
BP	GO:0098810	neurotransmitter reuptake	2/95	35/18614	0.0137462175733834	0.0653696867505629	0.0411077637592653	DRD4/SLC29A4	2	0.571428571428571
BP	GO:0032642	regulation of chemokine production	3/95	98/18614	0.0138131639772814	0.0654076973377196	0.0411316667380748	IFNG/HMOX1/NOD2	3	0.306122448979592
BP	GO:0043279	response to alkaloid	3/95	98/18614	0.0138131639772814	0.0654076973377196	0.0411316667380748	DRD4/TH/PPP1R1B	3	0.306122448979592
BP	GO:0050731	positive regulation of peptidyl-tyrosine phosphorylation	4/95	181/18614	0.013869240474823	0.0654076973377196	0.0411316667380748	CD3E/CCL5/IFNG/NOD2	4	0.220994475138122
BP	GO:0046890	regulation of lipid biosynthetic process	4/95	182/18614	0.0141267566031066	0.0654076973377196	0.0411316667380748	APOC1/IFNG/AQP8/APOA4	4	0.21978021978022
BP	GO:0032602	chemokine production	3/95	99/18614	0.0141931027448923	0.0654076973377196	0.0411316667380748	IFNG/HMOX1/NOD2	3	0.303030303030303
BP	GO:1903514	release of sequestered calcium ion into cytosol by endoplasmic reticulum	2/95	36/18614	0.0145069469452239	0.0654076973377196	0.0411316667380748	FASLG/CCR5	2	0.555555555555556
BP	GO:0140888	interferon-mediated signaling pathway	3/95	100/18614	0.0145789484813689	0.0654076973377196	0.0411316667380748	IFNG/NLRC5/ZBP1	3	0.3
BP	GO:0032640	tumor necrosis factor production	4/95	185/18614	0.014917489341154	0.0654076973377196	0.0411316667380748	SPN/CD2/IFNG/NOD2	4	0.216216216216216
BP	GO:0032680	regulation of tumor necrosis factor production	4/95	185/18614	0.014917489341154	0.0654076973377196	0.0411316667380748	SPN/CD2/IFNG/NOD2	4	0.216216216216216
BP	GO:0031348	negative regulation of defense response	5/95	284/18614	0.0151855899186168	0.0654076973377196	0.0411316667380748	CST7/HLA-F/NLRC5/ADA/NOD2	5	0.176056338028169
BP	GO:1903169	regulation of calcium ion transmembrane transport	4/95	186/18614	0.0151871654414434	0.0654076973377196	0.0411316667380748	CXCL11/CXCL9/CXCL10/DRD4	4	0.21505376344086
BP	GO:0002270	plasmacytoid dendritic cell activation	1/95	3/18614	0.0152338605730999	0.0654076973377196	0.0411316667380748	LAG3	1	3.33333333333333
BP	GO:0002777	antimicrobial peptide biosynthetic process	1/95	3/18614	0.0152338605730999	0.0654076973377196	0.0411316667380748	NOD2	1	3.33333333333333
BP	GO:0002780	antibacterial peptide biosynthetic process	1/95	3/18614	0.0152338605730999	0.0654076973377196	0.0411316667380748	NOD2	1	3.33333333333333
BP	GO:0006157	deoxyadenosine catabolic process	1/95	3/18614	0.0152338605730999	0.0654076973377196	0.0411316667380748	ADA	1	3.33333333333333
BP	GO:0006546	glycine catabolic process	1/95	3/18614	0.0152338605730999	0.0654076973377196	0.0411316667380748	GLDC	1	3.33333333333333
BP	GO:0006982	response to lipid hydroperoxide	1/95	3/18614	0.0152338605730999	0.0654076973377196	0.0411316667380748	APOA4	1	3.33333333333333
BP	GO:0009097	isoleucine biosynthetic process	1/95	3/18614	0.0152338605730999	0.0654076973377196	0.0411316667380748	SDS	1	3.33333333333333
BP	GO:0010046	response to mycotoxin	1/95	3/18614	0.0152338605730999	0.0654076973377196	0.0411316667380748	ASS1	1	3.33333333333333
BP	GO:0010899	regulation of phosphatidylcholine catabolic process	1/95	3/18614	0.0152338605730999	0.0654076973377196	0.0411316667380748	APOC1	1	3.33333333333333
BP	GO:0016108	tetraterpenoid metabolic process	1/95	3/18614	0.0152338605730999	0.0654076973377196	0.0411316667380748	RPE65	1	3.33333333333333
BP	GO:0016116	carotenoid metabolic process	1/95	3/18614	0.0152338605730999	0.0654076973377196	0.0411316667380748	RPE65	1	3.33333333333333
BP	GO:0019464	glycine decarboxylation via glycine cleavage system	1/95	3/18614	0.0152338605730999	0.0654076973377196	0.0411316667380748	GLDC	1	3.33333333333333
BP	GO:0032764	negative regulation of mast cell cytokine production	1/95	3/18614	0.0152338605730999	0.0654076973377196	0.0411316667380748	HMOX1	1	3.33333333333333
BP	GO:0033076	isoquinoline alkaloid metabolic process	1/95	3/18614	0.0152338605730999	0.0654076973377196	0.0411316667380748	TH	1	3.33333333333333
BP	GO:0033078	extrathymic T cell differentiation	1/95	3/18614	0.0152338605730999	0.0654076973377196	0.0411316667380748	ZNF683	1	3.33333333333333
BP	GO:0034014	response to triglyceride	1/95	3/18614	0.0152338605730999	0.0654076973377196	0.0411316667380748	APOA4	1	3.33333333333333
BP	GO:0034371	chylomicron remodeling	1/95	3/18614	0.0152338605730999	0.0654076973377196	0.0411316667380748	APOA4	1	3.33333333333333
BP	GO:0034441	plasma lipoprotein particle oxidation	1/95	3/18614	0.0152338605730999	0.0654076973377196	0.0411316667380748	APOA4	1	3.33333333333333
BP	GO:0038155	interleukin-23-mediated signaling pathway	1/95	3/18614	0.0152338605730999	0.0654076973377196	0.0411316667380748	IL12RB1	1	3.33333333333333
BP	GO:0042214	terpene metabolic process	1/95	3/18614	0.0152338605730999	0.0654076973377196	0.0411316667380748	TH	1	3.33333333333333
BP	GO:0042414	epinephrine metabolic process	1/95	3/18614	0.0152338605730999	0.0654076973377196	0.0411316667380748	TH	1	3.33333333333333
BP	GO:0043096	purine nucleobase salvage	1/95	3/18614	0.0152338605730999	0.0654076973377196	0.0411316667380748	ADA	1	3.33333333333333
BP	GO:0043366	beta selection	1/95	3/18614	0.0152338605730999	0.0654076973377196	0.0411316667380748	ZAP70	1	3.33333333333333
BP	GO:0045575	basophil activation	1/95	3/18614	0.0152338605730999	0.0654076973377196	0.0411316667380748	PRG3	1	3.33333333333333
BP	GO:0046060	dATP metabolic process	1/95	3/18614	0.0152338605730999	0.0654076973377196	0.0411316667380748	ADA	1	3.33333333333333
BP	GO:0046090	deoxyadenosine metabolic process	1/95	3/18614	0.0152338605730999	0.0654076973377196	0.0411316667380748	ADA	1	3.33333333333333
BP	GO:0046101	hypoxanthine biosynthetic process	1/95	3/18614	0.0152338605730999	0.0654076973377196	0.0411316667380748	ADA	1	3.33333333333333
BP	GO:0046103	inosine biosynthetic process	1/95	3/18614	0.0152338605730999	0.0654076973377196	0.0411316667380748	ADA	1	3.33333333333333
BP	GO:0046684	response to pyrethroid	1/95	3/18614	0.0152338605730999	0.0654076973377196	0.0411316667380748	TH	1	3.33333333333333
BP	GO:0051586	positive regulation of dopamine uptake involved in synaptic transmission	1/95	3/18614	0.0152338605730999	0.0654076973377196	0.0411316667380748	DRD4	1	3.33333333333333
BP	GO:0051944	positive regulation of catecholamine uptake involved in synaptic transmission	1/95	3/18614	0.0152338605730999	0.0654076973377196	0.0411316667380748	DRD4	1	3.33333333333333
BP	GO:0051977	lysophospholipid transport	1/95	3/18614	0.0152338605730999	0.0654076973377196	0.0411316667380748	SPNS1	1	3.33333333333333
BP	GO:0060559	positive regulation of calcidiol 1-monooxygenase activity	1/95	3/18614	0.0152338605730999	0.0654076973377196	0.0411316667380748	IFNG	1	3.33333333333333
BP	GO:0070634	transepithelial ammonium transport	1/95	3/18614	0.0152338605730999	0.0654076973377196	0.0411316667380748	RHBG	1	3.33333333333333
BP	GO:0071400	cellular response to oleic acid	1/95	3/18614	0.0152338605730999	0.0654076973377196	0.0411316667380748	ASS1	1	3.33333333333333
BP	GO:0072535	tumor necrosis factor (ligand) superfamily member 11 production	1/95	3/18614	0.0152338605730999	0.0654076973377196	0.0411316667380748	IFNG	1	3.33333333333333
BP	GO:1901740	negative regulation of myoblast fusion	1/95	3/18614	0.0152338605730999	0.0654076973377196	0.0411316667380748	CXCL10	1	3.33333333333333
BP	GO:1904438	regulation of iron ion import across plasma membrane	1/95	3/18614	0.0152338605730999	0.0654076973377196	0.0411316667380748	IFNG	1	3.33333333333333
BP	GO:1905335	regulation of aggrephagy	1/95	3/18614	0.0152338605730999	0.0654076973377196	0.0411316667380748	HSPB8	1	3.33333333333333
BP	GO:1905337	positive regulation of aggrephagy	1/95	3/18614	0.0152338605730999	0.0654076973377196	0.0411316667380748	HSPB8	1	3.33333333333333
BP	GO:2000307	regulation of tumor necrosis factor (ligand) superfamily member 11 production	1/95	3/18614	0.0152338605730999	0.0654076973377196	0.0411316667380748	IFNG	1	3.33333333333333
BP	GO:2000361	regulation of prostaglandin-E synthase activity	1/95	3/18614	0.0152338605730999	0.0654076973377196	0.0411316667380748	NOD2	1	3.33333333333333
BP	GO:2000363	positive regulation of prostaglandin-E synthase activity	1/95	3/18614	0.0152338605730999	0.0654076973377196	0.0411316667380748	NOD2	1	3.33333333333333
BP	GO:0045920	negative regulation of exocytosis	2/95	37/18614	0.0152854944865323	0.0654076973377196	0.0411316667380748	HLA-F/HMOX1	2	0.540540540540541
BP	GO:0071312	cellular response to alkaloid	2/95	37/18614	0.0152854944865323	0.0654076973377196	0.0411316667380748	TH/PPP1R1B	2	0.540540540540541
BP	GO:0002532	production of molecular mediator involved in inflammatory response	3/95	102/18614	0.0153684040266306	0.0656450400566078	0.0412809198384495	CD6/GBP5/NOD2	3	0.294117647058824
BP	GO:0006885	regulation of pH	3/95	103/18614	0.0157720337917962	0.0671293680248691	0.0422143403043205	FASLG/SPNS1/SLC12A5	3	0.29126213592233
BP	GO:0032677	regulation of interleukin-8 production	3/95	103/18614	0.0157720337917962	0.0671293680248691	0.0422143403043205	CD2/PRG3/NOD2	3	0.29126213592233
BP	GO:0002335	mature B cell differentiation	2/95	38/18614	0.0160816625256864	0.0683256425602874	0.0429666182092284	IL2RG/ADA	2	0.526315789473684
BP	GO:0032637	interleukin-8 production	3/95	104/18614	0.0161816104547449	0.0686283904392728	0.043157001380796	CD2/PRG3/NOD2	3	0.288461538461538
BP	GO:0002822	regulation of adaptive immune response based on somatic recombination of immune receptors built from immunoglobulin superfamily domains	4/95	190/18614	0.0162966492934161	0.0687505910226656	0.0432338472854203	HLA-F/IL12RB1/ADA/NOD2	4	0.210526315789474
BP	GO:0071706	tumor necrosis factor superfamily cytokine production	4/95	190/18614	0.0162966492934161	0.0687505910226656	0.0432338472854203	SPN/CD2/IFNG/NOD2	4	0.210526315789474
BP	GO:1903555	regulation of tumor necrosis factor superfamily cytokine production	4/95	190/18614	0.0162966492934161	0.0687505910226656	0.0432338472854203	SPN/CD2/IFNG/NOD2	4	0.210526315789474
BP	GO:0006520	amino acid metabolic process	5/95	290/18614	0.0164772993577229	0.0693903170135092	0.0436361393294775	IDO1/GLDC/ASS1/TH/SDS	5	0.172413793103448
BP	GO:0002385	mucosal immune response	2/95	39/18614	0.0168952549072715	0.0709007890143742	0.0445860004847477	APOA4/NOD2	2	0.512820512820513
BP	GO:0042401	biogenic amine biosynthetic process	2/95	39/18614	0.0168952549072715	0.0709007890143742	0.0445860004847477	TH/PRG3	2	0.512820512820513
BP	GO:0043433	negative regulation of DNA-binding transcription factor activity	4/95	194/18614	0.0174558732448254	0.0731251292497763	0.0459847780751322	NLRC5/HMOX1/NOD2/CDK5RAP3	4	0.206185567010309
BP	GO:0001916	positive regulation of T cell mediated cytotoxicity	2/95	40/18614	0.0177260769820207	0.0737404802452063	0.0463717418898081	HLA-F/IL12RB1	2	0.5
BP	GO:0009069	serine family amino acid metabolic process	2/95	40/18614	0.0177260769820207	0.0737404802452063	0.0463717418898081	GLDC/SDS	2	0.5
BP	GO:0009309	amine biosynthetic process	2/95	40/18614	0.0177260769820207	0.0737404802452063	0.0463717418898081	TH/PRG3	2	0.5
BP	GO:0042092	type 2 immune response	2/95	40/18614	0.0177260769820207	0.0737404802452063	0.0463717418898081	IDO1/NOD2	2	0.5
BP	GO:0042417	dopamine metabolic process	2/95	41/18614	0.0185739355968168	0.0769073313838493	0.0483632179842988	DRD4/TH	2	0.48780487804878
BP	GO:0051341	regulation of oxidoreductase activity	3/95	111/18614	0.0192157874522251	0.0769073313838493	0.0483632179842988	GZMA/IFNG/NOD2	3	0.27027027027027
BP	GO:0071347	cellular response to interleukin-1	3/95	111/18614	0.0192157874522251	0.0769073313838493	0.0483632179842988	CCL4/CCL5/ZBP1	3	0.27027027027027
BP	GO:0032733	positive regulation of interleukin-10 production	2/95	42/18614	0.0194386390847545	0.0769073313838493	0.0483632179842988	TIGIT/NOD2	2	0.476190476190476
BP	GO:0042119	neutrophil activation	2/95	42/18614	0.0194386390847545	0.0769073313838493	0.0483632179842988	CCL5/PRG3	2	0.476190476190476
BP	GO:0045429	positive regulation of nitric oxide biosynthetic process	2/95	42/18614	0.0194386390847545	0.0769073313838493	0.0483632179842988	IFNG/ASS1	2	0.476190476190476
BP	GO:0050691	regulation of defense response to virus by host	2/95	42/18614	0.0194386390847545	0.0769073313838493	0.0483632179842988	IL12RB1/APOBEC3G	2	0.476190476190476
BP	GO:0060338	regulation of type I interferon-mediated signaling pathway	2/95	42/18614	0.0194386390847545	0.0769073313838493	0.0483632179842988	NLRC5/ZBP1	2	0.476190476190476
BP	GO:1904037	positive regulation of epithelial cell apoptotic process	2/95	42/18614	0.0194386390847545	0.0769073313838493	0.0483632179842988	FASLG/HMOX1	2	0.476190476190476
BP	GO:0007626	locomotory behavior	4/95	201/18614	0.0196060543990809	0.0769073313838493	0.0483632179842988	IDO1/DRD4/TH/PPP1R1B	4	0.199004975124378
BP	GO:0048872	homeostasis of number of cells	5/95	304/18614	0.0197714549746598	0.0769073313838493	0.0483632179842988	SIT1/ADA/RHAG/HMOX1/CDK5RAP3	5	0.164473684210526
BP	GO:0009063	amino acid catabolic process	3/95	113/18614	0.0201365932171923	0.0769073313838493	0.0483632179842988	IDO1/GLDC/SDS	3	0.265486725663717
BP	GO:0001766	membrane raft polarization	1/95	4/18614	0.0202606072952295	0.0769073313838493	0.0483632179842988	CD2	1	2.5
BP	GO:0002296	T-helper 1 cell lineage commitment	1/95	4/18614	0.0202606072952295	0.0769073313838493	0.0483632179842988	SPN	1	2.5
BP	GO:0002325	natural killer cell differentiation involved in immune response	1/95	4/18614	0.0202606072952295	0.0769073313838493	0.0483632179842988	ZNF683	1	2.5
BP	GO:0002477	antigen processing and presentation of exogenous peptide antigen via MHC class Ib	1/95	4/18614	0.0202606072952295	0.0769073313838493	0.0483632179842988	HLA-F	1	2.5
BP	GO:0002678	positive regulation of chronic inflammatory response	1/95	4/18614	0.0202606072952295	0.0769073313838493	0.0483632179842988	IDO1	1	2.5
BP	GO:0002901	mature B cell apoptotic process	1/95	4/18614	0.0202606072952295	0.0769073313838493	0.0483632179842988	ADA	1	2.5
BP	GO:0002905	regulation of mature B cell apoptotic process	1/95	4/18614	0.0202606072952295	0.0769073313838493	0.0483632179842988	ADA	1	2.5
BP	GO:0002906	negative regulation of mature B cell apoptotic process	1/95	4/18614	0.0202606072952295	0.0769073313838493	0.0483632179842988	ADA	1	2.5
BP	GO:0006154	adenosine catabolic process	1/95	4/18614	0.0202606072952295	0.0769073313838493	0.0483632179842988	ADA	1	2.5
BP	GO:0006567	threonine catabolic process	1/95	4/18614	0.0202606072952295	0.0769073313838493	0.0483632179842988	SDS	1	2.5
BP	GO:0007621	negative regulation of female receptivity	1/95	4/18614	0.0202606072952295	0.0769073313838493	0.0483632179842988	PPP1R1B	1	2.5
BP	GO:0009217	purine deoxyribonucleoside triphosphate catabolic process	1/95	4/18614	0.0202606072952295	0.0769073313838493	0.0483632179842988	ADA	1	2.5
BP	GO:0010916	negative regulation of very-low-density lipoprotein particle clearance	1/95	4/18614	0.0202606072952295	0.0769073313838493	0.0483632179842988	APOC1	1	2.5
BP	GO:0014900	muscle hyperplasia	1/95	4/18614	0.0202606072952295	0.0769073313838493	0.0483632179842988	HMOX1	1	2.5
BP	GO:0015842	aminergic neurotransmitter loading into synaptic vesicle	1/95	4/18614	0.0202606072952295	0.0769073313838493	0.0483632179842988	TH	1	2.5
BP	GO:0032826	regulation of natural killer cell differentiation involved in immune response	1/95	4/18614	0.0202606072952295	0.0769073313838493	0.0483632179842988	ZNF683	1	2.5
BP	GO:0034378	chylomicron assembly	1/95	4/18614	0.0202606072952295	0.0769073313838493	0.0483632179842988	APOA4	1	2.5
BP	GO:0034759	regulation of iron ion transmembrane transport	1/95	4/18614	0.0202606072952295	0.0769073313838493	0.0483632179842988	IFNG	1	2.5
BP	GO:0035377	transepithelial water transport	1/95	4/18614	0.0202606072952295	0.0769073313838493	0.0483632179842988	AQP8	1	2.5
BP	GO:0035722	interleukin-12-mediated signaling pathway	1/95	4/18614	0.0202606072952295	0.0769073313838493	0.0483632179842988	IL12RB1	1	2.5
BP	GO:0035900	response to isolation stress	1/95	4/18614	0.0202606072952295	0.0769073313838493	0.0483632179842988	TH	1	2.5
BP	GO:0042866	pyruvate biosynthetic process	1/95	4/18614	0.0202606072952295	0.0769073313838493	0.0483632179842988	SDS	1	2.5
BP	GO:0043321	regulation of natural killer cell degranulation	1/95	4/18614	0.0202606072952295	0.0769073313838493	0.0483632179842988	HLA-F	1	2.5
BP	GO:0043323	positive regulation of natural killer cell degranulation	1/95	4/18614	0.0202606072952295	0.0769073313838493	0.0483632179842988	HLA-F	1	2.5
BP	GO:0045065	cytotoxic T cell differentiation	1/95	4/18614	0.0202606072952295	0.0769073313838493	0.0483632179842988	CD8A	1	2.5
BP	GO:0046059	dAMP catabolic process	1/95	4/18614	0.0202606072952295	0.0769073313838493	0.0483632179842988	ADA	1	2.5
BP	GO:0046100	hypoxanthine metabolic process	1/95	4/18614	0.0202606072952295	0.0769073313838493	0.0483632179842988	ADA	1	2.5
BP	GO:0046124	purine deoxyribonucleoside catabolic process	1/95	4/18614	0.0202606072952295	0.0769073313838493	0.0483632179842988	ADA	1	2.5
BP	GO:0046136	positive regulation of vitamin metabolic process	1/95	4/18614	0.0202606072952295	0.0769073313838493	0.0483632179842988	IFNG	1	2.5
BP	GO:0051615	histamine uptake	1/95	4/18614	0.0202606072952295	0.0769073313838493	0.0483632179842988	SLC29A4	1	2.5
BP	GO:0060167	regulation of adenosine receptor signaling pathway	1/95	4/18614	0.0202606072952295	0.0769073313838493	0.0483632179842988	ADA	1	2.5
BP	GO:0060318	definitive erythrocyte differentiation	1/95	4/18614	0.0202606072952295	0.0769073313838493	0.0483632179842988	CDK5RAP3	1	2.5
BP	GO:0060584	regulation of prostaglandin-endoperoxide synthase activity	1/95	4/18614	0.0202606072952295	0.0769073313838493	0.0483632179842988	NOD2	1	2.5
BP	GO:0060585	positive regulation of prostaglandin-endoperoxide synthase activity	1/95	4/18614	0.0202606072952295	0.0769073313838493	0.0483632179842988	NOD2	1	2.5
BP	GO:0072719	cellular response to cisplatin	1/95	4/18614	0.0202606072952295	0.0769073313838493	0.0483632179842988	HMOX1	1	2.5
BP	GO:0090310	negative regulation of DNA methylation-dependent heterochromatin formation	1/95	4/18614	0.0202606072952295	0.0769073313838493	0.0483632179842988	AICDA	1	2.5
BP	GO:0140157	ammonium import across plasma membrane	1/95	4/18614	0.0202606072952295	0.0769073313838493	0.0483632179842988	AQP8	1	2.5
BP	GO:1900739	regulation of protein insertion into mitochondrial membrane involved in apoptotic signaling pathway	1/95	4/18614	0.0202606072952295	0.0769073313838493	0.0483632179842988	GZMB	1	2.5
BP	GO:1900740	positive regulation of protein insertion into mitochondrial membrane involved in apoptotic signaling pathway	1/95	4/18614	0.0202606072952295	0.0769073313838493	0.0483632179842988	GZMB	1	2.5
BP	GO:1902948	negative regulation of tau-protein kinase activity	1/95	4/18614	0.0202606072952295	0.0769073313838493	0.0483632179842988	IFNG	1	2.5
BP	GO:2000330	positive regulation of T-helper 17 cell lineage commitment	1/95	4/18614	0.0202606072952295	0.0769073313838493	0.0483632179842988	IL12RB1	1	2.5
BP	GO:2000545	negative regulation of endothelial cell chemotaxis to fibroblast growth factor	1/95	4/18614	0.0202606072952295	0.0769073313838493	0.0483632179842988	CXCL13	1	2.5
BP	GO:0002251	organ or tissue specific immune response	2/95	43/18614	0.0203199972552645	0.0769073313838493	0.0483632179842988	APOA4/NOD2	2	0.465116279069767
BP	GO:0006775	fat-soluble vitamin metabolic process	2/95	43/18614	0.0203199972552645	0.0769073313838493	0.0483632179842988	IFNG/RPE65	2	0.465116279069767
BP	GO:0032814	regulation of natural killer cell activation	2/95	43/18614	0.0203199972552645	0.0769073313838493	0.0483632179842988	HLA-F/ZNF683	2	0.465116279069767
BP	GO:0002819	regulation of adaptive immune response	4/95	205/18614	0.0209051539952186	0.0789970432173188	0.0496773344294792	HLA-F/IL12RB1/ADA/NOD2	4	0.195121951219512
BP	GO:0002347	response to tumor cell	2/95	44/18614	0.0212178213842976	0.079550201804451	0.0500251885137126	PRF1/NKG7	2	0.454545454545455
BP	GO:0046640	regulation of alpha-beta T cell proliferation	2/95	44/18614	0.0212178213842976	0.079550201804451	0.0500251885137126	ZAP70/CD3E	2	0.454545454545455
BP	GO:0051602	response to electrical stimulus	2/95	44/18614	0.0212178213842976	0.079550201804451	0.0500251885137126	TH/RPE65	2	0.454545454545455
BP	GO:0072538	T-helper 17 type immune response	2/95	44/18614	0.0212178213842976	0.079550201804451	0.0500251885137126	SLAMF6/IL12RB1	2	0.454545454545455
BP	GO:1904407	positive regulation of nitric oxide metabolic process	2/95	44/18614	0.0212178213842976	0.079550201804451	0.0500251885137126	IFNG/ASS1	2	0.454545454545455
BP	GO:0007623	circadian rhythm	4/95	207/18614	0.0215741227830654	0.0807594705744796	0.0507856378502602	DRD4/ASS1/TH/RPE65	4	0.193236714975845
BP	GO:0001504	neurotransmitter uptake	2/95	45/18614	0.0221319242045682	0.0827180667145737	0.0520173021189605	DRD4/SLC29A4	2	0.444444444444444
BP	GO:0042742	defense response to bacterium	5/95	314/18614	0.0223724850751014	0.0834867149760415	0.0525006670043845	SPN/GNLY/CXCL13/AICDA/NOD2	5	0.159235668789809
BP	GO:0002718	regulation of cytokine production involved in immune response	3/95	119/18614	0.0230431595884135	0.0855264973502242	0.0537833852814075	HLA-F/HMOX1/NOD2	3	0.252100840336134
BP	GO:0042088	T-helper 1 type immune response	2/95	46/18614	0.0230621198958589	0.0855264973502242	0.0537833852814075	SPN/IL12RB1	2	0.434782608695652
BP	GO:0070266	necroptotic process	2/95	46/18614	0.0230621198958589	0.0855264973502242	0.0537833852814075	FASLG/ZBP1	2	0.434782608695652
BP	GO:0071827	plasma lipoprotein particle organization	2/95	46/18614	0.0230621198958589	0.0855264973502242	0.0537833852814075	APOC1/APOA4	2	0.434782608695652
BP	GO:0010720	positive regulation of cell development	6/95	432/18614	0.0232532378453272	0.0861017723313044	0.0541451472722381	CD27/ZAP70/IFNG/IL12RB1/IL2RG/ADA	6	0.138888888888889
BP	GO:0002377	immunoglobulin production	4/95	212/18614	0.0233036608378869	0.0861551108566082	0.0541786892334506	HLA-DPB1/HLA-DQB1/HLA-DQA1/AICDA	4	0.188679245283019
BP	GO:0001774	microglial cell activation	2/95	47/18614	0.0240082240753834	0.0878293853500129	0.0552315576769796	CST7/IFNG	2	0.425531914893617
BP	GO:0002920	regulation of humoral immune response	2/95	47/18614	0.0240082240753834	0.0878293853500129	0.0552315576769796	CXCL13/NOD2	2	0.425531914893617
BP	GO:0009066	aspartate family amino acid metabolic process	2/95	47/18614	0.0240082240753834	0.0878293853500129	0.0552315576769796	ASS1/SDS	2	0.425531914893617
BP	GO:0042220	response to cocaine	2/95	47/18614	0.0240082240753834	0.0878293853500129	0.0552315576769796	DRD4/PPP1R1B	2	0.425531914893617
BP	GO:0046633	alpha-beta T cell proliferation	2/95	47/18614	0.0240082240753834	0.0878293853500129	0.0552315576769796	ZAP70/CD3E	2	0.425531914893617
BP	GO:0002367	cytokine production involved in immune response	3/95	121/18614	0.0240600959776267	0.0878293853500129	0.0552315576769796	HLA-F/HMOX1/NOD2	3	0.247933884297521
BP	GO:0002698	negative regulation of immune effector process	3/95	122/18614	0.0245775781328396	0.0878293853500129	0.0552315576769796	HLA-F/HMOX1/NOD2	3	0.245901639344262
BP	GO:0016236	macroautophagy	5/95	322/18614	0.0246067883812494	0.0878293853500129	0.0552315576769796	DCN/HSPB8/RUFY4/HMOX1/NOD2	5	0.15527950310559
BP	GO:0007520	myoblast fusion	2/95	48/18614	0.0249700537882085	0.0878293853500129	0.0552315576769796	CXCL9/CXCL10	2	0.416666666666667
BP	GO:0035094	response to nicotine	2/95	48/18614	0.0249700537882085	0.0878293853500129	0.0552315576769796	TH/HMOX1	2	0.416666666666667
BP	GO:0036230	granulocyte activation	2/95	48/18614	0.0249700537882085	0.0878293853500129	0.0552315576769796	CCL5/PRG3	2	0.416666666666667
BP	GO:0043300	regulation of leukocyte degranulation	2/95	48/18614	0.0249700537882085	0.0878293853500129	0.0552315576769796	HLA-F/HMOX1	2	0.416666666666667
BP	GO:0002669	positive regulation of T cell anergy	1/95	5/18614	0.0252619636792679	0.0878293853500129	0.0552315576769796	CD3E	1	2
BP	GO:0002803	positive regulation of antibacterial peptide production	1/95	5/18614	0.0252619636792679	0.0878293853500129	0.0552315576769796	NOD2	1	2
BP	GO:0002913	positive regulation of lymphocyte anergy	1/95	5/18614	0.0252619636792679	0.0878293853500129	0.0552315576769796	CD3E	1	2
BP	GO:0006196	AMP catabolic process	1/95	5/18614	0.0252619636792679	0.0878293853500129	0.0552315576769796	ADA	1	2
BP	GO:0006526	arginine biosynthetic process	1/95	5/18614	0.0252619636792679	0.0878293853500129	0.0552315576769796	ASS1	1	2
BP	GO:0006566	threonine metabolic process	1/95	5/18614	0.0252619636792679	0.0878293853500129	0.0552315576769796	SDS	1	2
BP	GO:0009082	branched-chain amino acid biosynthetic process	1/95	5/18614	0.0252619636792679	0.0878293853500129	0.0552315576769796	SDS	1	2
BP	GO:0009146	purine nucleoside triphosphate catabolic process	1/95	5/18614	0.0252619636792679	0.0878293853500129	0.0552315576769796	ADA	1	2
BP	GO:0009204	deoxyribonucleoside triphosphate catabolic process	1/95	5/18614	0.0252619636792679	0.0878293853500129	0.0552315576769796	ADA	1	2
BP	GO:0009635	response to herbicide	1/95	5/18614	0.0252619636792679	0.0878293853500129	0.0552315576769796	TH	1	2
BP	GO:0010915	regulation of very-low-density lipoprotein particle clearance	1/95	5/18614	0.0252619636792679	0.0878293853500129	0.0552315576769796	APOC1	1	2
BP	GO:0014805	smooth muscle adaptation	1/95	5/18614	0.0252619636792679	0.0878293853500129	0.0552315576769796	HMOX1	1	2
BP	GO:0019441	tryptophan catabolic process to kynurenine	1/95	5/18614	0.0252619636792679	0.0878293853500129	0.0552315576769796	IDO1	1	2
BP	GO:0030885	regulation of myeloid dendritic cell activation	1/95	5/18614	0.0252619636792679	0.0878293853500129	0.0552315576769796	CD2	1	2
BP	GO:0032263	GMP salvage	1/95	5/18614	0.0252619636792679	0.0878293853500129	0.0552315576769796	ADA	1	2
BP	GO:0032417	positive regulation of sodium:proton antiporter activity	1/95	5/18614	0.0252619636792679	0.0878293853500129	0.0552315576769796	DRD4	1	2
BP	GO:0032701	negative regulation of interleukin-18 production	1/95	5/18614	0.0252619636792679	0.0878293853500129	0.0552315576769796	NOD2	1	2
BP	GO:0034201	response to oleic acid	1/95	5/18614	0.0252619636792679	0.0878293853500129	0.0552315576769796	ASS1	1	2
BP	GO:0034242	negative regulation of syncytium formation by plasma membrane fusion	1/95	5/18614	0.0252619636792679	0.0878293853500129	0.0552315576769796	CXCL10	1	2
BP	GO:0044209	AMP salvage	1/95	5/18614	0.0252619636792679	0.0878293853500129	0.0552315576769796	ADA	1	2
BP	GO:0046102	inosine metabolic process	1/95	5/18614	0.0252619636792679	0.0878293853500129	0.0552315576769796	ADA	1	2
BP	GO:0046122	purine deoxyribonucleoside metabolic process	1/95	5/18614	0.0252619636792679	0.0878293853500129	0.0552315576769796	ADA	1	2
BP	GO:0061092	positive regulation of phospholipid translocation	1/95	5/18614	0.0252619636792679	0.0878293853500129	0.0552315576769796	FASLG	1	2
BP	GO:0071242	cellular response to ammonium ion	1/95	5/18614	0.0252619636792679	0.0878293853500129	0.0552315576769796	ASS1	1	2
BP	GO:0071593	lymphocyte aggregation	1/95	5/18614	0.0252619636792679	0.0878293853500129	0.0552315576769796	ZAP70	1	2
BP	GO:0098711	iron ion import across plasma membrane	1/95	5/18614	0.0252619636792679	0.0878293853500129	0.0552315576769796	IFNG	1	2
BP	GO:1902164	positive regulation of DNA damage response	signal transduction by p53 class mediator resulting in transcription of p21 class mediator	1/95	5/18614	0.0252619636792679	0.0878293853500129	0.0552315576769796	PYHIN1	1	2
BP	GO:1904848	negative regulation of cell chemotaxis to fibroblast growth factor	1/95	5/18614	0.0252619636792679	0.0878293853500129	0.0552315576769796	CXCL13	1	2
BP	GO:2000110	negative regulation of macrophage apoptotic process	1/95	5/18614	0.0252619636792679	0.0878293853500129	0.0552315576769796	NOD2	1	2
BP	GO:0010043	response to zinc ion	2/95	49/18614	0.0259474274977358	0.0899510819921507	0.056565787786826	ASS1/TH	2	0.408163265306122
BP	GO:0071825	protein-lipid complex subunit organization	2/95	49/18614	0.0259474274977358	0.0899510819921507	0.056565787786826	APOC1/APOA4	2	0.408163265306122
BP	GO:1901214	regulation of neuron death	5/95	327/18614	0.0260738740765994	0.0902586205372298	0.0567591835714229	FASLG/HLA-F/CCL5/IFNG/HMOX1	5	0.152905198776758
BP	GO:0072330	monocarboxylic acid biosynthetic process	4/95	220/18614	0.0262423749238104	0.0907106370198764	0.0570434343871692	APOC1/IDO1/SDS/APOA4	4	0.181818181818182
BP	GO:0032102	negative regulation of response to external stimulus	6/95	446/18614	0.02665208842229	0.0919939329092606	0.0578504357187702	CST7/HLA-F/NLRC5/CXCL13/ADA/NOD2	6	0.134529147982063
BP	GO:0045471	response to ethanol	3/95	126/18614	0.0267075553477675	0.0920525538787605	0.0578872995479443	CD27/DRD4/TH	3	0.238095238095238
BP	GO:0006869	lipid transport	6/95	447/18614	0.0269068581871434	0.0921900927930856	0.0579737909704803	FASLG/APOC1/SPNS1/DRD4/APOA4/SERPINA5	6	0.134228187919463
BP	GO:0001914	regulation of T cell mediated cytotoxicity	2/95	50/18614	0.0269401650762403	0.0921900927930856	0.0579737909704803	HLA-F/IL12RB1	2	0.4
BP	GO:0002269	leukocyte activation involved in inflammatory response	2/95	50/18614	0.0269401650762403	0.0921900927930856	0.0579737909704803	CST7/IFNG	2	0.4
BP	GO:0042304	regulation of fatty acid biosynthetic process	2/95	50/18614	0.0269401650762403	0.0921900927930856	0.0579737909704803	APOC1/APOA4	2	0.4
BP	GO:0045581	negative regulation of T cell differentiation	2/95	50/18614	0.0269401650762403	0.0921900927930856	0.0579737909704803	LAG3/CTLA4	2	0.4
BP	GO:0035303	regulation of dephosphorylation	3/95	127/18614	0.0272550474223144	0.0931343906202514	0.0585676131826875	IFNG/PPP1R1B/CDK5RAP3	3	0.236220472440945
BP	GO:0015872	dopamine transport	2/95	51/18614	0.0279480877954686	0.0949599801232399	0.0597156361538945	DRD4/SLC29A4	2	0.392156862745098
BP	GO:0019083	viral transcription	2/95	51/18614	0.0279480877954686	0.0949599801232399	0.0597156361538945	CCL4/CCL5	2	0.392156862745098
BP	GO:0043392	negative regulation of DNA binding	2/95	51/18614	0.0279480877954686	0.0949599801232399	0.0597156361538945	GZMA/HMOX1	2	0.392156862745098
BP	GO:0061082	myeloid leukocyte cytokine production	2/95	51/18614	0.0279480877954686	0.0949599801232399	0.0597156361538945	HMOX1/NOD2	2	0.392156862745098
BP	GO:0052548	regulation of endopeptidase activity	5/95	336/18614	0.0288538799794055	0.0974790180920378	0.0612997345773288	CST7/FASLG/CD27/PSMB9/SERPINA5	5	0.148809523809524
BP	GO:0007157	heterophilic cell-cell adhesion via plasma membrane cell adhesion molecules	2/95	52/18614	0.0289710183172931	0.0974790180920378	0.0612997345773288	CD6/ITGAL	2	0.384615384615385
BP	GO:0097191	extrinsic apoptotic signaling pathway	4/95	227/18614	0.0289888848059067	0.0974790180920378	0.0612997345773288	FASLG/CD27/IFNG/HMOX1	4	0.176211453744493
BP	GO:0035176	social behavior	2/95	53/18614	0.0300087806844251	0.0974790180920378	0.0612997345773288	DRD4/TH	2	0.377358490566038
BP	GO:0045744	negative regulation of G protein-coupled receptor signaling pathway	2/95	53/18614	0.0300087806844251	0.0974790180920378	0.0612997345773288	CCL5/ADA	2	0.377358490566038
BP	GO:0071622	regulation of granulocyte chemotaxis	2/95	53/18614	0.0300087806844251	0.0974790180920378	0.0612997345773288	CCL5/NOD2	2	0.377358490566038
BP	GO:0097300	programmed necrotic cell death	2/95	53/18614	0.0300087806844251	0.0974790180920378	0.0612997345773288	FASLG/ZBP1	2	0.377358490566038
BP	GO:0001844	protein insertion into mitochondrial membrane involved in apoptotic signaling pathway	1/95	6/18614	0.0302380566155067	0.0974790180920378	0.0612997345773288	GZMB	1	1.66666666666667
BP	GO:0006565	L-serine catabolic process	1/95	6/18614	0.0302380566155067	0.0974790180920378	0.0612997345773288	SDS	1	1.66666666666667
BP	GO:0007195	adenylate cyclase-inhibiting dopamine receptor signaling pathway	1/95	6/18614	0.0302380566155067	0.0974790180920378	0.0612997345773288	DRD4	1	1.66666666666667
BP	GO:0009172	purine deoxyribonucleoside monophosphate catabolic process	1/95	6/18614	0.0302380566155067	0.0974790180920378	0.0612997345773288	ADA	1	1.66666666666667
BP	GO:0019695	choline metabolic process	1/95	6/18614	0.0302380566155067	0.0974790180920378	0.0612997345773288	ENPP6	1	1.66666666666667
BP	GO:0019800	peptide cross-linking via chondroitin 4-sulfate glycosaminoglycan	1/95	6/18614	0.0302380566155067	0.0974790180920378	0.0612997345773288	DCN	1	1.66666666666667
BP	GO:0031452	negative regulation of heterochromatin formation	1/95	6/18614	0.0302380566155067	0.0974790180920378	0.0612997345773288	AICDA	1	1.66666666666667
BP	GO:0031584	activation of phospholipase D activity	1/95	6/18614	0.0302380566155067	0.0974790180920378	0.0612997345773288	CCL5	1	1.66666666666667
BP	GO:0034382	chylomicron remnant clearance	1/95	6/18614	0.0302380566155067	0.0974790180920378	0.0612997345773288	APOC1	1	1.66666666666667
BP	GO:0035634	response to stilbenoid	1/95	6/18614	0.0302380566155067	0.0974790180920378	0.0612997345773288	APOA4	1	1.66666666666667
BP	GO:0045345	positive regulation of MHC class I biosynthetic process	1/95	6/18614	0.0302380566155067	0.0974790180920378	0.0612997345773288	NLRC5	1	1.66666666666667
BP	GO:0046121	deoxyribonucleoside catabolic process	1/95	6/18614	0.0302380566155067	0.0974790180920378	0.0612997345773288	ADA	1	1.66666666666667
BP	GO:0046130	purine ribonucleoside catabolic process	1/95	6/18614	0.0302380566155067	0.0974790180920378	0.0612997345773288	ADA	1	1.66666666666667
BP	GO:0046666	retinal cell programmed cell death	1/95	6/18614	0.0302380566155067	0.0974790180920378	0.0612997345773288	FASLG	1	1.66666666666667
BP	GO:0051136	regulation of NK T cell differentiation	1/95	6/18614	0.0302380566155067	0.0974790180920378	0.0612997345773288	ZNF683	1	1.66666666666667
BP	GO:0051582	positive regulation of neurotransmitter uptake	1/95	6/18614	0.0302380566155067	0.0974790180920378	0.0612997345773288	DRD4	1	1.66666666666667
BP	GO:0060332	positive regulation of response to type II interferon	1/95	6/18614	0.0302380566155067	0.0974790180920378	0.0612997345773288	NLRC5	1	1.66666666666667
BP	GO:0060335	positive regulation of type II interferon-mediated signaling pathway	1/95	6/18614	0.0302380566155067	0.0974790180920378	0.0612997345773288	NLRC5	1	1.66666666666667
BP	GO:0060359	response to ammonium ion	1/95	6/18614	0.0302380566155067	0.0974790180920378	0.0612997345773288	ASS1	1	1.66666666666667
BP	GO:0061091	regulation of phospholipid translocation	1/95	6/18614	0.0302380566155067	0.0974790180920378	0.0612997345773288	FASLG	1	1.66666666666667
BP	GO:0071224	cellular response to peptidoglycan	1/95	6/18614	0.0302380566155067	0.0974790180920378	0.0612997345773288	NOD2	1	1.66666666666667
BP	GO:0071349	cellular response to interleukin-12	1/95	6/18614	0.0302380566155067	0.0974790180920378	0.0612997345773288	IL12RB1	1	1.66666666666667
BP	GO:0071569	protein ufmylation	1/95	6/18614	0.0302380566155067	0.0974790180920378	0.0612997345773288	CDK5RAP3	1	1.66666666666667
BP	GO:0071830	triglyceride-rich lipoprotein particle clearance	1/95	6/18614	0.0302380566155067	0.0974790180920378	0.0612997345773288	APOC1	1	1.66666666666667
BP	GO:0072718	response to cisplatin	1/95	6/18614	0.0302380566155067	0.0974790180920378	0.0612997345773288	HMOX1	1	1.66666666666667
BP	GO:0120262	negative regulation of heterochromatin organization	1/95	6/18614	0.0302380566155067	0.0974790180920378	0.0612997345773288	AICDA	1	1.66666666666667
BP	GO:1901509	regulation of endothelial tube morphogenesis	1/95	6/18614	0.0302380566155067	0.0974790180920378	0.0612997345773288	CXCL10	1	1.66666666666667
BP	GO:1902162	regulation of DNA damage response	signal transduction by p53 class mediator resulting in transcription of p21 class mediator	1/95	6/18614	0.0302380566155067	0.0974790180920378	0.0612997345773288	PYHIN1	1	1.66666666666667
BP	GO:1904783	positive regulation of NMDA glutamate receptor activity	1/95	6/18614	0.0302380566155067	0.0974790180920378	0.0612997345773288	IFNG	1	1.66666666666667
BP	GO:1904798	positive regulation of core promoter binding	1/95	6/18614	0.0302380566155067	0.0974790180920378	0.0612997345773288	IFNG	1	1.66666666666667
BP	GO:1905268	negative regulation of chromatin organization	1/95	6/18614	0.0302380566155067	0.0974790180920378	0.0612997345773288	AICDA	1	1.66666666666667
BP	GO:0009395	phospholipid catabolic process	2/95	54/18614	0.0310612003111842	0.0997293840863795	0.0627148784806532	APOC1/ENPP6	2	0.37037037037037
BP	GO:0051452	intracellular pH reduction	2/95	54/18614	0.0310612003111842	0.0997293840863795	0.0627148784806532	FASLG/SLC12A5	2	0.37037037037037
BP	GO:0071320	cellular response to cAMP	2/95	54/18614	0.0310612003111842	0.0997293840863795	0.0627148784806532	ASS1/AQP8	2	0.37037037037037
BP	GO:1900180	regulation of protein localization to nucleus	3/95	134/18614	0.0312549755777455	0.100217026249286	0.0630215325251846	PYHIN1/IFNG/CDK5RAP3	3	0.223880597014925
BP	GO:0019216	regulation of lipid metabolic process	5/95	344/18614	0.0314775545955406	0.100795596509415	0.0633853667540725	APOC1/IFNG/AQP8/APOA4/NOD2	5	0.145348837209302
BP	GO:0007188	adenylate cyclase-modulating G protein-coupled receptor signaling pathway	4/95	234/18614	0.031900562606807	0.101474353487203	0.0638122034559113	CXCL11/CXCL9/CXCL10/DRD4	4	0.170940170940171
BP	GO:2000116	regulation of cysteine-type endopeptidase activity	4/95	234/18614	0.031900562606807	0.101474353487203	0.0638122034559113	CST7/FASLG/CD27/PSMB9	4	0.170940170940171
BP	GO:0002686	negative regulation of leukocyte migration	2/95	55/18614	0.0321281039743242	0.101474353487203	0.0638122034559113	ADA/HMOX1	2	0.363636363636364
BP	GO:0006584	catecholamine metabolic process	2/95	55/18614	0.0321281039743242	0.101474353487203	0.0638122034559113	DRD4/TH	2	0.363636363636364
BP	GO:0009712	catechol-containing compound metabolic process	2/95	55/18614	0.0321281039743242	0.101474353487203	0.0638122034559113	DRD4/TH	2	0.363636363636364
BP	GO:0010518	positive regulation of phospholipase activity	2/95	55/18614	0.0321281039743242	0.101474353487203	0.0638122034559113	ITK/CCL5	2	0.363636363636364
BP	GO:0019755	one-carbon compound transport	2/95	55/18614	0.0321281039743242	0.101474353487203	0.0638122034559113	AQP8/RHAG	2	0.363636363636364
BP	GO:0034381	plasma lipoprotein particle clearance	2/95	55/18614	0.0321281039743242	0.101474353487203	0.0638122034559113	APOC1/HMOX1	2	0.363636363636364
BP	GO:0051703	biological process involved in intraspecies interaction between organisms	2/95	55/18614	0.0321281039743242	0.101474353487203	0.0638122034559113	DRD4/TH	2	0.363636363636364
BP	GO:0061900	glial cell activation	2/95	55/18614	0.0321281039743242	0.101474353487203	0.0638122034559113	CST7/IFNG	2	0.363636363636364
BP	GO:1904062	regulation of monoatomic cation transmembrane transport	5/95	346/18614	0.0321561705448578	0.101474353487203	0.0638122034559113	CXCL11/CXCL9/CXCL10/IFNG/DRD4	5	0.144508670520231
BP	GO:0098659	inorganic cation import across plasma membrane	3/95	136/18614	0.0324514677383641	0.102136724776536	0.0642287360084797	IFNG/AQP8/SLC12A5	3	0.220588235294118
BP	GO:0099587	inorganic ion import across plasma membrane	3/95	136/18614	0.0324514677383641	0.102136724776536	0.0642287360084797	IFNG/AQP8/SLC12A5	3	0.220588235294118
BP	GO:0051235	maintenance of location	5/95	347/18614	0.0324989041322527	0.102151614565504	0.0642380994605286	FASLG/CXCL11/CXCL9/CXCL10/CCR5	5	0.144092219020173
BP	GO:0008277	regulation of G protein-coupled receptor signaling pathway	3/95	137/18614	0.0330586207813786	0.103278671879231	0.0649468500771962	CCL5/RGS20/ADA	3	0.218978102189781
BP	GO:0045765	regulation of angiogenesis	5/95	349/18614	0.0331912405980479	0.103278671879231	0.0649468500771962	FASLG/CXCL10/CXCL13/DCN/HMOX1	5	0.143266475644699
BP	GO:0002707	negative regulation of lymphocyte mediated immunity	2/95	56/18614	0.0332093198039155	0.103278671879231	0.0649468500771962	HLA-F/NOD2	2	0.357142857142857
BP	GO:0002823	negative regulation of adaptive immune response based on somatic recombination of immune receptors built from immunoglobulin superfamily domains	2/95	56/18614	0.0332093198039155	0.103278671879231	0.0649468500771962	HLA-F/NOD2	2	0.357142857142857
BP	GO:0050832	defense response to fungus	2/95	56/18614	0.0332093198039155	0.103278671879231	0.0649468500771962	GNLY/ZBP1	2	0.357142857142857
BP	GO:0006887	exocytosis	5/95	351/18614	0.0338927594561964	0.103278671879231	0.0649468500771962	HLA-F/CCL5/IFNG/NKG7/HMOX1	5	0.142450142450142
BP	GO:0034101	erythrocyte homeostasis	3/95	139/18614	0.0342906989829128	0.103278671879231	0.0649468500771962	RHAG/HMOX1/CDK5RAP3	3	0.215827338129496
BP	GO:0043388	positive regulation of DNA binding	2/95	57/18614	0.0343046772742841	0.103278671879231	0.0649468500771962	PYHIN1/IFNG	2	0.350877192982456
BP	GO:0007189	adenylate cyclase-activating G protein-coupled receptor signaling pathway	3/95	140/18614	0.0349156062269301	0.103278671879231	0.0649468500771962	CXCL11/CXCL9/CXCL10	3	0.214285714285714
BP	GO:0008203	cholesterol metabolic process	3/95	140/18614	0.0349156062269301	0.103278671879231	0.0649468500771962	APOC1/AQP8/APOA4	3	0.214285714285714
BP	GO:0002225	positive regulation of antimicrobial peptide production	1/95	7/18614	0.0351890123668783	0.103278671879231	0.0649468500771962	NOD2	1	1.42857142857143
BP	GO:0002606	positive regulation of dendritic cell antigen processing and presentation	1/95	7/18614	0.0351890123668783	0.103278671879231	0.0649468500771962	NOD2	1	1.42857142857143
BP	GO:0002786	regulation of antibacterial peptide production	1/95	7/18614	0.0351890123668783	0.103278671879231	0.0649468500771962	NOD2	1	1.42857142857143
BP	GO:0002925	positive regulation of humoral immune response mediated by circulating immunoglobulin	1/95	7/18614	0.0351890123668783	0.103278671879231	0.0649468500771962	NOD2	1	1.42857142857143
BP	GO:0006531	aspartate metabolic process	1/95	7/18614	0.0351890123668783	0.103278671879231	0.0649468500771962	ASS1	1	1.42857142857143
BP	GO:0006549	isoleucine metabolic process	1/95	7/18614	0.0351890123668783	0.103278671879231	0.0649468500771962	SDS	1	1.42857142857143
BP	GO:0007198	adenylate cyclase-inhibiting serotonin receptor signaling pathway	1/95	7/18614	0.0351890123668783	0.103278671879231	0.0649468500771962	DRD4	1	1.42857142857143
BP	GO:0009215	purine deoxyribonucleoside triphosphate metabolic process	1/95	7/18614	0.0351890123668783	0.103278671879231	0.0649468500771962	ADA	1	1.42857142857143
BP	GO:0009414	response to water deprivation	1/95	7/18614	0.0351890123668783	0.103278671879231	0.0649468500771962	TH	1	1.42857142857143
BP	GO:0010536	positive regulation of activation of Janus kinase activity	1/95	7/18614	0.0351890123668783	0.103278671879231	0.0649468500771962	CCL5	1	1.42857142857143
BP	GO:0017085	response to insecticide	1/95	7/18614	0.0351890123668783	0.103278671879231	0.0649468500771962	TH	1	1.42857142857143
BP	GO:0031580	membrane raft distribution	1/95	7/18614	0.0351890123668783	0.103278671879231	0.0649468500771962	CD2	1	1.42857142857143
BP	GO:0032074	negative regulation of nuclease activity	1/95	7/18614	0.0351890123668783	0.103278671879231	0.0649468500771962	GZMA	1	1.42857142857143
BP	GO:0032415	regulation of sodium:proton antiporter activity	1/95	7/18614	0.0351890123668783	0.103278671879231	0.0649468500771962	DRD4	1	1.42857142857143
BP	GO:0032741	positive regulation of interleukin-18 production	1/95	7/18614	0.0351890123668783	0.103278671879231	0.0649468500771962	GBP5	1	1.42857142857143
BP	GO:0032747	positive regulation of interleukin-23 production	1/95	7/18614	0.0351890123668783	0.103278671879231	0.0649468500771962	IFNG	1	1.42857142857143
BP	GO:0032762	mast cell cytokine production	1/95	7/18614	0.0351890123668783	0.103278671879231	0.0649468500771962	HMOX1	1	1.42857142857143
BP	GO:0032763	regulation of mast cell cytokine production	1/95	7/18614	0.0351890123668783	0.103278671879231	0.0649468500771962	HMOX1	1	1.42857142857143
BP	GO:0034136	negative regulation of toll-like receptor 2 signaling pathway	1/95	7/18614	0.0351890123668783	0.103278671879231	0.0649468500771962	NOD2	1	1.42857142857143
BP	GO:0034354	'de novo' NAD biosynthetic process from tryptophan	1/95	7/18614	0.0351890123668783	0.103278671879231	0.0649468500771962	IDO1	1	1.42857142857143
BP	GO:0034447	very-low-density lipoprotein particle clearance	1/95	7/18614	0.0351890123668783	0.103278671879231	0.0649468500771962	APOC1	1	1.42857142857143
BP	GO:0034756	regulation of iron ion transport	1/95	7/18614	0.0351890123668783	0.103278671879231	0.0649468500771962	IFNG	1	1.42857142857143
BP	GO:0035771	interleukin-4-mediated signaling pathway	1/95	7/18614	0.0351890123668783	0.103278671879231	0.0649468500771962	IL2RG	1	1.42857142857143
BP	GO:0043305	negative regulation of mast cell degranulation	1/95	7/18614	0.0351890123668783	0.103278671879231	0.0649468500771962	HMOX1	1	1.42857142857143
BP	GO:0043619	regulation of transcription from RNA polymerase II promoter in response to oxidative stress	1/95	7/18614	0.0351890123668783	0.103278671879231	0.0649468500771962	HMOX1	1	1.42857142857143
BP	GO:0044387	negative regulation of protein kinase activity by regulation of protein phosphorylation	1/95	7/18614	0.0351890123668783	0.103278671879231	0.0649468500771962	CDK5RAP3	1	1.42857142857143
BP	GO:0045924	regulation of female receptivity	1/95	7/18614	0.0351890123668783	0.103278671879231	0.0649468500771962	PPP1R1B	1	1.42857142857143
BP	GO:0046053	dAMP metabolic process	1/95	7/18614	0.0351890123668783	0.103278671879231	0.0649468500771962	ADA	1	1.42857142857143
BP	GO:0051005	negative regulation of lipoprotein lipase activity	1/95	7/18614	0.0351890123668783	0.103278671879231	0.0649468500771962	APOC1	1	1.42857142857143
BP	GO:0060180	female mating behavior	1/95	7/18614	0.0351890123668783	0.103278671879231	0.0649468500771962	PPP1R1B	1	1.42857142857143
BP	GO:0060405	regulation of penile erection	1/95	7/18614	0.0351890123668783	0.103278671879231	0.0649468500771962	ADA	1	1.42857142857143
BP	GO:0060556	regulation of vitamin D biosynthetic process	1/95	7/18614	0.0351890123668783	0.103278671879231	0.0649468500771962	IFNG	1	1.42857142857143
BP	GO:0060558	regulation of calcidiol 1-monooxygenase activity	1/95	7/18614	0.0351890123668783	0.103278671879231	0.0649468500771962	IFNG	1	1.42857142857143
BP	GO:0060696	regulation of phospholipid catabolic process	1/95	7/18614	0.0351890123668783	0.103278671879231	0.0649468500771962	APOC1	1	1.42857142857143
BP	GO:0070100	negative regulation of chemokine-mediated signaling pathway	1/95	7/18614	0.0351890123668783	0.103278671879231	0.0649468500771962	CCL5	1	1.42857142857143
BP	GO:0070671	response to interleukin-12	1/95	7/18614	0.0351890123668783	0.103278671879231	0.0649468500771962	IL12RB1	1	1.42857142857143
BP	GO:0120252	hydrocarbon metabolic process	1/95	7/18614	0.0351890123668783	0.103278671879231	0.0649468500771962	TH	1	1.42857142857143
BP	GO:1901642	nucleoside transmembrane transport	1/95	7/18614	0.0351890123668783	0.103278671879231	0.0649468500771962	SLC29A4	1	1.42857142857143
BP	GO:1902523	positive regulation of protein K63-linked ubiquitination	1/95	7/18614	0.0351890123668783	0.103278671879231	0.0649468500771962	NOD2	1	1.42857142857143
BP	GO:1902603	carnitine transmembrane transport	1/95	7/18614	0.0351890123668783	0.103278671879231	0.0649468500771962	SLC22A16	1	1.42857142857143
BP	GO:1904796	regulation of core promoter binding	1/95	7/18614	0.0351890123668783	0.103278671879231	0.0649468500771962	IFNG	1	1.42857142857143
BP	GO:1990384	hyaloid vascular plexus regression	1/95	7/18614	0.0351890123668783	0.103278671879231	0.0649468500771962	TH	1	1.42857142857143
BP	GO:2000328	regulation of T-helper 17 cell lineage commitment	1/95	7/18614	0.0351890123668783	0.103278671879231	0.0649468500771962	IL12RB1	1	1.42857142857143
BP	GO:2001027	negative regulation of endothelial cell chemotaxis	1/95	7/18614	0.0351890123668783	0.103278671879231	0.0649468500771962	CXCL13	1	1.42857142857143
BP	GO:1901342	regulation of vasculature development	5/95	355/18614	0.0353234517389222	0.103546196764095	0.0651150832493806	FASLG/CXCL10/CXCL13/DCN/HMOX1	5	0.140845070422535
BP	GO:0070555	response to interleukin-1	3/95	141/18614	0.0355464129754405	0.104072239702881	0.0654458856431161	CCL4/CCL5/ZBP1	3	0.212765957446809
BP	GO:0001961	positive regulation of cytokine-mediated signaling pathway	2/95	59/18614	0.0365371417019553	0.10684210629716	0.0671877177867637	NLRC5/ZBP1	2	0.338983050847458
BP	GO:0014074	response to purine-containing compound	3/95	143/18614	0.0368256849276791	0.107554381376079	0.0676356323650839	ASS1/ADA/AQP8	3	0.20979020979021
BP	GO:0045620	negative regulation of lymphocyte differentiation	2/95	60/18614	0.0376739142484116	0.109788302197119	0.0690404347120591	LAG3/CTLA4	2	0.333333333333333
BP	GO:0002820	negative regulation of adaptive immune response	2/95	61/18614	0.0388241595962171	0.109788302197119	0.0690404347120591	HLA-F/NOD2	2	0.327868852459016
BP	GO:0050994	regulation of lipid catabolic process	2/95	61/18614	0.0388241595962171	0.109788302197119	0.0690404347120591	APOC1/APOA4	2	0.327868852459016
BP	GO:0000768	syncytium formation by plasma membrane fusion	2/95	62/18614	0.0399877138069915	0.109788302197119	0.0690404347120591	CXCL9/CXCL10	2	0.32258064516129
BP	GO:0045428	regulation of nitric oxide biosynthetic process	2/95	62/18614	0.0399877138069915	0.109788302197119	0.0690404347120591	IFNG/ASS1	2	0.32258064516129
BP	GO:0140253	cell-cell fusion	2/95	62/18614	0.0399877138069915	0.109788302197119	0.0690404347120591	CXCL9/CXCL10	2	0.32258064516129
BP	GO:0000052	citrulline metabolic process	1/95	8/18614	0.0401149565720242	0.109788302197119	0.0690404347120591	ASS1	1	1.25
BP	GO:0002249	lymphocyte anergy	1/95	8/18614	0.0401149565720242	0.109788302197119	0.0690404347120591	CD3E	1	1.25
BP	GO:0002634	regulation of germinal center formation	1/95	8/18614	0.0401149565720242	0.109788302197119	0.0690404347120591	ADA	1	1.25
BP	GO:0002667	regulation of T cell anergy	1/95	8/18614	0.0401149565720242	0.109788302197119	0.0690404347120591	CD3E	1	1.25
BP	GO:0002729	positive regulation of natural killer cell cytokine production	1/95	8/18614	0.0401149565720242	0.109788302197119	0.0690404347120591	HLA-F	1	1.25
BP	GO:0002760	positive regulation of antimicrobial humoral response	1/95	8/18614	0.0401149565720242	0.109788302197119	0.0690404347120591	NOD2	1	1.25
BP	GO:0002870	T cell anergy	1/95	8/18614	0.0401149565720242	0.109788302197119	0.0690404347120591	CD3E	1	1.25
BP	GO:0002911	regulation of lymphocyte anergy	1/95	8/18614	0.0401149565720242	0.109788302197119	0.0690404347120591	CD3E	1	1.25
BP	GO:0006152	purine nucleoside catabolic process	1/95	8/18614	0.0401149565720242	0.109788302197119	0.0690404347120591	ADA	1	1.25
BP	GO:0006776	vitamin A metabolic process	1/95	8/18614	0.0401149565720242	0.109788302197119	0.0690404347120591	RPE65	1	1.25
BP	GO:0007172	signal complex assembly	1/95	8/18614	0.0401149565720242	0.109788302197119	0.0690404347120591	CD3E	1	1.25
BP	GO:0009820	alkaloid metabolic process	1/95	8/18614	0.0401149565720242	0.109788302197119	0.0690404347120591	TH	1	1.25
BP	GO:0010898	positive regulation of triglyceride catabolic process	1/95	8/18614	0.0401149565720242	0.109788302197119	0.0690404347120591	APOA4	1	1.25
BP	GO:0010911	regulation of isomerase activity	1/95	8/18614	0.0401149565720242	0.109788302197119	0.0690404347120591	NOD2	1	1.25
BP	GO:0010912	positive regulation of isomerase activity	1/95	8/18614	0.0401149565720242	0.109788302197119	0.0690404347120591	NOD2	1	1.25
BP	GO:0015879	carnitine transport	1/95	8/18614	0.0401149565720242	0.109788302197119	0.0690404347120591	SLC22A16	1	1.25
BP	GO:0032071	regulation of endodeoxyribonuclease activity	1/95	8/18614	0.0401149565720242	0.109788302197119	0.0690404347120591	GZMA	1	1.25
BP	GO:0034627	'de novo' NAD biosynthetic process	1/95	8/18614	0.0401149565720242	0.109788302197119	0.0690404347120591	IDO1	1	1.25
BP	GO:0035457	cellular response to interferon-alpha	1/95	8/18614	0.0401149565720242	0.109788302197119	0.0690404347120591	PYHIN1	1	1.25
BP	GO:0035754	B cell chemotaxis	1/95	8/18614	0.0401149565720242	0.109788302197119	0.0690404347120591	CXCL13	1	1.25
BP	GO:0042421	norepinephrine biosynthetic process	1/95	8/18614	0.0401149565720242	0.109788302197119	0.0690404347120591	TH	1	1.25
BP	GO:0045341	MHC class I biosynthetic process	1/95	8/18614	0.0401149565720242	0.109788302197119	0.0690404347120591	NLRC5	1	1.25
BP	GO:0045343	regulation of MHC class I biosynthetic process	1/95	8/18614	0.0401149565720242	0.109788302197119	0.0690404347120591	NLRC5	1	1.25
BP	GO:0048537	mucosa-associated lymphoid tissue development	1/95	8/18614	0.0401149565720242	0.109788302197119	0.0690404347120591	ADA	1	1.25
BP	GO:0048541	Peyer's patch development	1/95	8/18614	0.0401149565720242	0.109788302197119	0.0690404347120591	ADA	1	1.25
BP	GO:0051584	regulation of dopamine uptake involved in synaptic transmission	1/95	8/18614	0.0401149565720242	0.109788302197119	0.0690404347120591	DRD4	1	1.25
BP	GO:0051620	norepinephrine uptake	1/95	8/18614	0.0401149565720242	0.109788302197119	0.0690404347120591	SLC29A4	1	1.25
BP	GO:0051665	membrane raft localization	1/95	8/18614	0.0401149565720242	0.109788302197119	0.0690404347120591	CD2	1	1.25
BP	GO:0051901	positive regulation of mitochondrial depolarization	1/95	8/18614	0.0401149565720242	0.109788302197119	0.0690404347120591	DCN	1	1.25
BP	GO:0051940	regulation of catecholamine uptake involved in synaptic transmission	1/95	8/18614	0.0401149565720242	0.109788302197119	0.0690404347120591	DRD4	1	1.25
BP	GO:0060539	diaphragm development	1/95	8/18614	0.0401149565720242	0.109788302197119	0.0690404347120591	ASS1	1	1.25
BP	GO:0060545	positive regulation of necroptotic process	1/95	8/18614	0.0401149565720242	0.109788302197119	0.0690404347120591	ZBP1	1	1.25
BP	GO:0070255	regulation of mucus secretion	1/95	8/18614	0.0401149565720242	0.109788302197119	0.0690404347120591	ADA	1	1.25
BP	GO:0071314	cellular response to cocaine	1/95	8/18614	0.0401149565720242	0.109788302197119	0.0690404347120591	PPP1R1B	1	1.25
BP	GO:0071316	cellular response to nicotine	1/95	8/18614	0.0401149565720242	0.109788302197119	0.0690404347120591	TH	1	1.25
BP	GO:0071499	cellular response to laminar fluid shear stress	1/95	8/18614	0.0401149565720242	0.109788302197119	0.0690404347120591	ASS1	1	1.25
BP	GO:0097340	inhibition of cysteine-type endopeptidase activity	1/95	8/18614	0.0401149565720242	0.109788302197119	0.0690404347120591	CST7	1	1.25
BP	GO:0097341	zymogen inhibition	1/95	8/18614	0.0401149565720242	0.109788302197119	0.0690404347120591	CST7	1	1.25
BP	GO:0097527	necroptotic signaling pathway	1/95	8/18614	0.0401149565720242	0.109788302197119	0.0690404347120591	FASLG	1	1.25
BP	GO:0098700	neurotransmitter loading into synaptic vesicle	1/95	8/18614	0.0401149565720242	0.109788302197119	0.0690404347120591	TH	1	1.25
BP	GO:0106380	purine ribonucleotide salvage	1/95	8/18614	0.0401149565720242	0.109788302197119	0.0690404347120591	ADA	1	1.25
BP	GO:1903726	negative regulation of phospholipid metabolic process	1/95	8/18614	0.0401149565720242	0.109788302197119	0.0690404347120591	APOC1	1	1.25
BP	GO:1903979	negative regulation of microglial cell activation	1/95	8/18614	0.0401149565720242	0.109788302197119	0.0690404347120591	CST7	1	1.25
BP	GO:1904415	regulation of xenophagy	1/95	8/18614	0.0401149565720242	0.109788302197119	0.0690404347120591	NOD2	1	1.25
BP	GO:1904417	positive regulation of xenophagy	1/95	8/18614	0.0401149565720242	0.109788302197119	0.0690404347120591	NOD2	1	1.25
BP	GO:1904627	response to phorbol 13-acetate 12-myristate	1/95	8/18614	0.0401149565720242	0.109788302197119	0.0690404347120591	MAP4K1	1	1.25
BP	GO:1904628	cellular response to phorbol 13-acetate 12-myristate	1/95	8/18614	0.0401149565720242	0.109788302197119	0.0690404347120591	MAP4K1	1	1.25
BP	GO:1905920	positive regulation of CoA-transferase activity	1/95	8/18614	0.0401149565720242	0.109788302197119	0.0690404347120591	APOA4	1	1.25
BP	GO:2000321	positive regulation of T-helper 17 cell differentiation	1/95	8/18614	0.0401149565720242	0.109788302197119	0.0690404347120591	IL12RB1	1	1.25
BP	GO:0071900	regulation of protein serine/threonine kinase activity	5/95	369/18614	0.0406237691499244	0.111053778064708	0.069836229913073	IFNG/DRD4/PPP1R1B/NOD2/CDK5RAP3	5	0.13550135501355
BP	GO:0043410	positive regulation of MAPK cascade	6/95	495/18614	0.0411024668974007	0.112147242421745	0.0705238555803002	CCL4/CD27/MAP4K1/CCL5/DRD4/NOD2	6	0.121212121212121
BP	GO:0051353	positive regulation of oxidoreductase activity	2/95	63/18614	0.0411644142333999	0.112147242421745	0.0705238555803002	IFNG/NOD2	2	0.317460317460317
BP	GO:0070542	response to fatty acid	2/95	63/18614	0.0411644142333999	0.112147242421745	0.0705238555803002	GLDC/ASS1	2	0.317460317460317
BP	GO:1902652	secondary alcohol metabolic process	3/95	150/18614	0.0414873931924483	0.11289857169094	0.0709963294078303	APOC1/AQP8/APOA4	3	0.2
BP	GO:0050730	regulation of peptidyl-tyrosine phosphorylation	4/95	255/18614	0.0416373081839886	0.113177774063751	0.0711719059747843	CD3E/CCL5/IFNG/NOD2	4	0.156862745098039
BP	GO:0010876	lipid localization	6/95	497/18614	0.0417800841280034	0.11343695940316	0.071334894819185	FASLG/APOC1/SPNS1/DRD4/APOA4/SERPINA5	6	0.120724346076459
BP	GO:0016525	negative regulation of angiogenesis	3/95	151/18614	0.042176589232762	0.114249172179913	0.0718456552742014	FASLG/CXCL10/DCN	3	0.198675496688742
BP	GO:0045834	positive regulation of lipid metabolic process	3/95	151/18614	0.042176589232762	0.114249172179913	0.0718456552742014	IFNG/APOA4/NOD2	3	0.198675496688742
BP	GO:0070997	neuron death	5/95	373/18614	0.042222520153446	0.114249172179913	0.0718456552742014	FASLG/HLA-F/CCL5/IFNG/HMOX1	5	0.134048257372654
BP	GO:0050918	positive chemotaxis	2/95	64/18614	0.0423540995104745	0.114475713027181	0.0719881156116183	CCL5/CXCL10	2	0.3125
BP	GO:0007612	learning	3/95	152/18614	0.0428715559079761	0.115743523399412	0.072785378867171	TH/PPP1R1B/SLC12A5	3	0.197368421052632
BP	GO:0006879	intracellular iron ion homeostasis	2/95	65/18614	0.04355660954699	0.116534963292258	0.0732830762826248	IFNG/HMOX1	2	0.307692307692308
BP	GO:0030888	regulation of B cell proliferation	2/95	65/18614	0.04355660954699	0.116534963292258	0.0732830762826248	CTLA4/ADA	2	0.307692307692308
BP	GO:0031663	lipopolysaccharide-mediated signaling pathway	2/95	65/18614	0.04355660954699	0.116534963292258	0.0732830762826248	CD6/CCL5	2	0.307692307692308
BP	GO:0080164	regulation of nitric oxide metabolic process	2/95	65/18614	0.04355660954699	0.116534963292258	0.0732830762826248	IFNG/ASS1	2	0.307692307692308
BP	GO:0032368	regulation of lipid transport	3/95	153/18614	0.043572279465987	0.116534963292258	0.0732830762826248	FASLG/APOC1/APOA4	3	0.196078431372549
BP	GO:2000181	negative regulation of blood vessel morphogenesis	3/95	153/18614	0.043572279465987	0.116534963292258	0.0732830762826248	FASLG/CXCL10/DCN	3	0.196078431372549
BP	GO:1901343	negative regulation of vasculature development	3/95	154/18614	0.0442787458376137	0.116534963292258	0.0732830762826248	FASLG/CXCL10/DCN	3	0.194805194805195
BP	GO:0006949	syncytium formation	2/95	66/18614	0.0447717855168919	0.116534963292258	0.0732830762826248	CXCL9/CXCL10	2	0.303030303030303
BP	GO:0010517	regulation of phospholipase activity	2/95	66/18614	0.0447717855168919	0.116534963292258	0.0732830762826248	ITK/CCL5	2	0.303030303030303
BP	GO:0060760	positive regulation of response to cytokine stimulus	2/95	66/18614	0.0447717855168919	0.116534963292258	0.0732830762826248	NLRC5/ZBP1	2	0.303030303030303
BP	GO:0016125	sterol metabolic process	3/95	155/18614	0.044990940641586	0.116534963292258	0.0732830762826248	APOC1/AQP8/APOA4	3	0.193548387096774
BP	GO:0000255	allantoin metabolic process	1/95	9/18614	0.0450160142483471	0.116534963292258	0.0732830762826248	ADA	1	1.11111111111111
BP	GO:0002246	wound healing involved in inflammatory response	1/95	9/18614	0.0450160142483471	0.116534963292258	0.0732830762826248	HMOX1	1	1.11111111111111
BP	GO:0002314	germinal center B cell differentiation	1/95	9/18614	0.0450160142483471	0.116534963292258	0.0732830762826248	ADA	1	1.11111111111111
BP	GO:0002370	natural killer cell cytokine production	1/95	9/18614	0.0450160142483471	0.116534963292258	0.0732830762826248	HLA-F	1	1.11111111111111
BP	GO:0002579	positive regulation of antigen processing and presentation	1/95	9/18614	0.0450160142483471	0.116534963292258	0.0732830762826248	NOD2	1	1.11111111111111
BP	GO:0002727	regulation of natural killer cell cytokine production	1/95	9/18614	0.0450160142483471	0.116534963292258	0.0732830762826248	HLA-F	1	1.11111111111111
BP	GO:0002778	antibacterial peptide production	1/95	9/18614	0.0450160142483471	0.116534963292258	0.0732830762826248	NOD2	1	1.11111111111111
BP	GO:0002784	regulation of antimicrobial peptide production	1/95	9/18614	0.0450160142483471	0.116534963292258	0.0732830762826248	NOD2	1	1.11111111111111
BP	GO:0006569	tryptophan catabolic process	1/95	9/18614	0.0450160142483471	0.116534963292258	0.0732830762826248	IDO1	1	1.11111111111111
BP	GO:0009200	deoxyribonucleoside triphosphate metabolic process	1/95	9/18614	0.0450160142483471	0.116534963292258	0.0732830762826248	ADA	1	1.11111111111111
BP	GO:0010533	regulation of activation of Janus kinase activity	1/95	9/18614	0.0450160142483471	0.116534963292258	0.0732830762826248	CCL5	1	1.11111111111111
BP	GO:0015858	nucleoside transport	1/95	9/18614	0.0450160142483471	0.116534963292258	0.0732830762826248	SLC29A4	1	1.11111111111111
BP	GO:0030300	regulation of intestinal cholesterol absorption	1/95	9/18614	0.0450160142483471	0.116534963292258	0.0732830762826248	APOA4	1	1.11111111111111
BP	GO:0032627	interleukin-23 production	1/95	9/18614	0.0450160142483471	0.116534963292258	0.0732830762826248	IFNG	1	1.11111111111111
BP	GO:0032667	regulation of interleukin-23 production	1/95	9/18614	0.0450160142483471	0.116534963292258	0.0732830762826248	IFNG	1	1.11111111111111
BP	GO:0035973	aggrephagy	1/95	9/18614	0.0450160142483471	0.116534963292258	0.0732830762826248	HSPB8	1	1.11111111111111
BP	GO:0042436	indole-containing compound catabolic process	1/95	9/18614	0.0450160142483471	0.116534963292258	0.0732830762826248	IDO1	1	1.11111111111111
BP	GO:0043382	positive regulation of memory T cell differentiation	1/95	9/18614	0.0450160142483471	0.116534963292258	0.0732830762826248	IL12RB1	1	1.11111111111111
BP	GO:0046645	positive regulation of gamma-delta T cell activation	1/95	9/18614	0.0450160142483471	0.116534963292258	0.0732830762826248	NOD2	1	1.11111111111111
BP	GO:0048149	behavioral response to ethanol	1/95	9/18614	0.0450160142483471	0.116534963292258	0.0732830762826248	DRD4	1	1.11111111111111
BP	GO:0051006	positive regulation of lipoprotein lipase activity	1/95	9/18614	0.0450160142483471	0.116534963292258	0.0732830762826248	APOA4	1	1.11111111111111
BP	GO:0060586	multicellular organismal-level iron ion homeostasis	1/95	9/18614	0.0450160142483471	0.116534963292258	0.0732830762826248	RHAG	1	1.11111111111111
BP	GO:0062100	positive regulation of programmed necrotic cell death	1/95	9/18614	0.0450160142483471	0.116534963292258	0.0732830762826248	ZBP1	1	1.11111111111111
BP	GO:0070244	negative regulation of thymocyte apoptotic process	1/95	9/18614	0.0450160142483471	0.116534963292258	0.0732830762826248	ADA	1	1.11111111111111
BP	GO:0070782	phosphatidylserine exposure on apoptotic cell surface	1/95	9/18614	0.0450160142483471	0.116534963292258	0.0732830762826248	FASLG	1	1.11111111111111
BP	GO:0071225	cellular response to muramyl dipeptide	1/95	9/18614	0.0450160142483471	0.116534963292258	0.0732830762826248	NOD2	1	1.11111111111111
BP	GO:0071281	cellular response to iron ion	1/95	9/18614	0.0450160142483471	0.116534963292258	0.0732830762826248	HMOX1	1	1.11111111111111
BP	GO:1903531	negative regulation of secretion by cell	3/95	156/18614	0.045708849189485	0.118200613255403	0.0743305211855181	HLA-F/DRD4/HMOX1	3	0.192307692307692
BP	GO:0009620	response to fungus	2/95	67/18614	0.0459994698507779	0.118439969734188	0.0744810406399203	GNLY/ZBP1	2	0.298507462686567
BP	GO:0034605	cellular response to heat	2/95	67/18614	0.0459994698507779	0.118439969734188	0.0744810406399203	CXCL10/HMOX1	2	0.298507462686567
BP	GO:0042531	positive regulation of tyrosine phosphorylation of STAT protein	2/95	67/18614	0.0459994698507779	0.118439969734188	0.0744810406399203	CCL5/IFNG	2	0.298507462686567
BP	GO:1901224	positive regulation of NIK/NF-kappaB signaling	2/95	67/18614	0.0459994698507779	0.118439969734188	0.0744810406399203	CD27/NOD2	2	0.298507462686567
BP	GO:0048592	eye morphogenesis	3/95	157/18614	0.0464324564906344	0.119426275188814	0.0751012793719485	FASLG/TH/RPE65	3	0.191082802547771
BP	GO:0002711	positive regulation of T cell mediated immunity	2/95	69/18614	0.0484917395654091	0.123927731079708	0.0779320224049037	HLA-F/IL12RB1	2	0.289855072463768
BP	GO:0010951	negative regulation of endopeptidase activity	3/95	160/18614	0.0486373165743736	0.123927731079708	0.0779320224049037	CST7/CD27/SERPINA5	3	0.1875
BP	GO:0046434	organophosphate catabolic process	3/95	161/18614	0.0493835631051893	0.123927731079708	0.0779320224049037	APOC1/ADA/ENPP6	3	0.186335403726708
BP	GO:1901607	alpha-amino acid biosynthetic process	2/95	70/18614	0.0497560160146762	0.123927731079708	0.0779320224049037	ASS1/SDS	2	0.285714285714286
BP	GO:0000050	urea cycle	1/95	10/18614	0.0498923097950498	0.123927731079708	0.0779320224049037	ASS1	1	1
BP	GO:0002291	T cell activation via T cell receptor contact with antigen bound to MHC molecule on antigen presenting cell	1/95	10/18614	0.0498923097950498	0.123927731079708	0.0779320224049037	ITGAL	1	1
BP	GO:0002420	natural killer cell mediated cytotoxicity directed against tumor cell target	1/95	10/18614	0.0498923097950498	0.123927731079708	0.0779320224049037	NKG7	1	1
BP	GO:0009113	purine nucleobase biosynthetic process	1/95	10/18614	0.0498923097950498	0.123927731079708	0.0779320224049037	ADA	1	1
BP	GO:0009128	purine nucleoside monophosphate catabolic process	1/95	10/18614	0.0498923097950498	0.123927731079708	0.0779320224049037	ADA	1	1
BP	GO:0009155	purine deoxyribonucleotide catabolic process	1/95	10/18614	0.0498923097950498	0.123927731079708	0.0779320224049037	ADA	1	1
BP	GO:0009169	purine ribonucleoside monophosphate catabolic process	1/95	10/18614	0.0498923097950498	0.123927731079708	0.0779320224049037	ADA	1	1
BP	GO:0009170	purine deoxyribonucleoside monophosphate metabolic process	1/95	10/18614	0.0498923097950498	0.123927731079708	0.0779320224049037	ADA	1	1
BP	GO:0014012	peripheral nervous system axon regeneration	1/95	10/18614	0.0498923097950498	0.123927731079708	0.0779320224049037	APOA4	1	1
BP	GO:0030388	fructose 1	6-bisphosphate metabolic process	1/95	10/18614	0.0498923097950498	0.123927731079708	0.0779320224049037	IFNG	1	1
BP	GO:0032070	regulation of deoxyribonuclease activity	1/95	10/18614	0.0498923097950498	0.123927731079708	0.0779320224049037	GZMA	1	1
BP	GO:0032815	negative regulation of natural killer cell activation	1/95	10/18614	0.0498923097950498	0.123927731079708	0.0779320224049037	HLA-F	1	1
BP	GO:0033007	negative regulation of mast cell activation involved in immune response	1/95	10/18614	0.0498923097950498	0.123927731079708	0.0779320224049037	HMOX1	1	1
BP	GO:0033212	iron import into cell	1/95	10/18614	0.0498923097950498	0.123927731079708	0.0779320224049037	IFNG	1	1
BP	GO:0035768	endothelial cell chemotaxis to fibroblast growth factor	1/95	10/18614	0.0498923097950498	0.123927731079708	0.0779320224049037	CXCL13	1	1
BP	GO:0042368	vitamin D biosynthetic process	1/95	10/18614	0.0498923097950498	0.123927731079708	0.0779320224049037	IFNG	1	1
BP	GO:0046085	adenosine metabolic process	1/95	10/18614	0.0498923097950498	0.123927731079708	0.0779320224049037	ADA	1	1
BP	GO:0048241	epinephrine transport	1/95	10/18614	0.0498923097950498	0.123927731079708	0.0779320224049037	SLC29A4	1	1
BP	GO:0061365	positive regulation of triglyceride lipase activity	1/95	10/18614	0.0498923097950498	0.123927731079708	0.0779320224049037	APOA4	1	1
BP	GO:0070099	regulation of chemokine-mediated signaling pathway	1/95	10/18614	0.0498923097950498	0.123927731079708	0.0779320224049037	CCL5	1	1
BP	GO:0071377	cellular response to glucagon stimulus	1/95	10/18614	0.0498923097950498	0.123927731079708	0.0779320224049037	ASS1	1	1
BP	GO:0150172	regulation of phosphatidylcholine metabolic process	1/95	10/18614	0.0498923097950498	0.123927731079708	0.0779320224049037	APOC1	1	1
BP	GO:1904181	positive regulation of membrane depolarization	1/95	10/18614	0.0498923097950498	0.123927731079708	0.0779320224049037	DCN	1	1
BP	GO:1904729	regulation of intestinal lipid absorption	1/95	10/18614	0.0498923097950498	0.123927731079708	0.0779320224049037	APOA4	1	1
BP	GO:1905918	regulation of CoA-transferase activity	1/95	10/18614	0.0498923097950498	0.123927731079708	0.0779320224049037	APOA4	1	1
BP	GO:2000109	regulation of macrophage apoptotic process	1/95	10/18614	0.0498923097950498	0.123927731079708	0.0779320224049037	NOD2	1	1
BP	GO:2000544	regulation of endothelial cell chemotaxis to fibroblast growth factor	1/95	10/18614	0.0498923097950498	0.123927731079708	0.0779320224049037	CXCL13	1	1
BP	GO:2000563	positive regulation of CD4-positive	alpha-beta T cell proliferation	1/95	10/18614	0.0498923097950498	0.123927731079708	0.0779320224049037	CD3E	1	1
BP	GO:2000659	regulation of interleukin-1-mediated signaling pathway	1/95	10/18614	0.0498923097950498	0.123927731079708	0.0779320224049037	ZBP1	1	1
CC	GO:0009897	external side of plasma membrane	23/94	426/19518	4.13428062201221e-18	6.44947777033905e-16	3.9602056484538e-16	FASLG/CD8A/CD27/SPN/HLA-F/CD2/LAG3/PDCD1/SLAMF6/CD3G/CD3E/ITGAL/CXCL9/SLAMF7/CXCL10/CD3D/IL12RB1/IL2RB/CCR5/IL2RG/CTLA4/ADA/SERPINA5	23	0.539906103286385
CC	GO:0044194	cytolytic granule	5/94	13/19518	2.9045528325691e-09	2.2655512094039e-07	1.39112793559889e-07	GNLY/GZMB/GZMH/PRF1/NKG7	5	3.84615384615385
CC	GO:0001772	immunological synapse	5/94	43/19518	1.93822650363464e-06	0.000100787778189001	6.18872322213167e-05	GZMB/CD6/GZMA/ZAP70/CD3E	5	1.16279069767442
CC	GO:0045334	clathrin-coated endocytic vesicle	6/94	92/19518	5.4262202267837e-06	0.000184248022077771	0.000113134750398631	CD3G/HLA-DPB1/HLA-DQB1/CD3D/HLA-DQA1/CTLA4	6	0.652173913043478
CC	GO:0042611	MHC protein complex	4/94	25/19518	5.90538532300548e-06	0.000184248022077771	0.000113134750398631	HLA-F/HLA-DPB1/HLA-DQB1/HLA-DQA1	4	1.6
CC	GO:0098553	lumenal side of endoplasmic reticulum membrane	4/94	29/19518	1.09253300491555e-05	0.000284058581278044	0.000174421935872483	HLA-F/HLA-DPB1/HLA-DQB1/HLA-DQA1	4	1.37931034482759
CC	GO:0042105	alpha-beta T cell receptor complex	3/94	12/19518	2.30621092400471e-05	0.000421042142619743	0.000258534648977035	CD3G/CD3E/CD3D	3	2.5
CC	GO:0098802	plasma membrane signaling receptor complex	9/94	319/19518	2.33937198409013e-05	0.000421042142619743	0.000258534648977035	CD8A/CD8B/ZAP70/CD3G/CD3E/ITGAL/CD3D/IL12RB1/IL2RB	9	0.282131661442006
CC	GO:0098576	lumenal side of membrane	4/94	36/19518	2.64060317855796e-05	0.000421042142619743	0.000258534648977035	HLA-F/HLA-DPB1/HLA-DQB1/HLA-DQA1	4	1.11111111111111
CC	GO:0030669	clathrin-coated endocytic vesicle membrane	5/94	73/19518	2.6989880937163e-05	0.000421042142619743	0.000258534648977035	CD3G/HLA-DPB1/HLA-DQB1/CD3D/HLA-DQA1	5	0.684931506849315
CC	GO:0030139	endocytic vesicle	9/94	347/19518	4.50993076732862e-05	0.000639590181548422	0.000392730813231487	GNLY/HLA-F/CD3G/HLA-DPB1/HLA-DQB1/CD3D/HLA-DQA1/CTLA4/NOD2	9	0.259365994236311
CC	GO:0042613	MHC class II protein complex	3/94	17/19518	7.00477052444233e-05	0.000910620168177503	0.000559152734845835	HLA-DPB1/HLA-DQB1/HLA-DQA1	3	1.76470588235294
CC	GO:0042101	T cell receptor complex	6/94	147/19518	7.77973273676968e-05	0.000933567928412362	0.000573243464814608	CD8A/CD8B/ZAP70/CD3G/CD3E/CD3D	6	0.408163265306122
CC	GO:0012507	ER to Golgi transport vesicle membrane	4/94	63/19518	0.000241787184405253	0.0026942000548014	0.00165433336698331	HLA-F/HLA-DPB1/HLA-DQB1/HLA-DQA1	4	0.634920634920635
CC	GO:0042106	gamma-delta T cell receptor complex	2/94	6/19518	0.000339929259184946	0.00353526429552344	0.00217077632181264	CD3G/CD3E	2	3.33333333333333
CC	GO:0030666	endocytic vesicle membrane	6/94	196/19518	0.000371601609415527	0.00362311569180139	0.00222472016163243	HLA-F/CD3G/HLA-DPB1/HLA-DQB1/CD3D/HLA-DQA1	6	0.306122448979592
CC	GO:0030662	coated vesicle membrane	6/94	202/19518	0.000436161241004272	0.00400242079980391	0.00245762680689714	HLA-F/CD3G/HLA-DPB1/HLA-DQB1/CD3D/HLA-DQA1	6	0.297029702970297
CC	GO:0030665	clathrin-coated vesicle membrane	5/94	136/19518	0.000509659353323007	0.00441704772879939	0.00271222228961366	CD3G/HLA-DPB1/HLA-DQB1/CD3D/HLA-DQA1	5	0.367647058823529
CC	GO:0030136	clathrin-coated vesicle	6/94	215/19518	0.000606011907528834	0.00497567671444727	0.0030552400878185	CD3G/HLA-DPB1/HLA-DQB1/CD3D/HLA-DQA1/CTLA4	6	0.27906976744186
CC	GO:0030135	coated vesicle	7/94	312/19518	0.000778276466887593	0.00607055644172323	0.00372753465719847	HLA-F/CD3G/HLA-DPB1/HLA-DQB1/CD3D/HLA-DQA1/CTLA4	7	0.224358974358974
CC	GO:0030134	COPII-coated ER to Golgi transport vesicle	4/94	93/19518	0.00106176868461737	0.00788742451430046	0.00484315540351783	HLA-F/HLA-DPB1/HLA-DQB1/HLA-DQA1	4	0.43010752688172
CC	GO:0000932	P-body	4/94	98/19518	0.00128981641123602	0.00914597091603723	0.00561594705370707	APOBEC3H/APOBEC3C/AICDA/APOBEC3G	4	0.408163265306122
CC	GO:0042627	chylomicron	2/94	12/19518	0.00146777057233842	0.00995531344716492	0.00611291176580302	APOC1/APOA4	2	1.66666666666667
CC	GO:0034361	very-low-density lipoprotein particle	2/94	20/19518	0.0041208292355163	0.0257139744296217	0.0157892825445046	APOC1/APOA4	2	1
CC	GO:0034385	triglyceride-rich plasma lipoprotein particle	2/94	20/19518	0.0041208292355163	0.0257139744296217	0.0157892825445046	APOC1/APOA4	2	1
CC	GO:0034364	high-density lipoprotein particle	2/94	27/19518	0.0074480272817831	0.0446881636906986	0.0274401005118325	APOC1/APOA4	2	0.740740740740741
CC	GO:0005893	interleukin-2 receptor complex	1/94	2/19518	0.00960918551079037	0.0499677646561099	0.0306819607537517	IL2RB	1	5
CC	GO:0005960	glycine cleavage complex	1/94	2/19518	0.00960918551079037	0.0499677646561099	0.0306819607537517	GLDC	1	5
CC	GO:0032398	MHC class Ib protein complex	1/94	2/19518	0.00960918551079037	0.0499677646561099	0.0306819607537517	HLA-F	1	5
CC	GO:0034687	integrin alphaL-beta2 complex	1/94	2/19518	0.00960918551079037	0.0499677646561099	0.0306819607537517	ITGAL	1	5
CC	GO:0005790	smooth endoplasmic reticulum	2/94	32/19518	0.0103620873390771	0.0521446975772913	0.0320186739509683	TH/AQP8	2	0.625
CC	GO:0034358	plasma lipoprotein particle	2/94	36/19518	0.0129987099481926	0.0576327725269482	0.035388544534091	APOC1/APOA4	2	0.555555555555556
CC	GO:1990777	lipoprotein particle	2/94	36/19518	0.0129987099481926	0.0576327725269482	0.035388544534091	APOC1/APOA4	2	0.555555555555556
CC	GO:0032588	trans-Golgi network membrane	3/94	102/19518	0.0131759090051197	0.0576327725269482	0.035388544534091	HLA-DPB1/HLA-DQB1/HLA-DQA1	3	0.294117647058824
CC	GO:0030485	smooth muscle contractile fiber	1/94	3/19518	0.0143794630554711	0.0576327725269482	0.035388544534091	IDO1	1	3.33333333333333
CC	GO:0042022	interleukin-12 receptor complex	1/94	3/19518	0.0143794630554711	0.0576327725269482	0.035388544534091	IL12RB1	1	3.33333333333333
CC	GO:0046691	intracellular canaliculus	1/94	3/19518	0.0143794630554711	0.0576327725269482	0.035388544534091	AQP8	1	3.33333333333333
CC	GO:0101004	cytolytic granule membrane	1/94	3/19518	0.0143794630554711	0.0576327725269482	0.035388544534091	NKG7	1	3.33333333333333
CC	GO:0005765	lysosomal membrane	6/94	415/19518	0.0151216483239744	0.0576327725269482	0.035388544534091	HLA-F/HLA-DPB1/HLA-DQB1/HLA-DQA1/NKG7/SPNS1	6	0.144578313253012
CC	GO:0098852	lytic vacuole membrane	6/94	415/19518	0.0151216483239744	0.0576327725269482	0.035388544534091	HLA-F/HLA-DPB1/HLA-DQB1/HLA-DQA1/NKG7/SPNS1	6	0.144578313253012
CC	GO:0032994	protein-lipid complex	2/94	39/19518	0.0151470748308005	0.0576327725269482	0.035388544534091	APOC1/APOA4	2	0.512820512820513
CC	GO:0044853	plasma membrane raft	3/94	114/19518	0.0177089850422588	0.0657762301569612	0.0403889132542744	FASLG/CD8A/HMOX1	3	0.263157894736842
CC	GO:0072536	interleukin-23 receptor complex	1/94	4/19518	0.0191270075326825	0.0693910040720574	0.0426085112723159	IL12RB1	1	2.5
CC	GO:0045121	membrane raft	5/94	323/19518	0.0199778183848173	0.0700816736281915	0.0430326066138018	FASLG/CD8A/CD2/ZAP70/HMOX1	5	0.154798761609907
CC	GO:0098857	membrane microdomain	5/94	324/19518	0.0202158673927475	0.0700816736281915	0.0430326066138018	FASLG/CD8A/CD2/ZAP70/HMOX1	5	0.154320987654321
CC	GO:0005774	vacuolar membrane	6/94	460/19518	0.0237398434093769	0.0759367443786171	0.0466278254956421	HLA-F/HLA-DPB1/HLA-DQB1/HLA-DQA1/NKG7/SPNS1	6	0.130434782608696
CC	GO:0030895	apolipoprotein B mRNA editing enzyme complex	1/94	5/19518	0.0238519261189246	0.0759367443786171	0.0466278254956421	APOBEC3G	1	2
CC	GO:0097013	phagocytic vesicle lumen	1/94	5/19518	0.0238519261189246	0.0759367443786171	0.0466278254956421	GNLY	1	2
CC	GO:1990111	spermatoproteasome complex	1/94	5/19518	0.0238519261189246	0.0759367443786171	0.0466278254956421	PSMB9	1	2
CC	GO:0016323	basolateral plasma membrane	4/94	234/19518	0.0265643006522553	0.0812555078774868	0.0498937329072287	SLC29A4/AQP8/RHBG/NOD2	4	0.170940170940171
CC	GO:0030658	transport vesicle membrane	4/94	234/19518	0.0265643006522553	0.0812555078774868	0.0498937329072287	HLA-F/HLA-DPB1/HLA-DQB1/HLA-DQA1	4	0.170940170940171
CC	GO:0097180	serine protease inhibitor complex	1/94	6/19518	0.0285543254908724	0.0856629764726173	0.0526000732726598	SERPINA5	1	1.66666666666667
CC	GO:0045335	phagocytic vesicle	3/94	141/19518	0.0307135772697851	0.0891404453004346	0.0547353611493897	GNLY/HLA-F/NOD2	3	0.212765957446809
CC	GO:0098636	protein complex involved in cell adhesion	2/94	57/19518	0.030856307988612	0.0891404453004346	0.0547353611493897	ITGAL/CTLA4	2	0.350877192982456
CC	GO:0070852	cell body fiber	1/94	7/19518	0.0332343118276838	0.0942645935476122	0.057881767967832	ASS1	1	1.42857142857143
CC	GO:0036464	cytoplasmic ribonucleoprotein granule	4/94	253/19518	0.0339793231739353	0.094656685984534	0.0581225264817314	APOBEC3H/APOBEC3C/AICDA/APOBEC3G	4	0.158102766798419
CC	GO:0005802	trans-Golgi network	4/94	255/19518	0.0348232924609207	0.0953058530509409	0.058521137838297	HLA-DPB1/HLA-DQB1/HLA-DQA1/RGS20	4	0.156862745098039
CC	GO:0097179	protease inhibitor complex	1/94	8/19518	0.0378919908132918	0.101916389084026	0.0625802389112441	SERPINA5	1	1.25
CC	GO:0043204	perikaryon	3/94	156/19518	0.0396111428147195	0.103175175922713	0.0633531781981569	ASS1/TH/SLC12A5	3	0.192307692307692
CC	GO:0009925	basal plasma membrane	4/94	266/19518	0.0396827599702741	0.103175175922713	0.0633531781981569	SLC29A4/AQP8/RHBG/NOD2	4	0.150375939849624
CC	GO:0009898	cytoplasmic side of plasma membrane	3/94	159/19518	0.0415315317228979	0.103660702369311	0.0636513084723837	CD2/ZAP70/TH	3	0.188679245283019
CC	GO:0035770	ribonucleoprotein granule	4/94	271/19518	0.042013621937045	0.103660702369311	0.0636513084723837	APOBEC3H/APOBEC3C/AICDA/APOBEC3G	4	0.14760147601476
CC	GO:0014731	spectrin-associated cytoskeleton	1/94	9/19518	0.0425274676386915	0.103660702369311	0.0636513084723837	RHBG	1	1.11111111111111
CC	GO:0042612	MHC class I protein complex	1/94	9/19518	0.0425274676386915	0.103660702369311	0.0636513084723837	HLA-F	1	1.11111111111111
CC	GO:0045178	basal part of cell	4/94	285/19518	0.0489459808561629	0.117470354054791	0.0721309191564506	SLC29A4/AQP8/RHBG/NOD2	4	0.140350877192982
MF	GO:0048248	CXCR3 chemokine receptor binding	4/95	5/18369	3.34323617007704e-09	9.76224961662496e-07	5.70109746897348e-07	CXCL11/CXCL9/CXCL10/CXCL13	4	8
MF	GO:0019239	deaminase activity	6/95	32/18369	1.32582029949068e-08	1.93569763725639e-06	1.13043625535521e-06	ADA/APOBEC3H/APOBEC3C/AICDA/APOBEC3G/ZBP1	6	1.875
MF	GO:0016814	hydrolase activity	acting on carbon-nitrogen (but not peptide) bonds	in cyclic amidines	6/95	35/18369	2.34535094057646e-08	2.28280824882776e-06	1.33314685043294e-06	ADA/APOBEC3H/APOBEC3C/AICDA/APOBEC3G/ZBP1	6	1.71428571428571
MF	GO:0047844	deoxycytidine deaminase activity	4/95	9/18369	8.29219902109151e-08	6.0533052853968e-06	3.53509537214954e-06	APOBEC3H/APOBEC3C/AICDA/APOBEC3G	4	4.44444444444444
MF	GO:0008009	chemokine activity	6/95	49/18369	1.90632772290592e-07	1.11329539017706e-05	6.50158086548967e-06	CCL4/CXCL11/CCL5/CXCL9/CXCL10/CXCL13	6	1.22448979591837
MF	GO:0004126	cytidine deaminase activity	4/95	12/18369	3.21909029667713e-07	1.34282052375674e-05	7.84199440694278e-06	APOBEC3H/APOBEC3C/AICDA/APOBEC3G	4	3.33333333333333
MF	GO:0008519	ammonium transmembrane transporter activity	4/95	12/18369	3.21909029667713e-07	1.34282052375674e-05	7.84199440694278e-06	AQP8/RHBG/SLC12A5/RHAG	4	3.33333333333333
MF	GO:0031210	phosphatidylcholine binding	5/95	30/18369	4.27967437454331e-07	1.56208114670831e-05	9.12246379836863e-06	APOC1/GPR12/APOA4/SERPINA5/RPE65	5	1.66666666666667
MF	GO:0140375	immune receptor activity	8/95	141/18369	6.83875150849977e-07	2.21879493386882e-05	1.29576344371575e-05	CXCR6/HLA-DQB1/HLA-DQA1/CXCR3/IL12RB1/IL2RB/CCR5/IL2RG	8	0.567375886524823
MF	GO:0045236	CXCR chemokine receptor binding	4/95	18/18369	1.94317829863576e-06	5.67408063201642e-05	3.31363036188414e-05	CXCL11/CXCL9/CXCL10/CXCL13	4	2.22222222222222
MF	GO:0042379	chemokine receptor binding	6/95	74/18369	2.27633841436993e-06	6.0426437908729e-05	3.52886912084142e-05	CCL4/CXCL11/CCL5/CXCL9/CXCL10/CXCL13	6	0.810810810810811
MF	GO:0050997	quaternary ammonium group binding	5/95	53/18369	7.84586081889785e-06	0.000182646130033561	0.000106664286465165	APOC1/GPR12/APOA4/SERPINA5/RPE65	5	0.943396226415094
MF	GO:0004896	cytokine receptor activity	6/95	92/18369	8.13150578916538e-06	0.000182646130033561	0.000106664286465165	CXCR6/CXCR3/IL12RB1/IL2RB/CCR5/IL2RG	6	0.652173913043478
MF	GO:0005126	cytokine receptor binding	9/95	270/18369	1.09340036546557e-05	0.000228052076225676	0.000133181097146934	FASLG/CCL4/CXCL11/CCL5/CXCL9/CXCL10/IFNG/IL12RB1/CXCL13	9	0.333333333333333
MF	GO:0005125	cytokine activity	8/95	235/18369	2.97321254019773e-05	0.000578785374491825	0.000338007320359321	FASLG/CCL4/CXCL11/CCL5/CXCL9/CXCL10/IFNG/CXCL13	8	0.340425531914894
MF	GO:0023023	MHC protein complex binding	4/95	36/18369	3.48320703135294e-05	0.000635685283221911	0.000371236538867879	CD8A/HLA-DPB1/HLA-DQB1/HLA-DQA1	4	1.11111111111111
MF	GO:0042605	peptide antigen binding	4/95	39/18369	4.80633949074725e-05	0.00082555948899894	0.000482121979876814	HLA-F/HLA-DPB1/HLA-DQB1/HLA-DQA1	4	1.02564102564103
MF	GO:0016810	hydrolase activity	acting on carbon-nitrogen (but not peptide) bonds	6/95	131/18369	6.06333243539353e-05	0.000983607261741617	0.000574420967563597	ADA/APOBEC3H/APOBEC3C/AICDA/APOBEC3G/ZBP1	6	0.458015267175573
MF	GO:0004911	interleukin-2 receptor activity	2/95	3/18369	7.91328552235158e-05	0.00105030880569394	0.000613374284507634	IL2RB/IL2RG	2	6.66666666666667
MF	GO:0005275	amine transmembrane transporter activity	2/95	3/18369	7.91328552235158e-05	0.00105030880569394	0.000613374284507634	AQP8/SLC22A16	2	6.66666666666667
MF	GO:0019976	interleukin-2 binding	2/95	3/18369	7.91328552235158e-05	0.00105030880569394	0.000613374284507634	IL2RB/IL2RG	2	6.66666666666667
MF	GO:0042010	interleukin-15 receptor activity	2/95	3/18369	7.91328552235158e-05	0.00105030880569394	0.000613374284507634	IL2RB/IL2RG	2	6.66666666666667
MF	GO:0015026	coreceptor activity	4/95	48/18369	0.000109729066979041	0.00139308206773391	0.000813551892476182	CD8A/CXCR6/CD8B/CCR5	4	0.833333333333333
MF	GO:0031726	CCR1 chemokine receptor binding	2/95	5/18369	0.000261999392715609	0.00318714797589508	0.00186127603494954	CCL4/CCL5	2	4
MF	GO:0001637	G protein-coupled chemoattractant receptor activity	3/95	25/18369	0.000283787148538603	0.00318714797589508	0.00186127603494954	CXCR6/CXCR3/CCR5	3	1.2
MF	GO:0004950	chemokine receptor activity	3/95	25/18369	0.000283787148538603	0.00318714797589508	0.00186127603494954	CXCR6/CXCR3/CCR5	3	1.2
MF	GO:0023026	MHC class II protein complex binding	3/95	27/18369	0.000358209339191071	0.00382959907298695	0.00223646377009331	HLA-DPB1/HLA-DQB1/HLA-DQA1	3	1.11111111111111
MF	GO:0003823	antigen binding	5/95	118/18369	0.000367221828916556	0.00382959907298695	0.00223646377009331	HLA-F/LAG3/HLA-DPB1/HLA-DQB1/HLA-DQA1	5	0.423728813559322
MF	GO:0060228	phosphatidylcholine-sterol O-acyltransferase activator activity	2/95	6/18369	0.000391673997955915	0.00394375197941817	0.00230312840903296	APOC1/APOA4	2	3.33333333333333
MF	GO:0031730	CCR5 chemokine receptor binding	2/95	7/18369	0.000546495434828347	0.00514763441838314	0.00300618880958208	CCL4/CCL5	2	2.85714285714286
MF	GO:0035240	dopamine binding	2/95	7/18369	0.000546495434828347	0.00514763441838314	0.00300618880958208	DRD4/TH	2	2.85714285714286
MF	GO:0019955	cytokine binding	5/95	130/18369	0.000572250970746294	0.00522179010805994	0.00304949530463486	CXCR3/IL12RB1/IL2RB/CCR5/IL2RG	5	0.384615384615385
MF	GO:0015101	organic cation transmembrane transporter activity	3/95	32/18369	0.000596161895608965	0.00527512950053993	0.00308064520218987	SLC29A4/AQP8/SLC22A16	3	0.9375
MF	GO:0016494	C-X-C chemokine receptor activity	2/95	8/18369	0.000726205613563028	0.00623682468118836	0.00364226964078051	CXCR6/CXCR3	2	2.5
MF	GO:0008081	phosphoric diester hydrolase activity	4/95	86/18369	0.00103099177377066	0.00860141708402954	0.00502317796543903	CCL5/CCR5/ENPP6/HMOX1	4	0.465116279069767
MF	GO:0032395	MHC class II receptor activity	2/95	10/18369	0.00115926956567549	0.00940296425492343	0.0054912768900418	HLA-DQB1/HLA-DQA1	2	2
MF	GO:0005539	glycosaminoglycan binding	6/95	232/18369	0.00129735594340624	0.0102139371407568	0.00596488037780317	CXCL11/CXCL10/CXCL13/SERPINA5/DCN/NOD2	6	0.258620689655172
MF	GO:0042287	MHC protein binding	3/95	42/18369	0.00132921099776972	0.0102139371407568	0.00596488037780317	CD8A/CD8B/LAG3	3	0.714285714285714
MF	GO:0042608	T cell receptor binding	2/95	11/18369	0.00141211684902046	0.0105727723054865	0.00617443804429998	CD3G/CD3E	2	1.81818181818182
MF	GO:0004252	serine-type endopeptidase activity	5/95	170/18369	0.00189611760042175	0.0132009891601925	0.00770930152830279	GZMK/GZMB/GZMH/GZMA/GZMM	5	0.294117647058824
MF	GO:0004000	adenosine deaminase activity	2/95	13/18369	0.00198919014742627	0.0132009891601925	0.00770930152830279	ADA/ZBP1	2	1.53846153846154
MF	GO:0008603	cAMP-dependent protein kinase regulator activity	2/95	13/18369	0.00198919014742627	0.0132009891601925	0.00770930152830279	CXCL10/PPP1R1B	2	1.53846153846154
MF	GO:0016840	carbon-nitrogen lyase activity	2/95	13/18369	0.00198919014742627	0.0132009891601925	0.00770930152830279	SDS/GGACT	2	1.53846153846154
MF	GO:1901338	catecholamine binding	2/95	13/18369	0.00198919014742627	0.0132009891601925	0.00770930152830279	DRD4/TH	2	1.53846153846154
MF	GO:0048020	CCR chemokine receptor binding	3/95	50/18369	0.00220266971967763	0.0142928790699082	0.00834695893772577	CCL4/CCL5/CXCL13	3	0.6
MF	GO:0016597	amino acid binding	3/95	55/18369	0.00289392232409637	0.0183701156225248	0.0107280415675884	GLDC/ASS1/TH	3	0.545454545454545
MF	GO:0008236	serine-type peptidase activity	5/95	190/18369	0.0030696156150529	0.0190708033956478	0.0111372391856343	GZMK/GZMB/GZMH/GZMA/GZMM	5	0.263157894736842
MF	GO:0017171	serine hydrolase activity	5/95	194/18369	0.00335585761487508	0.0204148004904901	0.0119221257370562	GZMK/GZMB/GZMH/GZMA/GZMM	5	0.257731958762887
MF	GO:0031406	carboxylic acid binding	5/95	200/18369	0.00382060455363356	0.0226899559236523	0.0132508033872807	APOC1/GLDC/ASS1/TH/SERPINA5	5	0.25
MF	GO:0001664	G protein-coupled receptor binding	6/95	289/18369	0.00388526642528293	0.0226899559236523	0.0132508033872807	CCL4/CXCL11/CCL5/CXCL9/CXCL10/CXCL13	6	0.207612456747405
MF	GO:0048018	receptor ligand activity	8/95	497/18369	0.00421998309566867	0.0235461385913557	0.0137508091268912	FASLG/CCL4/CXCL11/CCL5/CXCL9/CXCL10/IFNG/CXCL13	8	0.160965794768612
MF	GO:0030506	ankyrin binding	2/95	19/18369	0.00427378542925291	0.0235461385913557	0.0137508091268912	RHBG/RHAG	2	1.05263157894737
MF	GO:0042288	MHC class I protein binding	2/95	19/18369	0.00427378542925291	0.0235461385913557	0.0137508091268912	CD8A/CD8B	2	1.05263157894737
MF	GO:0043177	organic acid binding	5/95	212/18369	0.00488582335795733	0.0264196374171026	0.0154289158672337	APOC1/GLDC/ASS1/TH/SERPINA5	5	0.235849056603774
MF	GO:0019956	chemokine binding	2/95	22/18369	0.00571549360358887	0.0298022166472848	0.0174043226274699	CXCR3/CCR5	2	0.909090909090909
MF	GO:0030021	extracellular matrix structural constituent conferring compression resistance	2/95	22/18369	0.00571549360358887	0.0298022166472848	0.0174043226274699	PRG3/DCN	2	0.909090909090909
MF	GO:0004435	phosphatidylinositol phospholipase C activity	2/95	24/18369	0.0067832394598243	0.034150102108081	0.0199434626586486	CCL5/CCR5	2	0.833333333333333
MF	GO:0016702	oxidoreductase activity	acting on single donors with incorporation of molecular oxygen	incorporation of two atoms of oxygen	2/95	24/18369	0.0067832394598243	0.034150102108081	0.0199434626586486	IDO1/RPE65	2	0.833333333333333
MF	GO:0016701	oxidoreductase activity	acting on single donors with incorporation of molecular oxygen	2/95	25/18369	0.00734840922602307	0.0363683982033684	0.02123893478351	IDO1/RPE65	2	0.8
MF	GO:0004629	phospholipase C activity	2/95	27/18369	0.00854021775830495	0.0415623930904174	0.024272197839393	CCL5/CCR5	2	0.740740740740741
MF	GO:0035591	signaling adaptor activity	3/95	83/18369	0.00913504048120456	0.0418413555234879	0.0244351102912943	SLA2/CD3G/CD3E	3	0.36144578313253
MF	GO:0004392	heme oxygenase (decyclizing) activity	1/95	2/18369	0.0103170465674354	0.0418413555234879	0.0244351102912943	HMOX1	1	5
MF	GO:0004794	L-threonine ammonia-lyase activity	1/95	2/18369	0.0103170465674354	0.0418413555234879	0.0244351102912943	SDS	1	5
MF	GO:0004913	interleukin-4 receptor activity	1/95	2/18369	0.0103170465674354	0.0418413555234879	0.0244351102912943	IL2RG	1	5
MF	GO:0004917	interleukin-7 receptor activity	1/95	2/18369	0.0103170465674354	0.0418413555234879	0.0244351102912943	IL2RG	1	5
MF	GO:0031729	CCR4 chemokine receptor binding	1/95	2/18369	0.0103170465674354	0.0418413555234879	0.0244351102912943	CCL5	1	5
MF	GO:0033754	indoleamine 2	3-dioxygenase activity	1/95	2/18369	0.0103170465674354	0.0418413555234879	0.0244351102912943	IDO1	1	5
MF	GO:0035379	carbon dioxide transmembrane transporter activity	1/95	2/18369	0.0103170465674354	0.0418413555234879	0.0244351102912943	RHAG	1	5
MF	GO:0042019	interleukin-23 binding	1/95	2/18369	0.0103170465674354	0.0418413555234879	0.0244351102912943	IL12RB1	1	5
MF	GO:0042020	interleukin-23 receptor activity	1/95	2/18369	0.0103170465674354	0.0418413555234879	0.0244351102912943	IL12RB1	1	5
MF	GO:0050251	retinol isomerase activity	1/95	2/18369	0.0103170465674354	0.0418413555234879	0.0244351102912943	RPE65	1	5
MF	GO:0071791	chemokine (C-C motif) ligand 5 binding	1/95	2/18369	0.0103170465674354	0.0418413555234879	0.0244351102912943	CCR5	1	5
MF	GO:0008201	heparin binding	4/95	168/18369	0.0112833885488171	0.0451335541952686	0.026357735326725	CXCL11/CXCL10/CXCL13/SERPINA5	4	0.238095238095238
MF	GO:1901681	sulfur compound binding	5/95	269/18369	0.0129167733039855	0.0509688892535646	0.029765537343466	CXCL11/CXCL10/CXCL13/TH/SERPINA5	5	0.185873605947955
MF	GO:0001591	dopamine neurotransmitter receptor activity	coupled via Gi/Go	1/95	3/18369	0.0154360034235409	0.0543049758996861	0.0317137927027727	DRD4	1	3.33333333333333
MF	GO:0003834	beta-carotene 15	15'-dioxygenase activity	1/95	3/18369	0.0154360034235409	0.0543049758996861	0.0317137927027727	RPE65	1	3.33333333333333
MF	GO:0003941	L-serine ammonia-lyase activity	1/95	3/18369	0.0154360034235409	0.0543049758996861	0.0317137927027727	SDS	1	3.33333333333333
MF	GO:0004833	tryptophan 2	3-dioxygenase activity	1/95	3/18369	0.0154360034235409	0.0543049758996861	0.0317137927027727	IDO1	1	3.33333333333333
MF	GO:0015265	urea channel activity	1/95	3/18369	0.0154360034235409	0.0543049758996861	0.0317137927027727	AQP8	1	3.33333333333333
MF	GO:0030369	ICAM-3 receptor activity	1/95	3/18369	0.0154360034235409	0.0543049758996861	0.0317137927027727	ITGAL	1	3.33333333333333
MF	GO:0031735	CCR10 chemokine receptor binding	1/95	3/18369	0.0154360034235409	0.0543049758996861	0.0317137927027727	CXCL13	1	3.33333333333333
MF	GO:0046936	2'-deoxyadenosine deaminase activity	1/95	3/18369	0.0154360034235409	0.0543049758996861	0.0317137927027727	ADA	1	3.33333333333333
MF	GO:0046979	TAP2 binding	1/95	3/18369	0.0154360034235409	0.0543049758996861	0.0317137927027727	HLA-F	1	3.33333333333333
MF	GO:0004620	phospholipase activity	3/95	104/18369	0.0167554357639409	0.0582450862270327	0.0340147944080003	CCL5/CCR5/HMOX1	3	0.288461538461538
MF	GO:0042056	chemoattractant activity	2/95	39/18369	0.0173207632001373	0.0595019159345895	0.0347487757080155	CCL5/CXCL10	2	0.512820512820513
MF	GO:0034617	tetrahydrobiopterin binding	1/95	4/18369	0.0205287606746988	0.0681181604205914	0.0397806127906842	TH	1	2.5
MF	GO:0046978	TAP1 binding	1/95	4/18369	0.0205287606746988	0.0681181604205914	0.0397806127906842	HLA-F	1	2.5
MF	GO:0051380	norepinephrine binding	1/95	4/18369	0.0205287606746988	0.0681181604205914	0.0397806127906842	DRD4	1	2.5
MF	GO:0004715	non-membrane spanning protein tyrosine kinase activity	2/95	43/18369	0.0208281551390905	0.0683350707934204	0.0399072871973111	ITK/ZAP70	2	0.465116279069767
MF	GO:0004175	endopeptidase activity	6/95	428/18369	0.0236469921283714	0.0739987296098684	0.0432148312790147	GZMK/GZMB/GZMH/GZMA/GZMM/PSMB9	6	0.14018691588785
MF	GO:0042277	peptide binding	5/95	317/18369	0.0243805789994257	0.0739987296098684	0.0432148312790147	HLA-F/HLA-DPB1/HLA-DQB1/HLA-DQA1/NOD2	5	0.157728706624606
MF	GO:0004630	phospholipase D activity	1/95	5/18369	0.0255954509951942	0.0739987296098684	0.0432148312790147	HMOX1	1	2
MF	GO:0004952	dopamine neurotransmitter receptor activity	1/95	5/18369	0.0255954509951942	0.0739987296098684	0.0432148312790147	DRD4	1	2
MF	GO:0005143	interleukin-12 receptor binding	1/95	5/18369	0.0255954509951942	0.0739987296098684	0.0432148312790147	IL12RB1	1	2
MF	GO:0008349	MAP kinase kinase kinase kinase activity	1/95	5/18369	0.0255954509951942	0.0739987296098684	0.0432148312790147	MAP4K1	1	2
MF	GO:0008889	glycerophosphodiester phosphodiesterase activity	1/95	5/18369	0.0255954509951942	0.0739987296098684	0.0432148312790147	ENPP6	1	2
MF	GO:0016493	C-C chemokine receptor activity	1/95	5/18369	0.0255954509951942	0.0739987296098684	0.0432148312790147	CCR5	1	2
MF	GO:0016841	ammonia-lyase activity	1/95	5/18369	0.0255954509951942	0.0739987296098684	0.0432148312790147	SDS	1	2
MF	GO:0030298	receptor signaling protein tyrosine kinase activator activity	1/95	5/18369	0.0255954509951942	0.0739987296098684	0.0432148312790147	CCL5	1	2
MF	GO:0032190	acrosin binding	1/95	5/18369	0.0255954509951942	0.0739987296098684	0.0432148312790147	SERPINA5	1	2
MF	GO:0070891	lipoteichoic acid binding	1/95	5/18369	0.0255954509951942	0.0739987296098684	0.0432148312790147	CD6	1	2
MF	GO:0017124	SH3 domain binding	3/95	123/18369	0.0259679205263143	0.0743395371929783	0.0434138609418258	SH2D2A/CD3E/DRD4	3	0.24390243902439
MF	GO:0030544	Hsp70 protein binding	2/95	50/18369	0.0276055597788959	0.077565316260633	0.0452976973115449	SPN/NOD2	2	0.4
MF	GO:0016298	lipase activity	3/95	126/18369	0.0276260030517323	0.077565316260633	0.0452976973115449	CCL5/CCR5/HMOX1	3	0.238095238095238
MF	GO:0030159	signaling receptor complex adaptor activity	2/95	52/18369	0.0296840271987999	0.0820713052039949	0.0479291688646257	CD3G/CD3E	2	0.384615384615385
MF	GO:0003726	double-stranded RNA adenosine deaminase activity	1/95	6/18369	0.0306362063946419	0.0820713052039949	0.0479291688646257	ZBP1	1	1.66666666666667
MF	GO:0015226	carnitine transmembrane transporter activity	1/95	6/18369	0.0306362063946419	0.0820713052039949	0.0479291688646257	SLC22A16	1	1.66666666666667
MF	GO:0023024	MHC class I protein complex binding	1/95	6/18369	0.0306362063946419	0.0820713052039949	0.0479291688646257	CD8A	1	1.66666666666667
MF	GO:0051379	epinephrine binding	1/95	6/18369	0.0306362063946419	0.0820713052039949	0.0479291688646257	DRD4	1	1.66666666666667
MF	GO:0019838	growth factor binding	3/95	132/18369	0.0311080602758981	0.0825777600051112	0.0482249355473252	IL2RB/IL2RG/CXCL13	3	0.227272727272727
MF	GO:0004869	cysteine-type endopeptidase inhibitor activity	2/95	54/18369	0.0318229262374187	0.0837143645164527	0.0488887060261908	CST7/CD27	2	0.37037037037037
MF	GO:0030170	pyridoxal phosphate binding	2/95	56/18369	0.0340208170229086	0.0886971300954404	0.0517986123845038	GLDC/SDS	2	0.357142857142857
MF	GO:0070279	vitamin B6 binding	2/95	57/18369	0.0351414405832721	0.0889755401761795	0.0519612022658294	GLDC/SDS	2	0.350877192982456
MF	GO:0016714	oxidoreductase activity	acting on paired donors	with incorporation or reduction of molecular oxygen	reduced pteridine as one donor	and incorporation of one atom of oxygen	1/95	7/18369	0.0356511582212774	0.0889755401761795	0.0519612022658294	TH	1	1.42857142857143
MF	GO:0016842	amidine-lyase activity	1/95	7/18369	0.0356511582212774	0.0889755401761795	0.0519612022658294	GGACT	1	1.42857142857143
MF	GO:0042289	MHC class II protein binding	1/95	7/18369	0.0356511582212774	0.0889755401761795	0.0519612022658294	LAG3	1	1.42857142857143
MF	GO:0046977	TAP binding	1/95	7/18369	0.0356511582212774	0.0889755401761795	0.0519612022658294	HLA-F	1	1.42857142857143
MF	GO:0005543	phospholipid binding	6/95	475/18369	0.0366550211449278	0.0907056455450756	0.0529715738222864	APOC1/GPR12/APOA4/SERPINA5/RPE65/RUFY4	6	0.126315789473684
MF	GO:0008528	G protein-coupled peptide receptor activity	3/95	142/18369	0.0373995022394438	0.0915299463909976	0.0534529607618659	CXCR6/CXCR3/CCR5	3	0.211267605633803
MF	GO:0015267	channel activity	6/95	478/18369	0.0376150464620538	0.0915299463909976	0.0534529607618659	PRF1/CALHM6/AQP8/RHBG/SLC12A5/RHAG	6	0.125523012552301
MF	GO:0022803	passive transmembrane transporter activity	6/95	479/18369	0.0379386191336126	0.0915543536116933	0.0534672144379752	PRF1/CALHM6/AQP8/RHBG/SLC12A5/RHAG	6	0.125260960334029
MF	GO:0004857	enzyme inhibitor activity	5/95	359/18369	0.0385915554040764	0.0923666735900844	0.0539416046200205	CST7/CD27/APOC1/PPP1R1B/SERPINA5	5	0.139275766016713
MF	GO:0019534	toxin transmembrane transporter activity	1/95	8/18369	0.0406404371652366	0.0949360612179926	0.0554421121748912	SLC29A4	1	1.25
MF	GO:0019957	C-C chemokine binding	1/95	8/18369	0.0406404371652366	0.0949360612179926	0.0554421121748912	CCR5	1	1.25
MF	GO:0030881	beta-2-microglobulin binding	1/95	8/18369	0.0406404371652366	0.0949360612179926	0.0554421121748912	HLA-F	1	1.25
MF	GO:0001653	peptide receptor activity	3/95	148/18369	0.0414637924326638	0.0960906935741097	0.0561164108111239	CXCR6/CXCR3/CCR5	3	0.202702702702703
MF	GO:0004298	threonine-type endopeptidase activity	1/95	9/18369	0.0456041732618162	0.102433989172695	0.0598208588535565	PSMB9	1	1.11111111111111
MF	GO:0005337	nucleoside transmembrane transporter activity	1/95	9/18369	0.0456041732618162	0.102433989172695	0.0598208588535565	SLC29A4	1	1.11111111111111
MF	GO:0015204	urea transmembrane transporter activity	1/95	9/18369	0.0456041732618162	0.102433989172695	0.0598208588535565	AQP8	1	1.11111111111111
MF	GO:0015379	potassium:chloride symporter activity	1/95	9/18369	0.0456041732618162	0.102433989172695	0.0598208588535565	SLC12A5	1	1.11111111111111
