# Supplementary material for: Identification of a prognostic signature based on ammonia metabolism-related genes in clear cell renal cell carcinoma: an integrated analysis of bulk and single-cell transcriptomics
Source: Front Immunol. 2026 Apr 23;17:1765098. doi: 10.3389/fimmu.2026.1765098 (PMC13149443; doi:10.3389/fimmu.2026.1765098)
Supplement: Supplementary Table 4 — KEGG enrichment analysis pathway results. [file Supplementaryfile4.xlsx]

## Sheet: Additional file 4
	category	subcategory	ID	Description	GeneRatio	BgRatio	pvalue	p.adjust	qvalue	geneID	Count
hsa04658	Organismal Systems	Immune system	hsa04658	Th1 and Th2 cell differentiation	11/68	93/8535	1.2936164030118e-10	1.18960190261219e-08	8.38174515422853e-09	ZAP70/CD3G/CD3E/HLA-DPB1/HLA-DQB1/CD3D/IFNG/HLA-DQA1/IL12RB1/IL2RB/IL2RG	11
hsa04514	Environmental Information Processing	Signaling molecules and interaction	hsa04514	Cell adhesion molecules	13/68	158/8535	2.37919113722171e-10	1.18960190261219e-08	8.38174515422853e-09	CD8A/SPN/HLA-F/CD2/CD6/CD8B/PDCD1/ITGAL/HLA-DPB1/HLA-DQB1/HLA-DQA1/TIGIT/CTLA4	13
hsa04061	Environmental Information Processing	Signaling molecules and interaction	hsa04061	Viral protein interaction with cytokine and cytokine receptor	11/68	100/8535	2.87806911922305e-10	1.18960190261219e-08	8.38174515422853e-09	CCL4/CCL4L2/CXCL11/CCL5/CXCL9/CXCL10/CXCR3/IL2RB/CCR5/IL2RG/CXCL13	11
hsa05340	Human Diseases	Immune disease	hsa05340	Primary immunodeficiency	8/68	38/8535	4.301724118087e-10	1.33353447660697e-08	9.39587110003213e-09	CD8A/CD8B/ZAP70/CD3E/CD3D/IL2RG/ADA/AICDA	8
hsa05330	Human Diseases	Immune disease	hsa05330	Allograft rejection	8/68	39/8535	5.3779716163369e-10	1.33373696085155e-08	9.39729777170448e-09	FASLG/HLA-F/GZMB/HLA-DPB1/HLA-DQB1/PRF1/IFNG/HLA-DQA1	8
hsa04659	Organismal Systems	Immune system	hsa04659	Th17 cell differentiation	11/68	109/8535	7.37518071151912e-10	1.52420401371395e-08	1.07392982290542e-08	ZAP70/CD3G/CD3E/HLA-DPB1/HLA-DQB1/CD3D/IFNG/HLA-DQA1/IL12RB1/IL2RB/IL2RG	11
hsa04060	Environmental Information Processing	Signaling molecules and interaction	hsa04060	Cytokine-cytokine receptor interaction	16/68	298/8535	9.30837337602675e-10	1.64891185518188e-08	1.16179697775973e-08	FASLG/CCL4/CCL4L2/CXCL11/CXCR6/CD27/CCL5/CXCL9/CXCL10/IFNG/CXCR3/IL12RB1/IL2RB/CCR5/IL2RG/CXCL13	16
hsa04940	Human Diseases	Endocrine and metabolic disease	hsa04940	Type I diabetes mellitus	8/68	44/8535	1.50135578769698e-09	2.32710147093031e-08	1.63963855761643e-08	FASLG/HLA-F/GZMB/HLA-DPB1/HLA-DQB1/PRF1/IFNG/HLA-DQA1	8
hsa05332	Human Diseases	Immune disease	hsa05332	Graft-versus-host disease	8/68	45/8535	1.81454217431425e-09	2.50003588461074e-08	1.76148538559161e-08	FASLG/HLA-F/GZMB/HLA-DPB1/HLA-DQB1/PRF1/IFNG/HLA-DQA1	8
hsa04640	Organismal Systems	Immune system	hsa04640	Hematopoietic cell lineage	10/68	100/8535	5.11399777058554e-09	6.34135723552607e-08	4.46801910482737e-08	CD8A/CD7/CD2/CD8B/CD3G/CD3E/HLA-DPB1/HLA-DQB1/CD3D/HLA-DQA1	10
hsa05320	Human Diseases	Immune disease	hsa05320	Autoimmune thyroid disease	8/68	54/8535	8.27735349053907e-09	9.33083484388041e-08	6.57435731784443e-08	FASLG/HLA-F/GZMB/HLA-DPB1/HLA-DQB1/PRF1/HLA-DQA1/CTLA4	8
hsa04660	Organismal Systems	Immune system	hsa04660	T cell receptor signaling pathway	10/68	122/8535	3.54959957509514e-08	3.66791956093165e-07	2.58435758537629e-07	CD8A/ITK/CD8B/ZAP70/PDCD1/CD3G/CD3E/CD3D/IFNG/CTLA4	10
hsa04062	Organismal Systems	Immune system	hsa04062	Chemokine signaling pathway	11/68	193/8535	2.96086886494929e-07	2.82421337887471e-06	1.98989567441936e-06	CCL4/CCL4L2/ITK/CXCL11/CXCR6/CCL5/CXCL9/CXCL10/CXCR3/CCR5/CXCL13	11
hsa05321	Human Diseases	Immune disease	hsa05321	Inflammatory bowel disease	7/68	66/8535	7.98243614184937e-07	7.07015772563802e-06	4.98152029904886e-06	HLA-DPB1/HLA-DQB1/IFNG/HLA-DQA1/IL12RB1/IL2RG/NOD2	7
hsa04612	Organismal Systems	Immune system	hsa04612	Antigen processing and presentation	7/68	81/8535	3.24375754857529e-06	2.68150624015557e-05	1.88934650197718e-05	CD8A/HLA-F/CD8B/HLA-DPB1/HLA-DQB1/IFNG/HLA-DQA1	7
hsa05323	Human Diseases	Immune disease	hsa05323	Rheumatoid arthritis	7/68	95/8535	9.44091064376408e-06	7.0947827572214e-05	4.9988707033054e-05	CCL5/ITGAL/HLA-DPB1/HLA-DQB1/IFNG/HLA-DQA1/CTLA4	7
hsa05166	Human Diseases	Infectious disease: viral	hsa05166	Human T-cell leukemia virus 1 infection	10/68	224/8535	9.72671829619063e-06	7.0947827572214e-05	4.9988707033054e-05	HLA-F/CD3G/CD3E/ITGAL/HLA-DPB1/HLA-DQB1/CD3D/HLA-DQA1/IL2RB/IL2RG	10
hsa05416	Human Diseases	Cardiovascular disease	hsa05416	Viral myocarditis	6/68	70/8535	1.79560271152079e-05	0.000123697075682543	8.71549854129975e-05	HLA-F/ITGAL/HLA-DPB1/HLA-DQB1/PRF1/HLA-DQA1	6
hsa05169	Human Diseases	Infectious disease: viral	hsa05169	Epstein-Barr virus infection	9/68	204/8535	3.1015004481828e-05	0.000202413713460351	0.000142617472132506	HLA-F/CD3G/CD3E/ITGAL/HLA-DPB1/CXCL10/HLA-DQB1/CD3D/HLA-DQA1	9
hsa05170	Human Diseases	Infectious disease: viral	hsa05170	Human immunodeficiency virus 1 infection	9/68	213/8535	4.35567996624563e-05	0.000270052157907229	0.00019027444063073	FASLG/HLA-F/CD3G/CD3E/CD3D/CCR5/APOBEC3H/APOBEC3C/APOBEC3G	9
hsa05235	Human Diseases	Cancer: overview	hsa05235	PD-L1 expression and PD-1 checkpoint pathway in cancer	6/68	90/8535	7.52709737731111e-05	0.000444457178469799	0.000313157434745274	ZAP70/PDCD1/CD3G/CD3E/CD3D/IFNG	6
hsa04650	Organismal Systems	Immune system	hsa04650	Natural killer cell mediated cytotoxicity	7/68	134/8535	8.77943010066617e-05	0.000494840605673911	0.000348656793471432	FASLG/GZMB/SH2D1A/ZAP70/ITGAL/PRF1/IFNG	7
hsa05142	Human Diseases	Infectious disease: parasitic	hsa05142	Chagas disease	6/68	103/8535	0.000159414280515693	0.000859450903649825	0.000605555390517279	FASLG/CD3G/CD3E/CCL5/CD3D/IFNG	6
hsa04620	Organismal Systems	Immune system	hsa04620	Toll-like receptor signaling pathway	6/68	109/8535	0.000217493174671631	0.00112371473580343	0.000791751469199358	CCL4/CCL4L2/CXCL11/CCL5/CXCL9/CXCL10	6
hsa05164	Human Diseases	Infectious disease: viral	hsa05164	Influenza A	7/68	173/8535	0.000426210267971056	0.00211400292913644	0.00148949272596201	FASLG/CCL5/HLA-DPB1/CXCL10/HLA-DQB1/IFNG/HLA-DQA1	7
hsa04623	Organismal Systems	Immune system	hsa04623	Cytosolic DNA-sensing pathway	5/68	83/8535	0.000496785453727854	0.00236928447162515	0.00166936002669684	CCL4/CCL4L2/CCL5/CXCL10/ZBP1	5
hsa05168	Human Diseases	Infectious disease: viral	hsa05168	Herpes simplex virus 1 infection	7/68	182/8535	0.000578057813762165	0.00265478403357439	0.00187051846168654	FASLG/HLA-F/CCL5/HLA-DPB1/HLA-DQB1/IFNG/HLA-DQA1	7
hsa04672	Organismal Systems	Immune system	hsa04672	Intestinal immune network for IgA production	4/68	50/8535	0.000644172780647915	0.00285276517144077	0.00201001281179612	HLA-DPB1/HLA-DQB1/HLA-DQA1/AICDA	4
hsa05162	Human Diseases	Infectious disease: viral	hsa05162	Measles	6/68	139/8535	0.000800261372640052	0.00342180724852988	0.00241095077782665	FASLG/CD3G/CD3E/CD3D/IL2RB/IL2RG	6
hsa03250	Genetic Information Processing	Information processing in viruses	hsa03250	Viral life cycle - HIV-1	4/68	64/8535	0.00163477319747819	0.0067570625495765	0.00476091843476103	CCR5/APOBEC3H/APOBEC3C/APOBEC3G	4
hsa05145	Human Diseases	Infectious disease: parasitic	hsa05145	Toxoplasmosis	5/68	112/8535	0.0019219997484935	0.007687998993974	0.00541684139643329	HLA-DPB1/HLA-DQB1/IFNG/HLA-DQA1/CCR5	5
hsa05310	Human Diseases	Immune disease	hsa05310	Asthma	3/68	32/8535	0.00203367648804403	0.00788049639117062	0.00555247199038338	HLA-DPB1/HLA-DQB1/HLA-DQA1	3
hsa05143	Human Diseases	Infectious disease: parasitic	hsa05143	African trypanosomiasis	3/68	37/8535	0.00309666410290309	0.0116359499624237	0.00819850464245475	FASLG/IFNG/IDO1	3
hsa05140	Human Diseases	Infectious disease: parasitic	hsa05140	Leishmaniasis	4/68	79/8535	0.00353566599645749	0.0128947818694332	0.00908545751411677	HLA-DPB1/HLA-DQB1/IFNG/HLA-DQA1	4
hsa05150	Human Diseases	Infectious disease: bacterial	hsa05150	Staphylococcus aureus infection	4/68	102/8535	0.00872510452111932	0.0309117988748227	0.0217799601579821	ITGAL/HLA-DPB1/HLA-DQB1/HLA-DQA1	4
hsa05163	Human Diseases	Infectious disease: viral	hsa05163	Human cytomegalovirus infection	6/68	226/8535	0.00899654958982598	0.030988115253845	0.0218337314606888	FASLG/CCL4/CCL4L2/HLA-F/CCL5/CCR5	6
hsa05152	Human Diseases	Infectious disease: bacterial	hsa05152	Tuberculosis	5/68	182/8535	0.0147305902382446	0.049367383501144	0.0347834705483442	HLA-DPB1/HLA-DQB1/IFNG/HLA-DQA1/NOD2	5
hsa05322	Human Diseases	Immune disease	hsa05322	Systemic lupus erythematosus	4/68	141/8535	0.025742879620339	0.0840030808663695	0.059187230152026	HLA-DPB1/HLA-DQB1/IFNG/HLA-DQA1	4
hsa04145	Cellular Processes	Transport and catabolism	hsa04145	Phagosome	4/68	159/8535	0.0376463126952927	0.119695968569649	0.0843358691959324	HLA-F/HLA-DPB1/HLA-DQB1/HLA-DQA1	4
hsa00260	Metabolism	Amino acid metabolism	hsa00260	Glycine, serine and threonine metabolism	2/68	41/8535	0.0420176153721643	0.130254607653709	0.0917753177865694	GLDC/SDS	2
hsa04630	Environmental Information Processing	Signal transduction	hsa04630	JAK-STAT signaling pathway	4/68	168/8535	0.0446115757526907	0.134922814471552	0.095064461809328	IFNG/IL12RB1/IL2RB/IL2RG	4
