# Supplementary material for: Identification of a prognostic signature based on ammonia metabolism-related genes in clear cell renal cell carcinoma: an integrated analysis of bulk and single-cell transcriptomics
Source: Front Immunol. 2026 Apr 23;17:1765098. doi: 10.3389/fimmu.2026.1765098 (PMC13149443; doi:10.3389/fimmu.2026.1765098)
Supplement: Supplementary Table 6 — Enrichment analysis of GSEA pathway in HRG and LRG patients. [file Supplementaryfile6.xlsx]

## Sheet: Additional file 6
	ID	Description	setSize	enrichmentScore	NES	pvalue	p.adjust	qvalue	rank	leading_edge	core_enrichment
KEGG_OLFACTORY_TRANSDUCTION	KEGG_OLFACTORY_TRANSDUCTION	KEGG_OLFACTORY_TRANSDUCTION	380	0.591704704796215	1.80932776439072	1e-10	1.75e-08	1.41052631578947e-08	4862	tags=49%, list=26%, signal=37%	OR4D9/OR56A3/OR1D2/OR3A3/OR6S1/CALML6/OR1J1/OR2H2/OR4K2/OR10K1/OR52D1/OR11A1/OR10A2/OR5A1/OR9A4/OR11G2/OR8S1/OR52K1/OR4E2/OR10G2/OR56A1/OR10H5/OR1E2/OR52N5/OR13A1/OR2A4/OR51D1/OR51I1/OR56B1/CALML5/OR5AK2/OR10H1/OR1I1/OR8A1/OR1K1/OR5C1/OR51A7/OR7A17/OR10Z1/OR5AS1/OR7D4/OR6Y1/OR2B2/OR10G3/OR6C75/GUCA1A/OR2M3/OR52N1/OR1A1/OR5AP2/OR7G2/OR10AD1/OR4F15/OR13D1/OR13J1/OR52N2/OR1E1/OR2B6/GUCA1B/OR2AT4/OR5…
KEGG_VALINE_LEUCINE_AND_ISOLEUCINE_DEGRADATION	KEGG_VALINE_LEUCINE_AND_ISOLEUCINE_DEGRADATION	KEGG_VALINE_LEUCINE_AND_ISOLEUCINE_DEGRADATION	44	-0.720792	-2.70984	1.63791969218004e-09	1.43317973065754e-07	1.15516441448487e-07	3435	tags=73%, list=18%, signal=60%	ECHS1/HMGCL/ALDH7A1/IVD/MCCC2/ACADS/HMGCS1/HADHA/HIBCH/HADHB/ALDH9A1/DBT/HADH/ALDH3A2/AUH/PCCB/HIBADH/ABAT/DLD/ACAA2/BCKDHB/MMUT/PCCA/EHHADH/ACADM/AOX1/ALDH1B1/ACADSB/ALDH6A1/ACAT1/OXCT1/HMGCS2
KEGG_OXIDATIVE_PHOSPHORYLATION	KEGG_OXIDATIVE_PHOSPHORYLATION	KEGG_OXIDATIVE_PHOSPHORYLATION	116	-0.473255	-2.04379	2.31594745514854e-08	1.35096934883665e-06	1.08890161049089e-06	2766	tags=34%, list=15%, signal=30%	NDUFC2/COX7C/ATP6V1C1/ATP6V0D1/NDUFB6/ATP6V0B/COX7B/NDUFA6/NDUFS4/ATP5MG/COX8A/ATP6V1E1/SDHB/PPA2/NDUFA5/ATP5MC3/COX5A/NDUFB5/COX7A2L/UQCRC2/ATP6V1H/ATP5PB/SDHC/NDUFA4/UQCRC1/SDHD/COX4I2/ATP6V1B1/NDUFS1/COX7A1/ATP5F1B/UQCRFS1/ATP6V1D/ATP5F1A/ATP4B/ATP6V1A/ATP12A/ATP6V0D2/ATP6V1G3/ATP6V0A4
KEGG_CITRATE_CYCLE_TCA_CYCLE	KEGG_CITRATE_CYCLE_TCA_CYCLE	KEGG_CITRATE_CYCLE_TCA_CYCLE	30	-0.730043	-2.49888	5.74455806400874e-07	2.51324415300383e-05	2.02571258046624e-05	2697	tags=73%, list=14%, signal=63%	IDH2/MDH2/PDHA1/PCK2/ACLY/SDHB/DLST/PDHB/FH/SUCLG1/SDHC/SDHD/OGDH/ACO1/SUCLG2/SUCLA2/DLD/IDH3A/ACO2/DLAT/PCK1/OGDHL
KEGG_FATTY_ACID_METABOLISM	KEGG_FATTY_ACID_METABOLISM	KEGG_FATTY_ACID_METABOLISM	42	-0.612584	-2.26927	3.53371774300435e-06	0.000123680121005152	9.96880373815963e-05	2505	tags=57%, list=13%, signal=50%	ACADS/ACSL4/HADHA/CPT1A/CYP4A22/ACSL3/CPT2/HADHB/ADH5/ALDH9A1/HADH/ALDH3A2/ADH6/ADH1B/ACAA2/CYP4A11/EHHADH/ACSL1/ACADM/ALDH1B1/ACADSB/ACAT1/ADH4/ADH1C
KEGG_CYTOKINE_CYTOKINE_RECEPTOR_INTERACTION	KEGG_CYTOKINE_CYTOKINE_RECEPTOR_INTERACTION	KEGG_CYTOKINE_CYTOKINE_RECEPTOR_INTERACTION	261	0.487860919787734	1.47104000919172	7.43332459996087e-06	0.000216805300832192	0.000174748332700835	4298	tags=41%, list=23%, signal=32%	IL22/AMH/CXCL13/IFNB1/TNFSF14/FLT3LG/IFNG/TNFRSF25/IL4/IL20RB/IL13/IFNE/CSF2/IFNL1/CCL25/IL6/TNFRSF13C/CCL19/CXCL2/CXCL3/IL21/IL22RA2/IL11/IFNA5/TNFRSF13B/CRLF2/INHBE/TNFRSF18/TNFRSF17/IL3/CXCL1/IL2/FASLG/IFNA1/CCL20/IL23A/TNFRSF9/INHBC/CCL16/IL5/LTA/CD27/CCL1/IFNA21/CSF3R/CCL5/IL26/CXCL9/IL2RG/CXCR3/IL19/LIF/CSF3/GH2/CCL21/CXCL11/IL12A/IFNW1/HGF/XCL1/IFNA6/RELT/CCL14/EPOR/IL11RA/LTB/CXCR5/IL9R/C…
KEGG_PROPANOATE_METABOLISM	KEGG_PROPANOATE_METABOLISM	KEGG_PROPANOATE_METABOLISM	32	-0.660969	-2.36258	1.45563614171803e-05	0.000363909035429508	0.000293316154872506	2201	tags=56%, list=12%, signal=50%	LDHC/HADHA/HIBCH/SUCLG1/ALDH9A1/ALDH3A2/PCCB/ABAT/SUCLG2/SUCLA2/MMUT/PCCA/EHHADH/ACADM/ALDH1B1/ALDH6A1/ACAT1/ACSS3
KEGG_PEROXISOME	KEGG_PEROXISOME	KEGG_PEROXISOME	78	-0.46353	-1.9555	2.89355686052088e-05	0.000632965563238942	0.000510179762249733	5751	tags=62%, list=30%, signal=43%	PXMP2/AMACR/PEX11G/PEX13/MLYCD/PEX10/PEX11B/IDH1/SLC25A17/FAR2/ECI2/HACL1/PXMP4/PEX1/PRDX5/PMVK/PEX2/ACOX1/HMGCL/CROT/DHRS4/PECR/PEX11A/PEX12/IDH2/ACOX2/ACSL4/ABCD3/PEX19/PEX3/DAO/CRAT/EPHX2/HSD17B4/ACSL3/AGPS/DDO/SCP2/NUDT12/PEX7/NOS2/BAAT/CAT/PHYH/EHHADH/ACSL1/SLC27A2/HAO2
KEGG_TASTE_TRANSDUCTION	KEGG_TASTE_TRANSDUCTION	KEGG_TASTE_TRANSDUCTION	51	0.63193692098138	1.72912649484465	5.07706615318849e-05	0.000987207307564428	0.0007957039351196	4467	tags=59%, list=24%, signal=45%	GNB3/GNG13/TAS2R42/TAS1R2/TAS2R38/GNG3/SCNN1G/TAS2R20/TAS2R5/TAS2R8/CACNA1B/TAS2R60/TAS2R19/PLCB2/GRM4/TAS1R3/SCNN1B/TAS2R10/TAS2R4/TAS1R1/CACNA1A/TAS2R14/TAS2R9/TAS2R39/ADCY4/TAS2R13/TAS2R46/TAS2R40/TAS2R1/PRKACG
KEGG_LYSOSOME	KEGG_LYSOSOME	KEGG_LYSOSOME	120	-0.36372	-1.631	0.000147758075580806	0.0025857663226641	0.00208416653977137	3825	tags=39%, list=20%, signal=31%	ARSB/ATP6AP1/TPP1/CTSL/NAGLU/CTSH/GM2A/SMPD1/AP3S2/CTSD/CTSO/AP1M2/AP1S2/LAPTM4B/SCARB2/PSAP/LAPTM4A/M6PR/CD164/ATP6V0D1/ATP6V0B/LAMP2/HEXB/GLB1/PPT1/GALC/LAMP1/AP3B1/ACP5/GNS/ATP6V1H/CLTC/SUMF1/SLC17A5/CTSF/IGF2R/LIPA/SORT1/FUCA1/LGMN/CTSG/HYAL1/ASAH1/DNASE2B/NAPSA/ATP6V0D2/ATP6V0A4
KEGG_PRIMARY_IMMUNODEFICIENCY	KEGG_PRIMARY_IMMUNODEFICIENCY	KEGG_PRIMARY_IMMUNODEFICIENCY	35	0.654960491333968	1.71384705164114	0.00039046781292163	0.00621198793284412	0.00500695568722474	3044	tags=51%, list=16%, signal=43%	AIRE/IGLL1/ZAP70/CD79A/TNFRSF13C/CD19/TNFRSF13B/AICDA/JAK3/ADA/CD8A/IL2RG/ICOS/CD8B/CIITA/CD3E/CD3D/LCK
KEGG_LINOLEIC_ACID_METABOLISM	KEGG_LINOLEIC_ACID_METABOLISM	KEGG_LINOLEIC_ACID_METABOLISM	29	0.665015604458003	1.71134619025702	0.000594715127378257	0.00867292894093292	0.00699051114637601	2067	tags=45%, list=11%, signal=40%	AKR1B10/PLA2G2E/PLA2G2A/PLA2G4B/CYP2E1/CYP2C19/CYP2C9/JMJD7-PLA2G4B/PLA2G6/CYP3A43/PLA2G2F/PLA2G4E/PLA2G2D
KEGG_VIBRIO_CHOLERAE_INFECTION	KEGG_VIBRIO_CHOLERAE_INFECTION	KEGG_VIBRIO_CHOLERAE_INFECTION	54	-0.472677	-1.8944	0.000857897646381428	0.0115486221628269	0.00930836312672967	1653	tags=33%, list=9%, signal=31%	TJP1/ATP6V1C1/ATP6V0D1/ATP6V0B/ATP6V1E1/ATP6V1H/ADCY9/PRKACB/KCNQ1/SLC12A2/ATP6V1B1/ATP6V1D/PLCG2/ATP6V1A/CFTR/ATP6V0D2/ATP6V1G3/ATP6V0A4
KEGG_EPITHELIAL_CELL_SIGNALING_IN_HELICOBACTER_PYLORI_INFECTION	KEGG_EPITHELIAL_CELL_SIGNALING_IN_HELICOBACTER_PYLORI_INFECTION	KEGG_EPITHELIAL_CELL_SIGNALING_IN_HELICOBACTER_PYLORI_INFECTION	68	-0.425795	-1.74766	0.000958761274715919	0.011984515933949	0.0096597000610476	2822	tags=25%, list=15%, signal=21%	CHUK/TJP1/CDC42/ATP6V1C1/ATP6V0D1/ATP6V0B/ATP6V1E1/PTPN11/ATP6V1H/JAM3/ATP6V1B1/ATP6V1D/PLCG2/ATP6V1A/ATP6V0D2/ATP6V1G3/ATP6V0A4
KEGG_SYSTEMIC_LUPUS_ERYTHEMATOSUS	KEGG_SYSTEMIC_LUPUS_ERYTHEMATOSUS	KEGG_SYSTEMIC_LUPUS_ERYTHEMATOSUS	131	0.497022541090915	1.46363005154702	0.00127240423382558	0.0148447160612984	0.0119650643742195	6081	tags=51%, list=32%, signal=35%	H2BC10/H2AC12/H2AC16/IFNG/H2BC7/H2BC18/H3-4/H2BC9/H3C11/H2BC1/H2AC1/C8G/ACTN3/H4C5/HLA-DOB/H2BC3/H2AC21/C8B/H3C7/H2AC7/H4C13/C8A/GRIN2B/H2BW1/H2AC4/H2BC8/ELANE/H3C12/H2BC14/CD80/H3C3/H2BW2/ACTN2/H3Y1/H3C2/H2AC14/C9/C1S/C1R/CD40LG/H2AB1/H2AC20/H3C4/CD28/H3C13/TNF/H2AX/H2BC17/FCGR1A/H4C14/H4C4/FCGR2B/H2BC21/H2AC19/H2BC11/H3C6/C2/H3C15/IL10/H2AC8/HLA-DMA/FCGR3B/HLA-DMB/H3C10/HLA-DQA1/FCGR3A/C1QB
KEGG_CYTOSOLIC_DNA_SENSING_PATHWAY	KEGG_CYTOSOLIC_DNA_SENSING_PATHWAY	KEGG_CYTOSOLIC_DNA_SENSING_PATHWAY	53	0.566444684065748	1.5562193207771	0.00158540553584406	0.0173403730482944	0.0139766014344148	4286	tags=34%, list=23%, signal=26%	IFNB1/ZBP1/AIM2/IL6/IFNA5/IFNA1/IFNA21/CCL5/IRF7/IFNA6/IKBKE/CXCL10/IRF3/RIPK3/CCL4/IFNA8/IKBKB/PYCARD
KEGG_VASOPRESSIN_REGULATED_WATER_REABSORPTION	KEGG_VASOPRESSIN_REGULATED_WATER_REABSORPTION	KEGG_VASOPRESSIN_REGULATED_WATER_REABSORPTION	44	-0.488399	-1.83615	0.00182287398079391	0.0187648792140549	0.0151247748251631	5164	tags=52%, list=27%, signal=38%	RAB5C/DCTN5/RAB5B/CREB3/DYNC1LI1/CREB1/DYNC1LI2/DCTN6/RAB5A/DYNC1I1/CREB3L2/NSF/DCTN4/DYNC2H1/RAB11A/DYNC1I2/DYNC1H1/DCTN1/ADCY9/DYNLL2/PRKACB/AQP4/AQP2
KEGG_ALPHA_LINOLENIC_ACID_METABOLISM	KEGG_ALPHA_LINOLENIC_ACID_METABOLISM	KEGG_ALPHA_LINOLENIC_ACID_METABOLISM	19	0.688587720575918	1.66432482425355	0.00196625080723392	0.019116327292552	0.0154080472613653	2067	tags=42%, list=11%, signal=38%	PLA2G2E/PLA2G2A/PLA2G4B/JMJD7-PLA2G4B/PLA2G6/PLA2G2F/PLA2G4E/PLA2G2D
KEGG_ARGININE_AND_PROLINE_METABOLISM	KEGG_ARGININE_AND_PROLINE_METABOLISM	KEGG_ARGININE_AND_PROLINE_METABOLISM	54	-0.444953	-1.78328	0.00266743863339948	0.0234737492423718	0.0189201948780621	3363	tags=50%, list=18%, signal=41%	ALDH7A1/NOS3/PRODH/GATM/MAOB/GLUD1/ALDH4A1/ASS1/DAO/OAT/MAOA/AGMAT/ODC1/OTC/ALDH9A1/ARG2/GOT2/ALDH3A2/NOS2/GLUD2/AMD1/CKB/GOT1/ALDH1B1/CKMT1B/CKMT1A/CKMT2
KEGG_BIOSYNTHESIS_OF_UNSATURATED_FATTY_ACIDS	KEGG_BIOSYNTHESIS_OF_UNSATURATED_FATTY_ACIDS	KEGG_BIOSYNTHESIS_OF_UNSATURATED_FATTY_ACIDS	22	-0.577	-1.88152	0.00268271419912821	0.0234737492423718	0.0189201948780621	3538	tags=45%, list=19%, signal=37%	ACOX1/PECR/HADHA/ACOT2/ACOT4/HACD2/BAAT/HSD17B12/ACOT1/SCD5
KEGG_RENIN_ANGIOTENSIN_SYSTEM	KEGG_RENIN_ANGIOTENSIN_SYSTEM	KEGG_RENIN_ANGIOTENSIN_SYSTEM	17	-0.618852	-1.85571	0.00372001227011249	0.0300196087560405	0.0241962560800567	2891	tags=59%, list=15%, signal=50%	AGT/REN/CPA3/AGTR1/AGTR2/ENPEP/NLN/CTSG/CMA1/ACE2
KEGG_PARKINSONS_DISEASE	KEGG_PARKINSONS_DISEASE	KEGG_PARKINSONS_DISEASE	113	-0.317168	-1.42344	0.00377389367218795	0.0300196087560405	0.0241962560800567	4111	tags=43%, list=22%, signal=34%	NDUFAB1/COX7A2/NDUFB9/ATP5F1C/SLC25A6/UBE2J1/UBE2G1/NDUFA8/COX4I1/VDAC1/UQCRQ/UQCRB/ATP5PF/UBB/NDUFC2/VDAC2/COX7C/NDUFB6/COX7B/NDUFA6/NDUFS4/COX8A/SDHB/NDUFA5/ATP5MC3/COX5A/NDUFB5/COX7A2L/UQCRC2/ATP5PB/SDHC/NDUFA4/UQCRC1/SLC18A2/SDHD/COX4I2/PRKN/SNCAIP/SNCA/NDUFS1/CYCS/COX7A1/ATP5F1B/UQCRFS1/SLC25A4/ATP5F1A/SLC25A5/PINK1/GPR37
KEGG_PYRUVATE_METABOLISM	KEGG_PYRUVATE_METABOLISM	KEGG_PYRUVATE_METABOLISM	40	-0.482631	-1.75692	0.00418135660695125	0.0309932036756903	0.0249809882258195	2774	tags=45%, list=15%, signal=39%	MDH1/ALDH7A1/GRHPR/MDH2/PDHA1/PCK2/LDHC/PDHB/GLO1/ALDH9A1/ALDH3A2/DLD/DLAT/PKLR/PCK1/ALDH1B1/ACAT1/LDHD
KEGG_GLYCOLYSIS_GLUCONEOGENESIS	KEGG_GLYCOLYSIS_GLUCONEOGENESIS	KEGG_GLYCOLYSIS_GLUCONEOGENESIS	60	-0.413822	-1.6841	0.00425049650409466	0.0309932036756903	0.0249809882258195	2412	tags=47%, list=13%, signal=41%	ENO1/PGM1/ALDH7A1/PGAM4/PGAM1/ALDOC/PDHA1/PCK2/LDHC/PDHB/BPGM/PGK1/PGM2/ADH5/ALDH9A1/ALDH3A2/ALDOB/ADH6/ADH1B/DLD/FBP1/PFKM/DLAT/PKLR/PCK1/ALDH1B1/ADH4/ADH1C
KEGG_AUTOIMMUNE_THYROID_DISEASE	KEGG_AUTOIMMUNE_THYROID_DISEASE	KEGG_AUTOIMMUNE_THYROID_DISEASE	50	0.560304248278626	1.53148923328125	0.00479326131745812	0.0335528292222068	0.0270440849069216	5952	tags=52%, list=31%, signal=36%	IL4/CTLA4/IFNA5/HLA-DOB/IL2/FASLG/IFNA1/IL5/IFNA21/IFNA6/CD80/GZMB/TSHR/TPO/HLA-F/TSHB/CD40LG/IFNA8/CD28/TG/PRF1/IL10/HLA-G/HLA-DMA/HLA-DMB/HLA-DQA1
KEGG_JAK_STAT_SIGNALING_PATHWAY	KEGG_JAK_STAT_SIGNALING_PATHWAY	KEGG_JAK_STAT_SIGNALING_PATHWAY	155	0.457747608275219	1.35885191693427	0.00593547983812913	0.0399503450643307	0.0322005788789192	5011	tags=41%, list=26%, signal=30%	IL22/IRF9/IFNB1/IFNG/IL4/IL20RB/IL13/IFNE/CSF2/IFNL1/IL6/PIK3R2/IL21/IL22RA2/IL11/IFNA5/CRLF2/IL3/IL2/IFNA1/IL23A/JAK3/IL5/IFNA21/CSF3R/SOCS1/IL26/IL2RG/IL19/LIF/CSF3/GH2/IL12A/IFNW1/IFNA6/STAT2/EPOR/IL11RA/IL9R/IL10RB/IL24/IL2RA/STAT4/IL12RB1/IL21R/IL9/IFNL2/IL10RA/IL15RA/TPO/IL2RB/IFNA8/TYK2/IFNL3/IL23R/IFNK/IL22RA1/CNTFR/PTPN6/IL7R/IL4R/PIK3CD/PIK3R5
KEGG_LYSINE_DEGRADATION	KEGG_LYSINE_DEGRADATION	KEGG_LYSINE_DEGRADATION	44	-0.45098	-1.69547	0.0069735633758771	0.0451990218806849	0.0364310913203716	2140	tags=32%, list=11%, signal=28%	DLST/HADHA/TMLHE/SETD7/ALDH9A1/HADH/ALDH3A2/BBOX1/SETMAR/OGDH/EHHADH/ALDH1B1/ACAT1/OGDHL
