# Supplementary material for: Identification of a prognostic signature based on ammonia metabolism-related genes in clear cell renal cell carcinoma: an integrated analysis of bulk and single-cell transcriptomics
Source: Front Immunol. 2026 Apr 23;17:1765098. doi: 10.3389/fimmu.2026.1765098 (PMC13149443; doi:10.3389/fimmu.2026.1765098)
Supplement: Supplementary Table 7 — Enrichment analysis of GSVA pathway in HRG and LRG patients. [file Supplementaryfile7.xlsx]

## Sheet: Additional file 7
	logFC	AveExpr	t	P.Value	adj.P.Val	B	change
KEGG_VASOPRESSIN_REGULATED_WATER_REABSORPTION	-0.280542	-0.0675084	-14.2625	3.02854836413008e-37	5.63309995728194e-35	73.8639032747002	DOWN
KEGG_INSULIN_SIGNALING_PATHWAY	-0.147058	-0.0587099	-10.5649	4.86925053411202e-23	4.52840299672417e-21	41.5542516279542	DOWN
KEGG_ADHERENS_JUNCTION	-0.222436	-0.0959962	-10.4972	8.4967969740018e-23	5.26801412388111e-21	41.0052163306065	DOWN
KEGG_HOMOLOGOUS_RECOMBINATION	0.273108918562368	-0.118702	10.4013930934499	1.86041920663986e-22	8.65094931087535e-21	40.232460334937	UP
KEGG_RENAL_CELL_CARCINOMA	-0.198024	-0.0919846	-10.3233	3.51548424021242e-22	1.11789984898105e-20	39.6050438476209	DOWN
KEGG_CITRATE_CYCLE_TCA_CYCLE	-0.386896	-0.085107	-10.3202	3.60612854510015e-22	1.11789984898105e-20	39.579946165328	DOWN
KEGG_TIGHT_JUNCTION	-0.155457	-0.0761002	-10.1109	1.95805657701483e-21	5.20283604749655e-20	37.9122109029696	DOWN
KEGG_ALDOSTERONE_REGULATED_SODIUM_REABSORPTION	-0.172407	-0.0376697	-9.46943	3.09198862899505e-19	7.18887356241348e-18	32.9258710181129	DOWN
KEGG_PROPANOATE_METABOLISM	-0.321435	-0.0951235	-9.10553	5.00312869370887e-18	9.48695134195478e-17	30.1862361300135	DOWN
KEGG_VALINE_LEUCINE_AND_ISOLEUCINE_DEGRADATION	-0.337568	-0.0958947	-9.10298	5.10051147416923e-18	9.48695134195478e-17	30.1672721766077	DOWN
KEGG_SPHINGOLIPID_METABOLISM	-0.17991	-0.0671178	-9.03663	8.41172629515046e-18	1.4223464462709e-16	29.6751576445107	DOWN
KEGG_RENIN_ANGIOTENSIN_SYSTEM	-0.236438	-0.0622825	-8.90877	2.19163955544306e-17	3.39704131093674e-16	28.7333983875061	DOWN
KEGG_ENDOCYTOSIS	-0.121261	-0.112589	-8.78531	5.4797220202449e-17	7.840217659735e-16	27.8324292553678	DOWN
KEGG_TERPENOID_BACKBONE_BIOSYNTHESIS	-0.268878	-0.0875532	-8.71692	9.07215907192743e-17	1.20530113384179e-15	27.3368823240278	DOWN
KEGG_PROSTATE_CANCER	-0.159769	-0.0770231	-8.57558	2.55107359499112e-16	3.16333125778899e-15	26.320921717803	DOWN
KEGG_BIOSYNTHESIS_OF_UNSATURATED_FATTY_ACIDS	-0.220022	-0.116786	-8.55167	3.03539797390273e-16	3.52865014466192e-15	26.1501452274416	DOWN
KEGG_ENDOMETRIAL_CANCER	-0.175181	-0.0934545	-8.46365	5.74029574430789e-16	6.28055887318393e-15	25.5242590560443	DOWN
KEGG_MELANOMA	-0.136987	-0.0397002	-8.38322	1.02360253352328e-15	1.05772261797405e-14	24.9562320545146	DOWN
KEGG_TASTE_TRANSDUCTION	0.149082086222002	0.161342305887402	8.36391172418683	1.17544586220563e-15	1.13851349618462e-14	24.820413527565	UP
KEGG_BUTANOATE_METABOLISM	-0.263581	-0.0768652	-8.35823	1.22420806041357e-15	1.13851349618462e-14	24.7805032183692	DOWN
KEGG_GLYCOLYSIS_GLUCONEOGENESIS	-0.223501	-0.0679054	-8.22976	3.05498323043716e-15	2.70584228981577e-14	23.8827675580366	DOWN
KEGG_LINOLEIC_ACID_METABOLISM	0.201168574412966	-0.0373832	8.18622984158578	4.15571700725459e-15	3.51346983340615e-14	23.5807699415394	UP
KEGG_FATTY_ACID_METABOLISM	-0.268983	-0.0815831	-8.1523	5.2782370824735e-15	4.26848737973944e-14	23.3461306244689	DOWN
KEGG_GAP_JUNCTION	-0.149751	-0.0794744	-8.11649	6.7882741292729e-15	5.2609124501865e-14	23.0992546956105	DOWN
KEGG_PYRUVATE_METABOLISM	-0.227363	-0.101078	-7.8698	3.76345520534726e-14	2.80001067277836e-13	21.4194988626319	DOWN
KEGG_THYROID_CANCER	-0.158006	-0.102515	-7.86319	3.93824292922954e-14	2.81735840321805e-13	21.3749949664434	DOWN
KEGG_BASE_EXCISION_REPAIR	0.190196889268133	-0.126382	7.76764469214001	7.5680825729749e-14	5.21356799471604e-13	20.7347605336757	UP
KEGG_ABC_TRANSPORTERS	0.144855103056037	-0.107286	7.7104845563005	1.11570098661997e-13	7.4114422682612e-13	20.3544459119565	UP
KEGG_PENTOSE_PHOSPHATE_PATHWAY	-0.212816	-0.0521748	-7.62876	1.93653966211679e-13	1.24205647294387e-12	19.8142689861482	DOWN
KEGG_NEUROTROPHIN_SIGNALING_PATHWAY	-0.144498	-0.0771215	-7.57425	2.79112288691554e-13	1.73049618988763e-12	19.4562755037544	DOWN
KEGG_ARGININE_AND_PROLINE_METABOLISM	-0.17273	-0.104216	-7.56295	3.01020208005836e-13	1.80612124803502e-12	19.3822821828258	DOWN
KEGG_PROXIMAL_TUBULE_BICARBONATE_RECLAMATION	-0.19174	-0.0952204	-7.29344	1.78118161161183e-12	1.03531181174938e-11	17.6423739660946	DOWN
KEGG_STEROID_BIOSYNTHESIS	-0.198277	-0.134212	-7.20163	3.22957911404689e-12	1.78228382058902e-11	17.0604611909383	DOWN
KEGG_PRIMARY_IMMUNODEFICIENCY	0.260047184529257	-0.0828213	7.20027079649679	3.25793816666811e-12	1.78228382058902e-11	17.0519136892333	UP
KEGG_REGULATION_OF_ACTIN_CYTOSKELETON	-0.127504	-0.0592156	-7.12201	5.38662827848293e-12	2.86260817085093e-11	16.5604075029454	DOWN
KEGG_EPITHELIAL_CELL_SIGNALING_IN_HELICOBACTER_PYLORI_INFECTION	-0.124466	-0.109413	-7.09275	6.49425231637499e-12	3.35536369679374e-11	16.3776660293239	DOWN
KEGG_PEROXISOME	-0.210848	-0.10199	-7.08404	6.86517351780997e-12	3.45114128192609e-11	16.3233915252237	DOWN
KEGG_PANCREATIC_CANCER	-0.144614	-0.0954039	-7.06314	7.8427792079667e-12	3.83883403337317e-11	16.1933113308189	DOWN
KEGG_LONG_TERM_POTENTIATION	-0.135101	-0.0571577	-7.05736	8.1361526990987e-12	3.88031897957015e-11	16.1574313419398	DOWN
KEGG_COLORECTAL_CANCER	-0.146759	-0.102588	-7.03449	9.408019415935e-12	4.37472902840977e-11	16.0155351200411	DOWN
KEGG_LONG_TERM_DEPRESSION	-0.112873	-0.0625082	-6.97787	1.345810489144e-11	6.10538417026302e-11	15.6658403140019	DOWN
KEGG_ERBB_SIGNALING_PATHWAY	-0.120838	-0.101763	-6.92925	1.82711631640851e-11	8.09151511552338e-11	15.3672868543421	DOWN
KEGG_LIMONENE_AND_PINENE_DEGRADATION	-0.289107	-0.0842605	-6.84969	3.00331351842193e-11	1.29910770796856e-10	14.8821583002631	DOWN
KEGG_BETA_ALANINE_METABOLISM	-0.22254	-0.0846863	-6.82977	3.39879994518848e-11	1.43676543137513e-10	14.7614336384172	DOWN
KEGG_ADIPOCYTOKINE_SIGNALING_PATHWAY	-0.109574	-0.0847631	-6.78266	4.54972227128881e-11	1.88055187213271e-10	14.4768712360672	DOWN
KEGG_TRYPTOPHAN_METABOLISM	-0.187385	-0.0762772	-6.7399	5.92051894695706e-11	2.39394896550873e-10	14.2199721206576	DOWN
KEGG_VALINE_LEUCINE_AND_ISOLEUCINE_BIOSYNTHESIS	-0.196986	-0.0578719	-6.59213	1.45700729615376e-10	5.76602887414042e-10	13.341993216933	DOWN
KEGG_PROTEIN_EXPORT	-0.217679	-0.106762	-6.48276	2.81012620569386e-10	1.08892390470637e-09	12.702104096491	DOWN
KEGG_TYPE_II_DIABETES_MELLITUS	-0.0978832	-0.0386736	-6.46824	3.06435821605381e-10	1.16320536364492e-09	12.6177638748026	DOWN
KEGG_FOCAL_ADHESION	-0.145981	-0.0915581	-6.42971	3.8529572285571e-10	1.43330008902324e-09	12.3947973109167	DOWN
KEGG_PPAR_SIGNALING_PATHWAY	-0.139718	-0.0582222	-6.31963	7.37007232729787e-10	2.68790873113217e-09	11.7636152526142	DOWN
KEGG_CHRONIC_MYELOID_LEUKEMIA	-0.136455	-0.0922774	-6.30558	8.00129204745374e-10	2.86200061697384e-09	11.6836784472669	DOWN
KEGG_N_GLYCAN_BIOSYNTHESIS	-0.163224	-0.115243	-6.29244	8.63925444250495e-10	3.03188929491683e-09	11.6090620897182	DOWN
KEGG_LYSINE_DEGRADATION	-0.156247	-0.104414	-6.27565	9.52734112554597e-10	3.2366734994191e-09	11.5138972194932	DOWN
KEGG_O_GLYCAN_BIOSYNTHESIS	-0.135466	-0.0891094	-6.27487	9.57080873484142e-10	3.2366734994191e-09	11.5094703459436	DOWN
KEGG_TGF_BETA_SIGNALING_PATHWAY	-0.135186	-0.0999914	-6.12861	2.22537018996335e-09	7.39140813094969e-09	10.6893097532623	DOWN
KEGG_WNT_SIGNALING_PATHWAY	-0.108752	-0.092052	-6.06342	3.22538523481097e-09	1.05236359897809e-08	10.3288564111649	DOWN
KEGG_STARCH_AND_SUCROSE_METABOLISM	-0.12956	0.0496459637988415	-6.06037	3.28156391079188e-09	1.05236359897809e-08	10.3120897946233	DOWN
KEGG_GLUTATHIONE_METABOLISM	-0.158836	-0.0713549	-6.03249	3.84217349389772e-09	1.21126147434742e-08	10.1589669434087	DOWN
KEGG_ALPHA_LINOLENIC_ACID_METABOLISM	0.137130907845111	-0.0414936	5.96346254045859	5.66382935200819e-09	1.75578709912254e-08	9.78235532753193	UP
KEGG_AXON_GUIDANCE	-0.115025	-0.0932675	-5.9321	6.74815773360545e-09	2.05763498106658e-08	9.61242342193298	DOWN
KEGG_PRIMARY_BILE_ACID_BIOSYNTHESIS	-0.165033	-0.114388	-5.89949	8.09013064332863e-09	2.42703919299859e-08	9.43651733077154	DOWN
KEGG_GLYOXYLATE_AND_DICARBOXYLATE_METABOLISM	-0.183297	-0.108882	-5.6476	3.1979192987153e-08	9.44147602477851e-08	8.10515496816402	DOWN
KEGG_ASCORBATE_AND_ALDARATE_METABOLISM	-0.181263	0.0206286165552236	-5.61969	3.71317789810537e-08	1.07914232663687e-07	7.96063484849125	DOWN
KEGG_GLIOMA	-0.10732	-0.0719395	-5.41558	1.08747867353281e-07	3.11186205041697e-07	6.92227506009292	DOWN
KEGG_PENTOSE_AND_GLUCURONATE_INTERCONVERSIONS	-0.159155	0.00371513637596578	-5.41202	1.10775441209729e-07	3.12185334318328e-07	6.90444348094184	DOWN
KEGG_INTESTINAL_IMMUNE_NETWORK_FOR_IGA_PRODUCTION	0.190710782533015	-0.0871101	5.3316682550546	1.67602594952931e-07	4.6528481583948e-07	6.50491271883303	UP
KEGG_NON_SMALL_CELL_LUNG_CANCER	-0.104798	-0.098907	-5.29673	2.00361614338774e-07	5.48047945103117e-07	6.33277144450768	DOWN
KEGG_PANTOTHENATE_AND_COA_BIOSYNTHESIS	-0.124192	-0.115204	-5.29074	2.0656158723173e-07	5.56818191668141e-07	6.3033936577614	DOWN
KEGG_VASCULAR_SMOOTH_MUSCLE_CONTRACTION	-0.110837	-0.0615169	-5.28315	2.14697471293365e-07	5.70481852293798e-07	6.26615584777307	DOWN
KEGG_CYSTEINE_AND_METHIONINE_METABOLISM	-0.106173	-0.112934	-5.26994	2.29606548237743e-07	6.01504478481975e-07	6.20144804651515	DOWN
KEGG_GLYCOSYLPHOSPHATIDYLINOSITOL_GPI_ANCHOR_BIOSYNTHESIS	-0.143324	-0.113541	-5.236	2.72640564986151e-07	7.02658440304475e-07	6.0359222460903	DOWN
KEGG_LEUKOCYTE_TRANSENDOTHELIAL_MIGRATION	-0.10573	-0.0663057	-5.23374	2.75774549151757e-07	7.02658440304475e-07	6.02491178069774	DOWN
KEGG_LYSOSOME	-0.137659	-0.119695	-5.19832	3.29580119994485e-07	8.28404085391545e-07	5.8532465915956	DOWN
KEGG_DORSO_VENTRAL_AXIS_FORMATION	-0.119571	-0.0718065	-4.89843	1.43372372681797e-06	3.55563484250856e-06	4.44018229895578	DOWN
KEGG_MTOR_SIGNALING_PATHWAY	-0.0781472	-0.0689829	-4.88807	1.50650515360937e-06	3.68697313909662e-06	4.39268871819037	DOWN
KEGG_CYTOSOLIC_DNA_SENSING_PATHWAY	0.0878723231177086	0.180015258192512	4.8589004706039	1.73116422160195e-06	4.18177331451901e-06	4.25940565587934	UP
KEGG_AMINOACYL_TRNA_BIOSYNTHESIS	-0.144332	-0.110812	-4.82972	1.98805253449461e-06	4.74074065917945e-06	4.12679212818591	DOWN
KEGG_BLADDER_CANCER	-0.0876397	-0.106528	-4.80089	2.27774033357457e-06	5.36278103854266e-06	3.99646997402345	DOWN
KEGG_VIBRIO_CHOLERAE_INFECTION	-0.104119	-0.101707	-4.71516	3.40003205647286e-06	7.9050745312994e-06	3.61300296083953	DOWN
KEGG_PATHWAYS_IN_CANCER	-0.0732992	-0.0976651	-4.62827	5.0720680512477e-06	1.16469710806429e-05	3.23066116972747	DOWN
KEGG_INOSITOL_PHOSPHATE_METABOLISM	-0.0995147	-0.094817	-4.50575	8.82381124353067e-06	2.00149864792281e-05	2.70226555229244	DOWN
KEGG_REGULATION_OF_AUTOPHAGY	-0.0581904	0.345330270585794	-4.48932	9.49495567550327e-06	2.12778524776338e-05	2.63239376271428	DOWN
KEGG_PATHOGENIC_ESCHERICHIA_COLI_INFECTION	-0.106576	-0.100262	-4.39624	1.43252103947121e-05	3.17201087311482e-05	2.24079130133736	DOWN
KEGG_GLYCINE_SERINE_AND_THREONINE_METABOLISM	-0.126782	-0.109586	-4.38315	1.516917411041e-05	3.31937221710149e-05	2.18633687668827	DOWN
KEGG_ALZHEIMERS_DISEASE	-0.118835	-0.105865	-4.31986	1.99692743006927e-05	4.3189360696847e-05	1.92499815145309	DOWN
KEGG_PORPHYRIN_AND_CHLOROPHYLL_METABOLISM	-0.121474	-0.0114466	-4.3149	2.04015851547478e-05	4.3617182054978e-05	1.90465268982238	DOWN
KEGG_UBIQUITIN_MEDIATED_PROTEOLYSIS	-0.0776293	-0.118465	-4.28783	2.29217770474277e-05	4.84483014866086e-05	1.79404467752162	DOWN
KEGG_RIG_I_LIKE_RECEPTOR_SIGNALING_PATHWAY	0.0615368350152121	0.133549325124029	4.22548164734248	2.99056615491352e-05	6.24994724510018e-05	1.54170931989803	UP
KEGG_GLYCOSPHINGOLIPID_BIOSYNTHESIS_LACTO_AND_NEOLACTO_SERIES	-0.0742167	-0.0789076	-4.20265	3.29392562826808e-05	6.8074462984207e-05	1.45012278754068	DOWN
KEGG_AMINO_SUGAR_AND_NUCLEOTIDE_SUGAR_METABOLISM	-0.11967	-0.114026	-4.18469	3.55279251882129e-05	7.26175174176659e-05	1.37843919833716	DOWN
KEGG_OOCYTE_MEIOSIS	-0.0710195	-0.0548785	-4.18185	3.59550419937053e-05	7.26917153350998e-05	1.36711855418173	DOWN
KEGG_PURINE_METABOLISM	-0.0464198	-0.115258	-3.93288	9.98153947267537e-05	0.000199630789453507	0.402600151936348	DOWN
KEGG_ASTHMA	0.145228449608354	-0.0364108	3.92442890657793	0.000103241386072613	0.000204286146909639	0.370820500463501	UP
KEGG_GLYCOSAMINOGLYCAN_BIOSYNTHESIS_HEPARAN_SULFATE	-0.0909523	-0.0943315	-3.90576	0.000111210827348968	0.000217739093546401	0.300822354536113	DOWN
KEGG_MELANOGENESIS	-0.0637587	-0.0814611	-3.84704	0.000140241050356921	0.000271717035066535	0.0827052825479342	DOWN
KEGG_NICOTINATE_AND_NICOTINAMIDE_METABOLISM	-0.0831511	-0.110028	-3.80621	0.000164512173568441	0.000315456332821959	-0.0672076	DOWN
KEGG_ARRHYTHMOGENIC_RIGHT_VENTRICULAR_CARDIOMYOPATHY_ARVC	-0.0911788	-0.0840303	-3.75056	0.000204023593542322	0.000387228453049713	-0.269097	DOWN
KEGG_HUNTINGTONS_DISEASE	-0.104064	-0.112682	-3.7211	0.0002284097124147	0.000429133399082163	-0.374866	DOWN
KEGG_ONE_CARBON_POOL_BY_FOLATE	-0.102185	-0.1045	-3.63762	0.000313268329784496	0.000582679093399163	-0.670323	DOWN
KEGG_ALLOGRAFT_REJECTION	0.158387484315453	-0.0767211	3.59904692629921	0.000361790769153863	0.000666268149134837	-0.804751	UP
KEGG_PHENYLALANINE_METABOLISM	-0.104006	-0.0868041	-3.54279	0.000445333676003054	0.000812079056240863	-0.998396	DOWN
KEGG_CYTOKINE_CYTOKINE_RECEPTOR_INTERACTION	0.0802622515951297	0.00254343801983829	3.53421964261096	0.000459546268346529	0.000829860251577227	-1.02765	UP
KEGG_GALACTOSE_METABOLISM	-0.0967408	-0.0735127	-3.50818	0.00050538567218542	0.000903862836793155	-1.11613	DOWN
KEGG_JAK_STAT_SIGNALING_PATHWAY	0.0611693133316944	0.0757581154687532	3.49259812802622	0.000534814775813389	0.000941764255586014	-1.16876	UP
KEGG_TAURINE_AND_HYPOTAURINE_METABOLISM	0.0909406716890486	-0.100991	3.49162550889855	0.000536704360710309	0.000941764255586014	-1.17203	UP
KEGG_P53_SIGNALING_PATHWAY	0.077449836782978	-0.11891	3.44486391139429	0.000635281009748934	0.0011043202599374	-1.32866	UP
KEGG_ACUTE_MYELOID_LEUKEMIA	-0.0706946	-0.102109	-3.38173	0.000795354035237857	0.00136977639402075	-1.53698	DOWN
KEGG_HEMATOPOIETIC_CELL_LINEAGE	0.0932452289363263	-0.0781555	3.33532588860452	0.000936149663260618	0.00159746639785757	-1.68777	UP
KEGG_GLYCOSAMINOGLYCAN_DEGRADATION	-0.0847678	-0.087209	-3.31647	0.000999745670972284	0.00169047904364404	-1.74851	DOWN
KEGG_RNA_POLYMERASE	-0.0807364	-0.120199	-3.312	0.00101539583159777	0.00170147409619086	-1.76285	DOWN
KEGG_FRUCTOSE_AND_MANNOSE_METABOLISM	-0.0892713	-0.109011	-3.30274	0.00104851415975721	0.00174128244388251	-1.79249	DOWN
KEGG_ECM_RECEPTOR_INTERACTION	-0.0961763	-0.0969926	-3.28927	0.00109852623998431	0.00180819363395647	-1.83549	DOWN
KEGG_PROGESTERONE_MEDIATED_OOCYTE_MATURATION	-0.0540423	-0.0573141	-3.22566	0.00136607544113325	0.00222885993027004	-2.03635	DOWN
KEGG_ALANINE_ASPARTATE_AND_GLUTAMATE_METABOLISM	-0.0880808	-0.11033	-3.17338	0.00162982940314147	0.00263607190421142	-2.19863	DOWN
KEGG_TYPE_I_DIABETES_MELLITUS	0.120798874441514	-0.0483223	3.09185988931137	0.00213632737886896	0.00342549045232437	-2.44667	UP
KEGG_AUTOIMMUNE_THYROID_DISEASE	0.0943884801908994	0.195500606355623	3.04763441969939	0.00246826582332032	0.00392390977040666	-2.57866	UP
KEGG_DNA_REPLICATION	0.0948322111177988	-0.113666	3.00316384083046	0.00284923984210836	0.0044911746663742	-2.70956	UP
KEGG_GLYCOSPHINGOLIPID_BIOSYNTHESIS_GLOBO_SERIES	-0.0766542	-0.103409	-2.99205	0.00295256649213647	0.00461493586165869	-2.742	DOWN
KEGG_SELENOAMINO_ACID_METABOLISM	-0.0671481	-0.127231	-2.95775	0.00329331322407466	0.00510463549731572	-2.84136	DOWN
KEGG_PARKINSONS_DISEASE	-0.106964	-0.106735	-2.86406	0.004415253873406	0.00678708446655799	-3.10715	DOWN
KEGG_ETHER_LIPID_METABOLISM	-0.0472284	-0.0639924	-2.85023	0.00460762312555315	0.00702473689633513	-3.1457	DOWN
KEGG_PRION_DISEASES	-0.0718309	-0.0644207	-2.76642	0.00594530531856139	0.00899046170123917	-3.37546	DOWN
KEGG_GNRH_SIGNALING_PATHWAY	-0.0396848	-0.0497613	-2.72587	0.00671097228133925	0.0100664584220089	-3.48426	DOWN
KEGG_BASAL_CELL_CARCINOMA	0.0582962408256221	-0.105647	2.67364104573857	0.00782791168095549	0.0116479325812618	-3.62211	UP
KEGG_GLYCEROLIPID_METABOLISM	-0.0480874	-0.0569648	-2.64709	0.00845760365724886	0.0124850339702245	-3.69121	DOWN
KEGG_SYSTEMIC_LUPUS_ERYTHEMATOSUS	0.0702551275736562	0.0576261470088429	2.61447924632632	0.00929292655629047	0.0136101129092128	-3.77516	UP
KEGG_ARACHIDONIC_ACID_METABOLISM	0.0569947131415377	-0.0595383	2.59714301480206	0.00976646463974234	0.0141918939296256	-3.81938	UP
KEGG_MAPK_SIGNALING_PATHWAY	-0.0362904	-0.0751187	-2.53018	0.0118046082245064	0.0170205979051022	-3.98752	DOWN
KEGG_DRUG_METABOLISM_CYTOCHROME_P450	-0.0615482	-0.022933	-2.46104	0.0142987526167262	0.0204582152823928	-4.1567	DOWN
KEGG_GRAFT_VERSUS_HOST_DISEASE	0.105150017642851	-0.0772898	2.43753626668317	0.0152469361757632	0.0216483215930683	-4.21317	UP
KEGG_SMALL_CELL_LUNG_CANCER	-0.0509333	-0.103441	-2.427	0.0156897484830715	0.0221082819534189	-4.23831	DOWN
KEGG_CELL_CYCLE	0.0528215294303016	-0.126246	2.37740540330971	0.0179305749837513	0.0250758417065996	-4.35525	UP
KEGG_OXIDATIVE_PHOSPHORYLATION	-0.0943834	-0.108054	-2.35487	0.0190388279689758	0.0264270298673844	-4.40762	DOWN
KEGG_GLYCEROPHOSPHOLIPID_METABOLISM	0.0295851291452143	-0.105119	2.33080112145427	0.0202879594117986	0.0279522996340337	-4.463	UP
KEGG_RETINOL_METABOLISM	-0.0568047	-0.0089692	-2.28592	0.0228105239610883	0.031196746005606	-4.56481	DOWN
KEGG_B_CELL_RECEPTOR_SIGNALING_PATHWAY	-0.0523951	-0.0938107	-2.21812	0.0271393244586059	0.0368460901408811	-4.71496	DOWN
KEGG_STEROID_HORMONE_BIOSYNTHESIS	-0.0511955	-0.012687	-2.16957	0.0306607592040073	0.0413253711010533	-4.81977	DOWN
KEGG_METABOLISM_OF_XENOBIOTICS_BY_CYTOCHROME_P450	-0.0565099	-0.0272244	-2.14577	0.0325262490062853	0.0435243332026551	-4.87032	DOWN
KEGG_NON_HOMOLOGOUS_END_JOINING	-0.0637563	-0.0795237	-2.13857	0.0331098448946345	0.0439887939314429	-4.88551	DOWN
KEGG_FOLATE_BIOSYNTHESIS	-0.0718242	-0.00480566	-2.03418	0.0426292948326477	0.0562343889281735	-5.10007	DOWN
