# Supplementary material for: Identification of a prognostic signature based on ammonia metabolism-related genes in clear cell renal cell carcinoma: an integrated analysis of bulk and single-cell transcriptomics
Source: Front Immunol. 2026 Apr 23;17:1765098. doi: 10.3389/fimmu.2026.1765098 (PMC13149443; doi:10.3389/fimmu.2026.1765098)
Supplement: Supplementary Table 9 — Cell enrichment analysis. [file Supplementaryfile9.xlsx]

## Sheet: Additional file 8
Name	Endo	Macro	Mast_cells	MCs	Pericyte	Plasma	T_cells	TECs	TECs__MCs	vSMC
Interleukin-6 signaling	0.00954414300278361	-0.175074	-0.238399	-0.0828248	0.0704357084992877	-0.221786	-0.223758	-0.100305	-0.18913	-0.0939996
PKB-mediated events	-0.0955015	0.0944396156991198	-0.0650613	-0.130303	-0.148784	-0.328815	-0.320009	0.134910643329541	-0.383728	-0.107596
PI3K Cascade	0.098791301008176	-0.013686	-0.0776623	-0.0267388	0.08472491123057	-0.110276	-0.115039	0.0331694100428286	-0.155791	-0.0840345
MAPK3 (ERK1) activation	0.0403690464473429	-0.158757	-0.176899	-0.0632892	0.0702812348600481	-0.184759	-0.186035	-0.135229	-0.21452	-0.110998
Translesion synthesis by REV1	-0.117972	-0.13959	-0.250308	-0.00576983	-0.026049	-0.284806	-0.273242	-0.0796636	-0.259014	-0.173452
Translesion synthesis by Y family DNA polymerases bypasses lesions on DNA template	-0.152717	-0.156229	-0.272998	-0.0528944	-0.0468412	-0.294388	-0.293656	-0.0907051	-0.29307	-0.205567
Recognition of DNA damage by PCNA-containing replication complex	-0.132958	-0.143657	-0.27975	0.0392996296596455	-0.059661	-0.315047	-0.310109	-0.0822593	-0.273224	-0.186662
Translesion Synthesis by POLH	-0.13356	-0.155182	-0.27698	0.0102528731729348	-0.0110575	-0.296073	-0.288179	-0.0601344	-0.270637	-0.175697
Recognition and association of DNA glycosylase with site containing an affected pyrimidine	-0.0829944	-0.0708039	-0.286356	-0.000678049	-0.0582549	-0.32536	-0.324479	-0.0639587	-0.34001	-0.260445
Cleavage of the damaged pyrimidine	-0.0829944	-0.0708039	-0.286356	-0.000678049	-0.0582549	-0.32536	-0.324479	-0.0639587	-0.34001	-0.260445
Recognition and association of DNA glycosylase with site containing an affected purine	-0.0969301	-0.0601354	-0.294342	-0.0129298	-0.0722844	-0.325726	-0.324848	-0.0900409	-0.331696	-0.269716
Cleavage of the damaged purine	-0.0969301	-0.0601354	-0.294342	-0.0129298	-0.0722844	-0.325726	-0.324848	-0.0900409	-0.331696	-0.269716
Displacement of DNA glycosylase by APEX1	-0.333522	-0.261336	-0.279894	-0.185172	-0.200432	-0.470065	-0.460713	-0.0328329	-0.419306	-0.43035
POLB-Dependent Long Patch Base Excision Repair	-0.150903	-0.00512783	-0.113191	-0.00226564	-0.0403654	-0.105745	-0.0960777	-0.0228935	-0.174432	-0.0994498
Resolution of AP sites via the multiple-nucleotide patch replacement pathway	-0.12876	-0.0780215	-0.183701	0.10156777420442	-0.0363208	-0.176922	-0.160534	-0.0190529	-0.15085	-0.0784358
Resolution of AP sites via the single-nucleotide replacement pathway	-0.365003	-0.210014	-0.254259	-0.124351	-0.23537	-0.253562	-0.245022	-0.138697	-0.316726	-0.20921
SLBP independent Processing of Histone Pre-mRNAs	-0.314547	-0.407911	-0.459057	-0.250806	-0.210143	-0.465874	-0.463374	-0.293831	-0.473494	-0.426608
Activation of BIM and translocation to mitochondria	-0.157347	-0.136635	-0.183416	-0.0501624	-0.0258195	-0.256702	-0.263008	-0.225565	-0.309742	-0.0671757
Activation of BAD and translocation to mitochondria	-0.204699	-0.179882	-0.233528	-0.151011	-0.0935595	-0.271573	-0.261903	-0.0973474	-0.268398	-0.185872
Activation of NOXA and translocation to mitochondria	-0.217009	-0.220046	-0.329926	-0.0253776	-0.118286	-0.368865	-0.356716	-0.0783306	-0.380912	-0.267452
Activation and oligomerization of BAK protein	-0.236611	-0.0369701	-0.367766	-0.257828	-0.09397	-0.627859	-0.618165	-0.0869576	-0.509807	-0.295798
BH3-only proteins associate with and inactivate anti-apoptotic BCL-2 members	-0.204816	-0.22052	-0.360707	-0.0508679	-0.0358431	-0.385031	-0.382942	-0.0150641	-0.302665	-0.250178
Release of apoptotic factors from the mitochondria	-0.238838	-0.138191	-0.171744	-0.103008	-0.150956	-0.284254	-0.288506	-0.00844129	-0.244328	-0.218042
Formation of apoptosome	-0.122976	-0.114033	-0.119388	-0.128311	-0.0770799	-0.162525	-0.174553	-0.111118	-0.22578	-0.164376
Activation of caspases through apoptosome-mediated cleavage	-0.16855	-0.0752836	-0.215989	-0.0712512	-0.124457	-0.240895	-0.260565	-0.0879611	-0.27123	-0.222565
Cytochrome c-mediated apoptotic response	-0.148637	-0.114019	-0.142123	-0.1427	-0.100855	-0.185098	-0.199773	-0.111402	-0.235349	-0.193987
SMAC (DIABLO) binds to IAPs	-0.209317	-0.0907625	-0.203199	-0.0719191	-0.180273	-0.255433	-0.27416	-0.00874161	-0.252062	-0.251661
SMAC(DIABLO)-mediated dissociation of IAP:caspase complexes	-0.209317	-0.0907625	-0.203199	-0.0719191	-0.180273	-0.255433	-0.27416	-0.00874161	-0.252062	-0.251661
Apoptotic cleavage of cellular proteins	-0.0960504	-0.143499	-0.18575	-0.0836078	-0.0229676	-0.20519	-0.198615	-0.0953313	-0.185452	-0.10919
SMAC	XIAP-regulated apoptotic response	-0.214438	-0.0972029	-0.204777	-0.0785759	-0.185742	-0.254992	-0.271944	-0.016265	-0.249436	-0.228821
Apoptotic factor-mediated response	-0.131511	-0.0735925	-0.162452	-0.127091	-0.0894186	-0.206902	-0.217729	-0.0941708	-0.241859	-0.201482
Opioid Signalling	-0.161017	-0.207563	-0.249081	-0.0920944	-0.103354	-0.264277	-0.269897	-0.124143	-0.283401	-0.204242
PKA-mediated phosphorylation of CREB	-0.0748064	-0.135967	-0.232708	0.0601875513094334	0.0800097117138113	-0.274664	-0.306422	0.0923568386475768	-0.32456	-0.0888415
CaMK IV-mediated phosphorylation of CREB	0.0113321679936815	-0.205014	-0.351623	0.0119069816236377	0.0370921537237603	-0.372635	-0.354809	-0.00360173	-0.375174	-0.0509785
Calmodulin induced events	-0.0818186	-0.175855	-0.230931	0.0192725082764804	-0.00581662	-0.293544	-0.288681	-0.043135	-0.26454	-0.140315
Cam-PDE 1 activation	-0.23131	0.00623421717169531	-0.117898	0.235522402561152	-0.0817395	-0.344993	-0.335801	0.586785636025583	-0.282324	0.357800132183217
phospho-PLA2 pathway	-0.173982	-0.301223	-0.277157	-0.344479	-0.0623113	-0.267593	-0.323196	-0.424849	-0.424224	-0.395288
Ca-dependent events	-0.106732	-0.192313	-0.233027	-0.0450374	-0.0232236	-0.279481	-0.283966	-0.107483	-0.285124	-0.178518
CaM pathway	-0.0818186	-0.175855	-0.230931	0.0192725082764804	-0.00581662	-0.293544	-0.288681	-0.043135	-0.26454	-0.140315
G-protein mediated events	-0.108324	-0.196587	-0.235356	-0.0726593	-0.0417945	-0.268912	-0.276076	-0.121761	-0.286728	-0.184117
PLC beta mediated events	-0.115335	-0.204261	-0.236878	-0.0661406	-0.0447949	-0.271773	-0.279579	-0.116168	-0.288228	-0.182138
ALKBH2 mediated reversal of alkylation damage	-0.38616	-0.377814	-0.374189	-0.417607	-0.418711	-0.376316	-0.376102	-0.422576	-0.369908	-0.38215
ALKBH3 mediated reversal of alkylation damage	-0.217493	-0.20436	-0.109326	-0.321861	-0.319136	-0.098191	-0.0861096	-0.32761	-0.147198	-0.191605
Electric Transmission Across Gap Junctions	-0.285207	0.0719755781781735	-0.156473	0.0469114650036941	-0.401934	-0.143305	-0.12896	0.0982392793195277	-0.202681	-0.25315
Transmission across Electrical Synapses	-0.285207	0.0719755781781735	-0.156473	0.0469114650036941	-0.401934	-0.143305	-0.12896	0.0982392793195277	-0.202681	-0.25315
Presynaptic depolarization and calcium channel opening	0.149369382576577	0.157807088426509	0.272245456368483	0.385680577630898	0.199200294422502	0.287026239313944	0.303975059642721	0.373613437523805	0.233447554207711	0.451850639422003
Neurotransmitter release cycle	-0.0877972	-0.0145966	-0.0415039	-0.115678	-0.0561877	-0.0508137	-0.0470536	-0.0155251	-0.0787591	-0.0628012
Neurotransmitter clearance	-0.124164	0.133718919791575	-0.0797344	0.0231824569086085	-0.0462291	-0.118076	-0.101256	-0.0591451	-0.0540297	-0.111929
Neurotransmitter uptake and metabolism In glial cells	0.413289946631974	0.295783810491522	0.391507857330505	0.417399703023226	0.308736672956951	0.275748759340037	0.170661247960167	0.407788459570291	0.237647109127612	0.21073227200042
Formation of RNA Pol II elongation complex	-0.193341	-0.245416	-0.27524	-0.155366	-0.0917581	-0.328682	-0.321942	-0.164537	-0.326282	-0.274027
IRS-mediated signalling	0.0444993569008127	-0.0509236	-0.103144	-0.0712699	0.0256782715828723	-0.130402	-0.133485	-0.020676	-0.17554	-0.10884
RAF-independent MAPK1/3 activation	-0.0344182	-0.138777	-0.217203	-0.105032	0.078928596192635	-0.225075	-0.236636	-0.181794	-0.29299	-0.141004
MAPK1 (ERK2) activation	-0.0318835	-0.163384	-0.248695	-0.188905	0.0624746520857032	-0.255249	-0.276479	-0.237088	-0.340786	-0.220602
SOS-mediated signalling	-0.11946	-0.248827	-0.40156	-0.263271	-0.0231769	-0.392749	-0.384047	-0.241237	-0.437501	-0.299377
Formation of the Early Elongation Complex	-0.262652	-0.263697	-0.343356	-0.206811	-0.133382	-0.394703	-0.38833	-0.190451	-0.383203	-0.322577
Inhibition of replication initiation of damaged DNA by RB1/E2F1	-0.239294	-0.195734	-0.227333	-0.114201	-0.274523	-0.197165	-0.199605	-0.182977	-0.251542	-0.242946
E2F-enabled inhibition of pre-replication complex formation	0.0275800557561614	-0.0579867	0.00316203304278323	0.134896615805523	0.00121590736859412	-0.003061	0.0088065962361438	0.0215515300778267	0.00228669984760652	-0.00890824
E2F mediated regulation of DNA replication	-0.166432	-0.151955	-0.154356	-0.0768399	-0.210813	-0.134069	-0.132441	-0.138961	-0.176113	-0.187019
Activation	translocation and oligomerization of BAX	-0.0712971	0.141998721913904	-0.111994	-0.372746	0.0459852251353786	-0.443234	-0.435417	-0.25005	-0.489729	-0.0917735
Activation of BH3-only proteins	-0.188422	-0.187671	-0.248886	-0.124063	-0.0883539	-0.28422	-0.273588	-0.11551	-0.28789	-0.192761
Effects of PIP2 hydrolysis	-0.0476431	-0.103009	-0.0686057	0.0720126625923528	0.240435927178162	-0.108993	-0.031293	0.0189458974625525	-0.108185	-0.120539
Disinhibition of SNARE formation	-0.252191	-0.250681	-0.315952	-0.143071	-0.223193	-0.334602	-0.354305	-0.223779	-0.286541	-0.358449
GPVI-mediated activation cascade	-0.160584	-0.177231	-0.274818	-0.172213	-0.0162351	-0.307247	-0.311824	-0.159672	-0.346114	-0.199018
Activation of NF-kappaB in B cells	-0.147116	-0.182827	-0.240823	-0.10777	-0.0800999	-0.277695	-0.265141	-0.155322	-0.285572	-0.216866
Activation of RAS in B cells	-0.131983	-0.214553	-0.284925	-0.248399	-0.163984	-0.272351	-0.260829	-0.262898	-0.321428	-0.185439
ISG15 antiviral mechanism	-0.151779	-0.182043	-0.245575	-0.143712	-0.100827	-0.276709	-0.276365	-0.161871	-0.286829	-0.219665
Prolactin receptor signaling	-0.0355687	-0.20047	-0.160497	-0.138207	-0.0486225	-0.210848	-0.204942	-0.231714	-0.234421	-0.190902
Signaling by NODAL	-0.0671176	-0.139066	-0.165236	-0.166903	-0.0201991	-0.216312	-0.22054	-0.176618	-0.27959	-0.136839
Fertilization	0.035613432222314	0.0625302507783095	0.0190482079795938	-0.0986509	0.194723987324899	-0.0645979	-0.0488633	0.10323696276638	-0.100327	0.125219340280557
Meiotic synapsis	-0.11163	-0.0796284	-0.188728	-0.0234558	-0.060508	-0.193724	-0.188286	-0.0355375	-0.201568	-0.141418
ROS and RNS production in phagocytes	-0.0624244	0.0424435066737972	-0.173193	-0.00583734	0.0691581459122694	-0.158	-0.180131	0.0946201957616999	-0.103937	-0.106421
Regulation of gene expression by Hypoxia-inducible Factor	-0.0705401	-0.26964	-0.254645	-0.0926343	0.0255603546366105	-0.28256	-0.298649	-0.0873309	-0.309397	-0.156399
Cellular response to hypoxia	-0.131443	-0.20855	-0.228516	-0.0998183	-0.0561634	-0.255508	-0.247755	-0.147373	-0.254054	-0.179008
Oxygen-dependent proline hydroxylation of Hypoxia-inducible Factor Alpha	-0.130314	-0.214492	-0.235068	-0.0918835	-0.062648	-0.255806	-0.248605	-0.147618	-0.246747	-0.198504
Cross-presentation of particulate exogenous antigens (phagosomes)	-0.0204067	-0.118995	-0.432134	-0.0778288	0.393580277625087	-0.36986	-0.456862	-0.0925246	-0.478045	0.0752235961426155
Endosomal/Vacuolar pathway	-0.122766	0.10874960512449	-0.227601	0.0765050183217443	-0.0364461	-0.22015	-0.201635	-0.285736	-0.277918	-0.12679
Cross-presentation of soluble exogenous antigens (endosomes)	-0.122991	-0.213403	-0.21134	-0.0808494	-0.0278465	-0.250329	-0.233265	-0.148056	-0.228344	-0.193727
Erythrocytes take up carbon dioxide and release oxygen	0.058866642910416	0.00591098799424861	0.0676235022811811	-0.0410699	0.0378273374990976	0.0231693610395721	0.101198415382578	0.112011317697007	-0.0424744	-0.0646612
Methionine salvage pathway	-0.217039	-0.18521	-0.184131	-0.112136	-0.24709	-0.267536	-0.255616	-0.182876	-0.204384	-0.201419
Erythrocytes take up oxygen and release carbon dioxide	0.0887284961721175	0.0264189566341504	0.0791807013697123	-0.00559029	0.0841987680777622	0.0265144929849961	0.113335576774342	0.106188834613369	-0.0394927	-0.0580889
SHC1 events in ERBB2 signaling	-0.210495	-0.192703	-0.31559	-0.0996068	-0.0276791	-0.341232	-0.33832	-0.114581	-0.301592	-0.238384
PI3K events in ERBB4 signaling	0.142161987779893	-0.00576866	0.00189004921498004	-0.0743071	0.23480731693834	-0.0784093	-0.0663561	-0.116954	-0.139769	-0.0199052
SHC1 events in ERBB4 signaling	-0.109869	-0.229143	-0.262747	-0.294133	0.077014900809902	-0.264924	-0.253535	-0.309801	-0.304653	-0.205263
PLCG1 events in ERBB2 signaling	-0.198403	-0.178773	-0.332234	-0.0961828	0.0266749550094966	-0.362241	-0.371633	-0.0879203	-0.340443	-0.226657
Nuclear signaling by ERBB4	-0.107481	-0.123471	-0.307062	-0.025518	-0.0281869	-0.328816	-0.341281	-0.0565494	-0.35023	-0.186107
Downregulation of ERBB4 signaling	-0.0648713	-0.140183	-0.274233	-0.0653104	0.00365602649986163	-0.287246	-0.304453	-0.107063	-0.320331	-0.248269
Interleukin-7 signaling	-0.142857	-0.213375	-0.302082	-0.135615	-0.0872796	-0.314057	-0.29953	-0.107198	-0.298036	-0.235108
Mitochondrial protein import	-0.22128	-0.20195	-0.250652	-0.0332746	-0.149754	-0.246464	-0.24345	0.104463110313837	-0.0465441	-0.131524
Spry regulation of FGF signaling	-0.124384	-0.151035	-0.238185	-0.103445	-0.0778586	-0.25102	-0.249194	-0.150924	-0.277888	-0.227072
ATP sensitive Potassium channels	0.537690032827065	0.540200771056709	0.621885376162304	0.423942365234955	0.432860411097377	0.631156129458524	0.638587531963697	0.407521619536141	0.586022485575076	0.679436679364936
Activation of G protein gated Potassium channels	0.0641924025639499	-0.0683806	-0.13728	-0.0644908	-0.0825809	-0.228215	-0.219226	-0.079712	-0.232487	-0.288104
Ca2+ activated K+ channels	0.417415554946318	0.29587890297848	0.350138592104163	0.316880493610343	0.359265546012456	0.315138025739111	0.324813652890554	0.351866783909484	0.305136182290774	0.475195558563234
Classical Kir channels	0.402962290640241	0.410129500059165	0.475264242101201	-0.023707	0.167375096195916	0.157382961951865	0.171089593871651	-0.0419594	0.121894848278504	0.139884716666821
G protein gated Potassium channels	0.0641924025639499	-0.0683806	-0.13728	-0.0644908	-0.0825809	-0.228215	-0.219226	-0.079712	-0.232487	-0.288104
HCN channels	-0.0120397	0.362807133615489	-0.0543471	0.221018781087056	0.0710884021944213	-0.0626248	-0.0469537	0.0528377041100741	-0.123632	0.0256304179598268
Inwardly rectifying K+ channels	0.104668944579269	-0.0136103	-0.0776415	-0.0269867	-0.0441858	-0.146691	-0.148166	-0.0124794	-0.158871	-0.192839
Potassium transport channels	-0.132421	-0.116855	0.0216391460374747	-0.26187	-0.26374	0.0366311732944674	0.0505196486978438	0.637536187482693	-0.0368753	-0.0909409
Potassium Channels	0.201269964742448	0.216984428227273	0.0633606705497933	0.148784100570382	0.17871464019541	0.0363786415535646	0.0129823438088997	0.213181351807956	-0.0130233	0.083542101968796
Voltage gated Potassium channels	0.20971951848345	0.383643965816515	0.17915429132698	0.26577686824725	0.332789980108098	0.170347755170528	0.0657564261317753	0.340750063259836	-0.0211863	0.17739034411533
Tandem pore domain potassium channels	0.568484240628323	0.231195615914533	-0.201202	0.00194835522136799	0.577148187407275	-0.180909	-0.164617	0.722624816860723	0.0477912350020224	0.581744816007273
Tandem of pore domain in a weak inwardly rectifying K+ channels (TWIK)	0.186586133081868	-0.354173	-0.265664	0.0682222549211555	0.0749626635440906	-0.243329	-0.225102	0.735715760884215	0.213502459217566	0.204014205204321
TWIK-releated acid-sensitive K+ channel (TASK)	0.847316592908436	0.844293616330666	-0.0282398	-0.0833304	0.869346705037506	-0.0123378	-0.000532752	0.803541623691883	-0.0336922	0.857860477477387
Sperm Motility And Taxes	0.422809142474918	0.42530657451587	0.500504128748756	0.31894522618975	0.326613268020658	0.508958083737311	0.515941117688534	0.304366803044948	0.467465395488618	0.448797741098764
Acrosome Reaction and Sperm:Oocyte Membrane Binding	-0.128814	-0.0972134	-0.225744	-0.3168	0.140023634265731	-0.340762	-0.330377	0.0259492893147624	-0.373771	-0.0580919
GRB7 events in ERBB2 signaling	-0.345756	-0.220428	-0.385043	0.00782935253112776	0.0488446543235329	-0.415068	-0.400961	0.0198668675205246	-0.325995	-0.228763
betaKlotho-mediated ligand binding	0.445431991969707	0.407805148595393	0.133162287101558	0.023808433467059	0.54405631814592	0.148868851474723	0.164710526803793	0.00830046867381221	0.0953101528323388	0.199937463566458
Downregulation of ERBB2:ERBB3 signaling	-0.186507	-0.142381	-0.319104	-0.0858611	-0.0578111	-0.360741	-0.351648	-0.0882167	-0.334074	-0.256579
Transcription of E2F targets under negative control by DREAM complex	-0.25157	-0.251142	-0.328579	-0.0680271	-0.148217	-0.324533	-0.331244	-0.119421	-0.301652	-0.264639
Transcription of E2F targets under negative control by p107 (RBL1) and p130 (RBL2) in complex with HDAC1	-0.282062	-0.25204	-0.269199	-0.0974322	-0.232717	-0.274464	-0.266365	-0.170629	-0.277312	-0.235166
Mitochondrial iron-sulfur cluster biogenesis	-0.466092	-0.498408	-0.426175	-0.41756	-0.474763	-0.451567	-0.454038	-0.0230963	-0.0228947	-0.383028
BMAL1:CLOCK	NPAS2 activates circadian expression	-0.159405	-0.23341	-0.293358	-0.157372	-0.128996	-0.311098	-0.302761	-0.238667	-0.296079	-0.277897
Mitochondrial ABC transporters	0.370695214914235	0.377317478919855	0.456058719720913	0.24317500394513	0.247751301877909	0.453449470490903	0.45224410610979	0.232917784440627	0.451790987227961	0.416613570977337
ABC transporters in lipid homeostasis	-0.0381074	-0.0296884	-0.0185145	-0.0373549	-0.00400611	0.00627670489580717	0.00267313354701887	0.113191826185265	0.0108305107189496	-0.0391666
Elevation of cytosolic Ca2+ levels	-0.0581803	-0.151593	-0.050027	-0.11672	-0.179354	-0.0431324	-0.0278431	-0.140315	-0.120109	-0.163431
Activation of BMF and translocation to mitochondria	-0.136523	-0.0635149	-0.159294	-0.00156331	0.084943631653838	-0.253248	-0.244472	-0.111026	-0.282424	-0.108538
Activation of PUMA and translocation to mitochondria	-0.179762	-0.211313	-0.318729	-0.0417442	-0.0846415	-0.353622	-0.341398	-0.0752427	-0.368878	-0.252083
Amine Oxidase reactions	0.290061474622846	-0.109691	-0.300387	-0.540424	0.248256634522025	-0.281045	-0.261625	-0.545067	0.0526160778365312	0.318921820205211
COX reactions	0.627249004919076	0.629194937524988	0.745541277141751	0.475487710979106	0.486360177664873	0.759013012918485	0.769713355143049	0.454704773982105	0.693449164013557	0.66453091238374
Apoptosis induced DNA fragmentation	-0.140593	-0.104625	-0.430999	-0.00531288	-0.0826704	-0.405809	-0.423536	-0.147833	-0.43031	-0.280788
Caspase activation via Death Receptors in the presence of ligand	0.0125748494763558	-0.050944	-0.0584243	-0.0477515	-0.0197091	-0.0797965	-0.0757763	-0.121492	-0.12154	-0.0528474
Extrinsic Pathway of Fibrin Clot Formation	0.412395278799231	0.224491458461119	0.315331159889751	0.298845712903913	0.104961929882218	0.325161772578133	0.333657233526081	0.0786229904290762	0.27656302959647	0.252591430125783
Intrinsic Pathway of Fibrin Clot Formation	0.132999177801518	0.0564281898632409	-0.182811	0.117312349652078	0.144579728940925	-0.163228	-0.175303	0.0450331068162676	-0.153633	-0.0483202
Common Pathway of Fibrin Clot Formation	-0.114198	-0.11065	-0.229022	-0.0171876	-0.0587018	-0.205866	-0.182157	-0.162656	-0.158122	-0.197857
Formation of Fibrin Clot (Clotting Cascade)	-0.00594055	-0.0154033	-0.199197	0.0278467764128763	-0.0102079	-0.17886	-0.162188	-0.112175	-0.146505	-0.156521
Biogenic amines are oxidatively deaminated to aldehydes by MAOA and MAOB	0.308955546005891	-0.168101	-0.422543	-0.656629	0.266872705594385	-0.40279	-0.383591	-0.662043	0.0562034776722554	0.331033397334669
PAOs oxidise polyamines to amines	0.354363687268016	0.346973033749795	0.287761021475711	0.116504733066842	0.133395536697045	0.283394046052056	0.282062411928433	0.105466593042409	0.30564352449539	0.329515430936942
Inhibition of the proteolytic activity of APC/C required for the onset of anaphase by mitotic spindle checkpoint components	-0.193186	-0.248642	-0.273185	-0.104917	-0.136857	-0.290685	-0.280887	-0.229908	-0.288358	-0.303394
Amplification of signal from the kinetochores	-0.156599	-0.182652	-0.191925	-0.0920359	-0.0861823	-0.205968	-0.212902	-0.133583	-0.249876	-0.17047
Inactivation of APC/C via direct inhibition of the APC/C complex	-0.193186	-0.248642	-0.273185	-0.104917	-0.136857	-0.290685	-0.280887	-0.229908	-0.288358	-0.303394
Amplification of signal from unattached kinetochores via a MAD2 inhibitory signal	-0.156599	-0.182652	-0.191925	-0.0920359	-0.0861823	-0.205968	-0.212902	-0.133583	-0.249876	-0.17047
Signaling by SCF-KIT	-0.0975712	-0.170782	-0.242813	-0.143917	-0.0217339	-0.258476	-0.252354	-0.166389	-0.248069	-0.148772
Regulation of KIT signaling	-0.165301	-0.189249	-0.291907	-0.202754	-0.0562747	-0.320908	-0.314186	-0.228983	-0.312355	-0.22113
Regulation of signaling by NODAL	0.0780152427236905	0.130518859436388	0.046959088212286	-0.122313	-0.00403697	0.0530980363014761	0.0691612620990376	0.0283896394527933	-0.0144168	-0.0451657
Collagen degradation	-0.0853671	-0.171555	-0.225594	-0.0343163	-0.0142519	-0.214244	-0.244558	-0.03081	-0.216092	-0.0223951
Beta defensins	-0.0233009	0.263922747388009	0.0237805043755098	0.455168642527512	0.0963633385070603	0.297846111728631	0.187296533191355	0.355010519625362	-0.000728007	0.088107149656981
Defensins	-0.203738	-0.122316	-0.291112	0.0667006239752979	-0.0331821	-0.183653	-0.243006	0.0768433785783762	-0.278432	-0.215346
Alpha-defensins	-0.226242	-0.19248	-0.355512	0.0138542331445054	-0.0321285	-0.265393	-0.328346	0.0338543215309712	-0.327742	-0.270522
Tetrahydrobiopterin (BH4) synthesis	recycling	salvage and regulation	-0.208466	-0.169655	-0.258257	-0.0939198	-0.0993267	-0.303572	-0.292619	-0.0449341	-0.254836	-0.226959
Reproduction	-0.0511426	-0.0309567	-0.144231	-0.0313122	-0.0097707	-0.153792	-0.147235	-0.020728	-0.173656	-0.0873177
Degradation of the extracellular matrix	-0.037429	-0.145522	-0.222056	-0.0476286	0.0858285089040066	-0.224307	-0.242813	-0.061515	-0.206327	-0.0641252
Collagen formation	-0.0664246	-0.157607	-0.186092	-0.0496548	0.0160650343132444	-0.187187	-0.203128	-0.0756114	-0.225361	-0.0422471
Reversible hydration of carbon dioxide	-0.181278	-0.173243	-0.0592068	0.0305523505901822	-0.111324	-0.0457903	-0.0328571	0.0608162033073616	0.104547840534689	0.0539229202698543
O2/CO2 exchange in erythrocytes	0.058866642910416	0.00591098799424861	0.0676235022811811	-0.0410699	0.0378273374990976	0.0231693610395721	0.101198415382578	0.112011317697007	-0.0424744	-0.0646612
Acyl chain remodelling of PC	-0.0986703	-0.144793	-0.0884298	-0.211936	-0.124734	-0.0809927	-0.0931781	-0.144126	-0.138312	-0.0457891
Acyl chain remodeling of CL	0.0300216210192019	-0.0819896	-0.146233	0.219753700971819	0.0334803966564327	-0.05975	-0.106218	0.0446148118070506	-0.109357	0.0758442705709759
Acyl chain remodelling of PS	0.369660728307767	0.36925808567639	0.368562370914511	0.372552817189441	0.280701374590037	0.356040503497596	0.370748919943431	0.20925408039977	0.379234395119475	0.297556681027688
Acyl chain remodelling of PE	0.203064919814264	0.13911310392168	0.159035745900614	0.234023998759061	0.186895681657359	0.184772402540975	0.219027536437836	0.261757429211763	0.186651491398896	0.200941357607166
Acyl chain remodeling of DAG and TAG	-0.245068	-0.191863	-0.165553	0.0192886737669364	-0.118831	-0.152785	-0.139458	-0.200823	-0.174675	-0.214191
Acyl chain remodelling of PI	0.35056771554538	0.257864665317717	0.260214913404179	0.372529071840636	0.354195442058208	0.244644462683662	0.261671318270488	0.10182785583771	0.307023708322195	0.257693498693018
Acyl chain remodelling of PG	0.256789580988524	0.353300314080451	0.311119339780223	0.205797664148254	0.205926734136674	0.317209537971689	0.32616555866557	0.13399902241151	0.269721232014191	0.361772122807699
Synthesis of CL	-0.656728	-0.645528	-0.57864	-0.718883	-0.722669	-0.571699	-0.563496	-0.721723	-0.604512	-0.638587
Synthesis of PS	0.649389967314798	-0.641044	-0.553412	-0.0424458	0.660195836128917	-0.532648	-0.512379	-0.659832	-0.563274	0.0462327416173813
Hydrolysis of LPC	-0.0204088	-0.0123031	0.0937073171061805	0.319663186123086	-0.120013	0.107712180284195	0.124258250547752	0.308788872250313	0.0620027105635479	0.00745809340554079
Synthesis of PG	-0.232587	-0.0180182	-0.269972	-0.178453	-0.193363	-0.288698	-0.327309	-0.134821	-0.253487	-0.226396
Hydrolysis of LPE	-0.139161	-0.133796	-0.0747081	-0.221492	-0.220393	-0.0683181	-0.0630325	-0.235906	-0.099716	-0.121253
Synthesis of PA	0.164212705780703	0.213976044586928	0.126878336895937	0.118414701168562	0.1678471615653	0.138707519129785	0.150569353464483	0.139575995749849	0.0844604922115296	0.218750837210421
Synthesis of PC	-0.176594	-0.26552	-0.338187	-0.180651	-0.0648772	-0.351111	-0.354113	-0.178744	-0.373901	-0.308359
PI and PC transport between ER and Golgi membranes	-0.562594	-0.546743	-0.406946	-0.713214	-0.708855	-0.391459	-0.375339	-0.728167	-0.463212	-0.523465
Glycerophospholipid biosynthesis	-0.145869	-0.17937	-0.221745	-0.127897	-0.0705626	-0.227173	-0.220955	-0.118014	-0.255907	-0.178843
Synthesis of PE	-0.232482	-0.334327	-0.354757	0.0150597622298864	-0.058259	-0.34325	-0.331942	-0.22258	-0.293568	-0.181378
Synthesis of PI	0.016610365518692	0.163312158041635	0.104901454345299	0.0294402812017345	0.0162402118553568	-0.0537326	-0.040685	0.184890055042156	0.0574694187270971	-0.129716
Synthesis of PIPs at the ER membrane	-0.0607084	-0.0503921	0.0221525275728982	-0.104362	-0.262827	-0.00356857	-0.0413109	-0.0264862	-0.0972107	-0.118696
Inositol phosphate metabolism	-0.0625499	-0.110241	-0.125656	-0.11252	-0.00883269	-0.158023	-0.133127	-0.0734139	-0.159538	-0.0990933
PI Metabolism	-0.101279	-0.192252	-0.166484	-0.134197	-0.0371245	-0.210515	-0.204882	-0.067088	-0.195591	-0.198578
DAG and IP3 signaling	-0.0718108	-0.183486	-0.23033	-0.0166549	-0.00197226	-0.284736	-0.282284	-0.0747582	-0.269022	-0.138311
Meiosis	-0.0695439	-0.0473932	-0.147044	-0.0394781	-0.0487825	-0.157525	-0.150473	-0.0445538	-0.170586	-0.100713
Signaling by Activin	-0.0395815	-0.145503	-0.148607	-0.0971356	-0.00571488	-0.20675	-0.213949	-0.173998	-0.254829	-0.140312
G0 and Early G1	-0.229613	-0.227922	-0.292558	-0.064754	-0.149691	-0.302823	-0.306091	-0.117319	-0.288293	-0.24314
Phase II - Conjugation of compounds	-0.0932849	-0.0403581	-0.0940636	0.0232891835128062	-0.119827	-0.144618	-0.124378	-0.103262	-0.00719935	-0.115856
Methylation	-0.133051	-0.119142	-0.216425	0.012733607877612	-0.094017	-0.247024	-0.230557	-0.0130471	-0.18599	-0.173313
Acetylation	0.372263248541087	0.347603679034379	-0.0649566	0.212457650775662	0.261272730722736	-0.0514928	-0.037482	-0.284371	-0.100598	-0.143549
Cytosolic sulfonation of small molecules	0.0511960529097213	0.113706280874665	0.040320721509551	-0.0433814	-0.0135957	-0.0630115	-0.0796545	-0.11015	-0.143202	-0.0731958
Amino Acid conjugation	0.141599002986904	0.152766074954098	0.272695281200849	0.481544228103051	-0.00234663	0.283442951402228	0.29235508389292	-0.0253198	0.731539024949891	0.181207639851458
Glucuronidation	-0.103758	0.0661045417701518	0.0412653332211665	0.0574151721602727	-0.234135	0.0561942146043431	0.0714643949570034	-0.103226	0.130271767847317	-0.066057
Glutathione conjugation	-0.168676	-0.166485	-0.156969	-0.00988757	-0.150781	-0.211326	-0.158828	-0.13249	0.0683090423774126	-0.121345
Elastic fibre formation	0.0868772919046006	0.0333035995463571	-0.0261439	0.0199431643057371	0.240571523787224	-0.0470881	-0.064321	-0.0276713	-0.101755	0.152861987278758
Fibronectin matrix formation	-0.0378052	-0.351913	-0.44691	-0.104353	0.292248839305524	-0.458817	-0.450606	-0.287412	-0.445041	0.0735730190838566
Polo-like kinase mediated events	-0.143408	-0.124951	-0.177386	-0.0285155	-0.0546164	-0.175372	-0.181304	-0.0453142	-0.209637	-0.151542
L13a-mediated translational silencing of Ceruloplasmin expression	-0.13677	-0.181087	-0.443055	0.101093474757109	-0.11411	-0.441649	-0.483031	-0.0469609	-0.4963	-0.398477
Eukaryotic Translation Elongation	-0.107093	-0.175652	-0.439288	0.105213626332903	-0.132624	-0.427736	-0.476944	-0.0375372	-0.479953	-0.404042
Peptide chain elongation	-0.0944189	-0.160154	-0.436069	0.101747420405197	-0.131115	-0.426315	-0.475981	-0.0349628	-0.484866	-0.428513
Telomere Maintenance	-0.174458	-0.143155	-0.25581	-0.0319905	-0.143746	-0.281155	-0.283436	-0.121665	-0.28622	-0.246815
Gap junction trafficking and regulation	-0.0931009	-0.118997	-0.176993	-0.144836	0.0337190478790809	-0.201778	-0.232323	-0.0531615	-0.243418	-0.139218
Metabolism of nucleotides	-0.0687401	-0.216773	-0.33907	-0.0652621	-0.00203461	-0.354741	-0.339294	-0.109661	-0.244467	-0.204309
Mitochondrial biogenesis	-0.17985	-0.222548	-0.273279	-0.0441122	-0.13078	-0.286487	-0.281221	-0.0602916	-0.196823	-0.178632
Transport of the SLBP independent Mature mRNA	-0.244166	-0.198946	-0.266352	-0.165379	-0.194296	-0.288517	-0.280452	-0.190153	-0.29339	-0.24726
Transport of the SLBP Dependant Mature mRNA	-0.248321	-0.203936	-0.267437	-0.173439	-0.201565	-0.288754	-0.280708	-0.184859	-0.293969	-0.237241
Transport of Mature mRNA Derived from an Intronless Transcript	-0.247506	-0.204319	-0.269205	-0.15282	-0.1923	-0.289425	-0.281721	-0.177371	-0.295084	-0.238194
Transport of Mature mRNAs Derived from Intronless Transcripts	-0.252428	-0.209971	-0.270187	-0.160963	-0.19938	-0.289228	-0.280905	-0.172779	-0.295607	-0.228808
Transport of Mature mRNA derived from an Intron-Containing Transcript	-0.286346	-0.291215	-0.333266	-0.181945	-0.136007	-0.356407	-0.351516	-0.191913	-0.369479	-0.316646
Activation of Matrix Metalloproteinases	0.0765659038619685	-0.034746	-0.129065	0.0789115971134238	0.169178244378436	-0.203676	-0.193215	0.132435467914997	-0.131622	0.0416159303667551
Recycling of bile acids and salts	-0.25875	-0.0911904	-0.195057	-0.175761	-0.172581	-0.275898	-0.271829	-0.182222	-0.285995	-0.231774
Conjugation of carboxylic acids	0.141599002986904	0.152766074954098	0.272695281200849	0.481544228103051	-0.00234663	0.283442951402228	0.29235508389292	-0.0253198	0.731539024949891	0.181207639851458
Gamma-carboxylation of protein precursors	0.266845907893376	0.0308627200836883	0.0864006425467923	0.193640246496137	0.291364081681347	0.0946744135459822	0.110294102845261	0.307942113060191	0.0483991861636689	0.157253912541498
Transport of gamma-carboxylated protein precursors from the endoplasmic reticulum to the Golgi apparatus	0.273955111852717	0.0336400880753672	0.0885770775142581	0.201695860563172	0.301225180784013	0.0968019017510212	0.112481724483961	0.31848272339331	0.0505167907480863	0.161963038562437
Removal of aminoterminal propeptides from gamma-carboxylated proteins	0.235448273478789	0.0600398202146952	0.0305419638952343	0.155594553368542	0.289351335892393	0.0397080541474797	0.0552501965714446	0.292275950414497	-0.00543379	0.118125084483949
Gamma-carboxylation	transport	and amino-terminal cleavage of proteins	0.227426040100526	0.0571550849140867	0.0292721031415373	0.136229824289686	0.269478354337073	0.0384499482372383	0.0539280188080205	0.272220104425511	-0.00661239	0.106450944011788
ZBP1(DAI) mediated induction of type I IFNs	-0.160552	-0.149147	-0.334353	-0.0614607	-0.101156	-0.392105	-0.37741	-0.153642	-0.38992	-0.277091
IRF3 mediated activation of type 1 IFN	-0.138732	-0.115271	-0.155179	-0.0590465	-0.000834546	-0.146089	-0.133003	-0.0973285	-0.071055	-0.156308
Sulfide oxidation to sulfate	-0.0419193	-0.178065	0.109040474125217	-0.120533	-0.0434905	-0.0447392	-0.0287284	-0.165363	-0.106543	0.181918149605367
Degradation of cysteine and homocysteine	-0.122416	-0.10413	-0.0259956	-0.12208	-0.119228	-0.053921	-0.0567793	-0.108974	-0.140646	-0.0322671
Cysteine formation from homocysteine	-0.199753	-0.518719	-0.458981	-0.401113	0.208126199070597	-0.443961	-0.428549	-0.401916	-0.470684	-0.275895
Sulfur amino acid metabolism	-0.166225	-0.192491	-0.16047	-0.133784	-0.16207	-0.203833	-0.197082	-0.161041	-0.197582	-0.153049
Golgi Cisternae Pericentriolar Stack Reorganization	-0.0664209	-0.106849	-0.0669691	-0.0864221	-0.0686386	-0.0656293	-0.0683319	-0.0944602	-0.0959018	-0.0591462
Synthesis of dolichyl-phosphate mannose	-0.596584	-0.773789	-0.718907	-0.393836	-0.675068	-0.707941	-0.694609	-0.824365	-0.728184	0.112573319169852
Synthesis of glycosylphosphatidylinositol (GPI)	0.0177528259146092	-0.0604232	0.0493837072248216	-0.104197	-0.0064546	0.0645729667913105	0.081040976437144	-0.117259	-0.000254312	0.00344934613503745
Attachment of GPI anchor to uPAR	-0.0692311	0.0407446664200514	0.157718375269884	-0.0347937	-0.116208	0.176673480829988	0.0939098375131046	-0.0340222	0.0161032257653031	-0.0305358
Glycosaminoglycan metabolism	-0.0277343	-0.0252572	-0.0838976	-0.0738507	-0.05413	-0.101869	-0.105772	-0.0568462	-0.134519	-0.0643459
Post-translational modification: synthesis of GPI-anchored proteins	0.123788955464936	0.115861860374698	0.105961644071796	0.058327134581694	0.0738750285914898	0.108100818799131	0.0871109749812486	0.0438305215635161	0.032002176732489	0.135866213349141
Formation of ATP by chemiosmotic coupling	-0.240316	-0.151151	-0.358998	0.400614854350436	0.0638984829854494	-0.371297	-0.380763	0.451568282038605	0.372123136901858	-0.0560354
Mitochondrial transcription initiation	-0.378398	-0.372888	-0.290374	0.0469529826563955	-0.296096	-0.433714	-0.424263	0.0289233681170195	-0.481233	-0.368965
Mitochondrial transcription termination	-0.0635847	-0.0582203	0.000867781634647791	-0.179436	-0.179638	0.00717892079526677	0.0130167245188406	-0.195028	-0.0239823	-0.0446513
PKA-mediated phosphorylation of key metabolic factors	-0.158118	-0.242181	-0.300831	-0.0155488	0.111807294192346	-0.401562	-0.374112	0.142511250100456	-0.373939	-0.176406
Glucagon signaling in metabolic regulation	-0.0259937	-0.145002	-0.253058	0.0404671827965166	0.0780239007967479	-0.299109	-0.328493	0.0758762617066411	-0.329891	-0.172813
Triglyceride catabolism	-0.201111	-0.206015	-0.300927	-0.0323777	0.0136401138608446	-0.343967	-0.334528	-0.126781	-0.321615	-0.147354
PKA activation	-0.0702127	-0.131894	-0.230843	0.0544864924844351	0.0924634680027183	-0.274638	-0.307832	0.118556506339805	-0.325389	-0.0842741
AMPK inhibits chREBP transcriptional activation activity	-0.068222	-0.0604002	-0.0967578	-0.123196	-0.0144502	-0.116918	-0.124732	-0.164672	-0.177357	-0.144332
Integration of energy metabolism	-0.115246	-0.142971	-0.193206	-0.080067	-0.0759655	-0.193815	-0.204091	-0.103571	-0.225538	-0.162506
Insulin effects increased synthesis of Xylulose-5-Phosphate	-0.539368	0.228465927328124	-0.446084	-0.567205	-0.205932	-0.431794	-0.413018	-0.220991	-0.46745	-0.526926
ChREBP activates metabolic gene expression	0.0215959507519673	-0.300329	-0.223522	-0.153001	0.0453410936019197	-0.209204	-0.201054	0.0611816783867201	-0.252371	-0.0679341
PP2A-mediated dephosphorylation of key metabolic factors	-0.145198	-0.132312	-0.180577	-0.00160176	-0.23941	-0.138379	-0.153223	-0.141388	-0.200596	-0.20028
Keratan sulfate/keratin metabolism	0.0177371141829969	0.117078994942513	-0.0325572	0.063424833852121	-0.0757212	-0.0411385	-0.0731795	-0.00435457	-0.0796121	-0.0203776
Heparan sulfate/heparin (HS-GAG) metabolism	0.00951407010239411	-0.0433555	-0.0477515	-0.0542474	-0.0530163	-0.0747689	-0.0484048	-0.0585549	-0.10959	-0.00975568
Gamma carboxylation	hypusinylation	hydroxylation	and arylsulfatase activation	-0.155285	-0.192366	-0.354374	-0.0819835	-0.160493	-0.363349	-0.390055	-0.141126	-0.411201	-0.387268
PKA activation in glucagon signalling	-0.0672563	-0.161184	-0.237414	0.0181808259712163	0.101886992838532	-0.281623	-0.317172	0.102839357406128	-0.332742	-0.110848
The role of Nef in HIV-1 replication and disease pathogenesis	-0.14834	-0.150269	-0.283466	-0.129846	-0.0430617	-0.302265	-0.296578	-0.174772	-0.311259	-0.217376
Collagen biosynthesis and modifying enzymes	-0.0796179	-0.170734	-0.155706	-0.0496226	0.00422177855541978	-0.144142	-0.171354	-0.0801956	-0.19616	-0.0107421
Activation of AKT2	0.0459777818302393	-0.0028314	-0.0902494	0.00568008829792382	0.0130506120555895	-0.144839	-0.133085	0.138762417407813	-0.184088	-0.0851832
MTOR signalling	-0.141174	-0.151961	-0.268731	-0.125644	-0.129233	-0.270344	-0.279761	-0.129737	-0.301171	-0.247196
PDE3B signalling	-0.0955015	0.0944396156991198	-0.0650613	-0.130303	-0.148784	-0.328815	-0.320009	0.134910643329541	-0.383728	-0.107596
Inhibition of TSC complex formation by PKB	-0.140711	0.151055701873115	-0.404123	0.0590122437536919	0.186267162535014	-0.649894	-0.629104	0.333647194004768	-0.518867	-0.246241
Regulation of cholesterol biosynthesis by SREBP (SREBF)	-0.196446	-0.205007	-0.238595	-0.143604	-0.178748	-0.245514	-0.251778	-0.203276	-0.260673	-0.229387
Transfer of LPS from LBP carrier to CD14	0.140842614177574	0.0374485610975164	-0.159964	0.118352541298716	0.580612343042431	0.38260729931517	-0.1266	-0.425593	-0.210823	0.159078425765972
Synthesis of PIPs at the plasma membrane	-0.0758631	-0.150283	-0.178567	-0.136	0.0273533961474994	-0.210915	-0.199425	-0.142289	-0.198488	-0.194638
Synthesis of PIPs at the Golgi membrane	-0.0714355	-0.247356	-0.282106	-0.107531	-0.0415472	-0.314636	-0.330644	-0.0110056	-0.305701	-0.277986
Synthesis of PIPs at the early endosome membrane	-0.101338	-0.247364	-0.236377	-0.120981	-0.00839377	-0.290507	-0.278081	-0.0336137	-0.229303	-0.260434
Synthesis of PIPs at the late endosome membrane	-0.0337967	-0.217841	-0.129149	-0.0985791	0.0324042858952768	-0.188796	-0.176029	-0.0109212	-0.109574	-0.174898
Sphingolipid de novo biosynthesis	0.00439739453712587	-0.0241475	-0.100086	0.0939389716745887	0.0439053782579895	-0.0954508	-0.104363	0.0327243893038189	-0.0946218	-0.0435966
Glycosphingolipid metabolism	-0.0611597	0.0040469686793824	-0.104044	-0.0883773	-0.00591906	-0.14829	-0.13567	-0.0487278	-0.117503	-0.0789851
Mitochondrial Uncoupling	0.0187053922548171	0.305465247402723	0.143879837527822	-0.108611	-0.101479	0.157411277172754	0.171941698237966	0.363009542131459	0.0997431112118788	0.0526497350743537
mTORC1-mediated signalling	-0.123178	-0.16372	-0.29043	-0.118762	-0.147857	-0.284998	-0.302854	-0.132517	-0.334573	-0.249878
The activation of arylsulfatases	-0.243661	-0.090981	-0.30625	-0.176467	-0.223995	-0.411733	-0.404076	-0.141383	-0.444892	-0.469985
Complement cascade	-0.0281907	-0.0268366	-0.131039	-0.0322705	-0.00210992	-0.0140799	-0.130129	-0.0211039	-0.159248	-0.0583672
Lectin pathway of complement activation	0.142230019958577	-0.0894609	-0.133794	0.187012830160197	0.277994259464083	0.128256555314885	-0.104451	0.177751600863404	-0.160511	0.157954058412513
Initial triggering of complement	-0.124615	0.163424599582539	-0.138733	-0.0145749	-0.0114466	0.254535466986741	-0.0712555	-0.0532313	-0.176769	-0.0801312
Terminal pathway of complement	0.344451439229911	0.0523200037671217	0.0242829906440204	0.404862340507505	0.157835069845034	-0.139865	-0.0975307	0.454615387571418	0.0533564374517404	0.107635871676299
Creation of C4 and C2 activators	-0.201088	0.14319741137776	-0.200946	-0.0880219	-0.0602729	0.285016117108933	-0.179597	-0.188608	-0.246374	-0.0721125
PLC-gamma1 signalling	0.190027693150141	-0.150631	-0.206777	-0.0124944	0.266017908900014	-0.271199	-0.26102	-0.158114	-0.325032	-0.18228
Signalling to RAS	-0.0990661	-0.225803	-0.265404	-0.151493	0.0449628000655838	-0.261939	-0.254497	-0.129652	-0.306919	-0.171091
NGF processing	-0.158779	-0.0563349	-0.204557	-0.35442	-0.0716184	-0.357249	-0.341348	-0.157526	-0.377738	-0.387889
The fatty acid cycling model	0.352391086101544	0.700410515014175	0.473026200472541	0.220843817351537	0.226390027413342	0.48222548932123	0.490281247994111	0.207306596303331	0.431464548774411	0.387163343486458
Trafficking and processing of endosomal TLR	-0.163207	-0.0335413	-0.23863	0.0461419974892472	0.0742129720177129	-0.112303	-0.214025	-0.0491118	-0.15982	-0.243576
NOD1/2 Signaling Pathway	-0.13094	-0.159701	-0.296937	-0.0140158	-0.0996661	-0.305299	-0.324729	-0.0668894	-0.340145	-0.248039
TICAM1	RIP1-mediated IKK complex recruitment	-0.186604	-0.187036	-0.274287	-0.0744091	-0.13791	-0.313527	-0.313059	-0.107929	-0.309234	-0.242387
Prolonged ERK activation events	-0.130748	-0.18914	-0.189087	-0.250257	-0.0517506	-0.208551	-0.207229	-0.231655	-0.264072	-0.184957
Regulation of Apoptosis	-0.115681	-0.187488	-0.214636	-0.0802606	-0.0437782	-0.247274	-0.23418	-0.14405	-0.227574	-0.191053
Adenylate cyclase activating pathway	0.155532973303079	0.500636737329217	0.427377327037297	0.247706378953632	-0.032947	0.362720101634965	0.0029747765970044	0.26991392746291	-0.0562835	0.0165726236935114
Adenylate cyclase inhibitory pathway	0.151203176645318	0.438045473403011	0.0792690532479707	0.0787069957024709	0.123442277436393	0.0911990797451829	-0.143099	0.0747254091200054	-0.21311	-0.152967
Regulation of Glucokinase by Glucokinase Regulatory Protein	-0.220372	-0.144753	-0.223701	-0.0689644	-0.194068	-0.247394	-0.235213	-0.164196	-0.223284	-0.19565
Frs2-mediated activation	-0.15766	-0.195189	-0.204089	-0.257344	-0.0924115	-0.21715	-0.21651	-0.236316	-0.275365	-0.202882
ARMS-mediated activation	-0.125057	-0.203391	-0.185826	-0.234453	-0.0660766	-0.192922	-0.188185	-0.178517	-0.239967	-0.158755
p38MAPK events	-0.077742	-0.181296	-0.25824	-0.0976287	-0.0428203	-0.244557	-0.238519	-0.0626744	-0.284583	-0.077325
Packaging Of Telomere Ends	-0.0817026	-0.0573889	-0.298284	-0.00663114	-0.0549215	-0.317855	-0.316566	-0.0859049	-0.333711	-0.259391
Telomere Extension By Telomerase	-0.189995	-0.127574	-0.287813	-0.0160074	-0.164666	-0.300897	-0.320074	-0.142304	-0.303149	-0.278774
Formation of the active cofactor	UDP-glucuronate	-0.340015	-0.33076	-0.220877	-0.45032	-0.445371	-0.206155	-0.191775	-0.460456	-0.268207	-0.309095
Classical antibody-mediated complement activation	-0.350842	0.31408630555187	-0.239586	-0.211845	-0.296795	0.374255113284109	-0.220875	-0.351217	-0.285731	-0.175485
Alternative complement activation	-0.135207	0.319976379265454	0.00638886586494611	-0.139011	-0.0827525	0.0599239774337972	0.0324600550165654	0.017767815707475	-0.0276605	-0.116343
APC/C:Cdc20 mediated degradation of Cyclin B	-0.151712	-0.174753	-0.268928	-0.0389797	-0.0904579	-0.296604	-0.289632	-0.115169	-0.280835	-0.23599
Autodegradation of Cdh1 by Cdh1:APC/C	-0.122607	-0.189639	-0.211233	-0.0976295	-0.0537971	-0.240694	-0.228442	-0.125217	-0.22509	-0.186137
SCF-beta-TrCP mediated degradation of Emi1	-0.126809	-0.189548	-0.207209	-0.0975063	-0.0518643	-0.246315	-0.235315	-0.150291	-0.242587	-0.192886
APC/C:Cdc20 mediated degradation of Securin	-0.129468	-0.189471	-0.213047	-0.0914407	-0.0589585	-0.241778	-0.22961	-0.124143	-0.222038	-0.185494
APC/C:Cdh1 mediated degradation of Cdc20 and other APC/C:Cdh1 targeted proteins in late mitosis/early G1	-0.133741	-0.173489	-0.193517	-0.0863077	-0.0702724	-0.218442	-0.210568	-0.112457	-0.213829	-0.178292
Cdc20:Phospho-APC/C mediated degradation of Cyclin A	-0.13713	-0.194818	-0.215163	-0.0888118	-0.0689676	-0.242846	-0.230707	-0.134817	-0.227675	-0.191487
Transport and synthesis of PAPS	-0.313577	0.0803503425861564	-0.0763227	0.0296879752493271	-0.306066	-0.347076	-0.378309	-0.0164392	-0.420714	-0.45292
Glutathione synthesis and recycling	-0.237446	-0.232283	-0.177767	-0.0841356	-0.323879	-0.169234	-0.159358	-0.331236	0.0402889406846646	-0.223987
Polymerase switching on the C-strand of the telomere	-0.205436	-0.141123	-0.334906	-0.0236023	-0.0852895	-0.347704	-0.336624	-0.0773586	-0.27558	-0.231222
Processive synthesis on the C-strand of the telomere	-0.17132	-0.119392	-0.324993	0.05153359518454	-0.0704542	-0.341926	-0.323679	-0.0536282	-0.233661	-0.268347
Telomere C-strand (Lagging Strand) Synthesis	-0.187181	-0.129584	-0.288269	0.00151132284038166	-0.100317	-0.297444	-0.280923	-0.0777892	-0.23896	-0.219377
Telomere C-strand synthesis initiation	-0.201359	-0.0531237	-0.322705	-0.0882588	-0.112364	-0.346379	-0.333332	-0.0752576	-0.284242	-0.289776
Removal of the Flap Intermediate from the C-strand	-0.195719	-0.127352	-0.341108	0.0440042152084891	-0.0758401	-0.358358	-0.342704	-0.055809	-0.242139	-0.278361
Activation of C3 and C5	0.113927433713062	0.181587578737667	0.147822076223234	0.16470361537812	0.137279436444625	0.337493361762237	0.209044445455561	0.180793783722939	0.122103767463092	0.0993286373727469
Plasma lipoprotein assembly	remodeling	and clearance	-0.144422	-0.172604	-0.293813	-0.0918476	-0.0426315	-0.31056	-0.315829	-0.0981705	-0.262033	-0.2006
Activation of ATR in response to replication stress	0.105034674111773	0.0890621163455289	0.057577277714888	0.0805783801731996	0.105415641406864	0.0210594950729031	0.0340479599582177	0.0241786910994017	0.0175665300043886	0.0949086396158568
Conversion from APC/C:Cdc20 to APC/C:Cdh1 in late anaphase	-0.191077	-0.225023	-0.273315	-0.102205	-0.128048	-0.262402	-0.253093	-0.185883	-0.254427	-0.25647
Regulation of APC/C activators between G1/S and early anaphase	-0.117877	-0.174165	-0.186171	-0.0913081	-0.0569449	-0.216693	-0.209493	-0.139554	-0.221228	-0.1818
APC/C:Cdc20 mediated degradation of mitotic proteins	-0.135381	-0.19197	-0.209449	-0.0906169	-0.0704845	-0.236431	-0.224435	-0.130758	-0.217426	-0.188217
Phosphorylation of the APC/C	-0.125395	-0.173084	-0.164188	-0.0451333	-0.117056	-0.158542	-0.165092	-0.0930918	-0.18891	-0.219574
Phosphorylation of Emi1	-0.111304	-0.123797	-0.0914089	0.0847273966752151	-0.0734611	-0.0893243	-0.101613	-0.0118449	-0.141152	-0.108609
Activation of APC/C and APC/C:Cdc20 mediated degradation of mitotic proteins	-0.130722	-0.184603	-0.199736	-0.0837384	-0.0707992	-0.223524	-0.216108	-0.119373	-0.214954	-0.183317
Unwinding of DNA	0.104382406615691	-0.0082588	-0.0272216	0.0275006854115877	0.0289186927631807	-0.0185848	-0.00387525	-0.040191	-0.0222578	0.0353160888179682
Conjugation of salicylate with glycine	-0.0510372	-0.0388325	0.107817125620148	0.494495256798237	-0.192823	0.123518365882346	0.137616338665892	-0.202453	0.791205230145785	-0.00487945
Conjugation of benzoate with glycine	0.280194038823034	0.284126799208886	0.38001864845268	0.439364774654022	0.149331563512821	0.391366857546802	0.400721422257368	0.126655041099557	0.7475906515159	0.312550028851244
Conjugation of phenylacetate with glutamine	0.257477494630036	0.270567957217119	0.394823961136309	0.676090324351136	0.0957247633993979	0.405578244692216	0.414502623074625	0.0743038335857802	0.725386557273632	0.302118355472139
Retrograde neurotrophin signalling	-0.141776	-0.212603	-0.286611	-0.164059	-0.162669	-0.313201	-0.332115	-0.129597	-0.324704	-0.322487
Chondroitin sulfate/dermatan sulfate metabolism	-0.128003	-0.101277	-0.135587	-0.112506	-0.155733	-0.147943	-0.119443	-0.0792409	-0.158417	-0.118139
APC-Cdc20 mediated degradation of Nek2A	-0.14617	-0.187332	-0.273527	-0.0587084	-0.082911	-0.29664	-0.290323	-0.136812	-0.286636	-0.233028
APC:Cdc20 mediated degradation of cell cycle proteins prior to satisfation of the cell cycle checkpoint	-0.135095	-0.192342	-0.211886	-0.0877401	-0.0682909	-0.239264	-0.227177	-0.133853	-0.224627	-0.188806
GRB2 events in EGFR signaling	-0.208195	-0.182335	-0.303216	-0.120459	-0.0149017	-0.325749	-0.349883	-0.113079	-0.326834	-0.210661
SRP-dependent cotranslational protein targeting to membrane	-0.156482	-0.182414	-0.44987	0.0869710975442199	-0.154539	-0.405889	-0.485662	-0.0577358	-0.497056	-0.437956
DARPP-32 events	-0.199306	-0.202572	-0.249967	-0.0739949	-0.108861	-0.256616	-0.255421	-0.0838601	-0.284874	-0.163323
GAB1 signalosome	-0.110346	-0.16857	-0.265226	-0.0942717	0.0337238567533489	-0.288556	-0.313241	-0.123196	-0.302862	-0.167279
SHC1 events in EGFR signaling	-0.200221	-0.18466	-0.300816	-0.127093	0.00889938108206564	-0.3226	-0.345915	-0.119432	-0.32472	-0.21191
Extension of Telomeres	-0.202249	-0.154229	-0.269147	-0.012502	-0.16387	-0.276557	-0.280726	-0.11722	-0.266297	-0.245061
RIP-mediated NFkB activation via ZBP1	-0.149553	-0.129818	-0.34831	-0.0516819	-0.111854	-0.416247	-0.400287	-0.126828	-0.43011	-0.285923
Serotonin Neurotransmitter Release Cycle	-0.0951895	-0.0413129	-0.0577525	-0.117856	-0.08296	-0.0226511	-0.0295451	-0.0551565	-0.0894181	-0.092581
Norepinephrine Neurotransmitter Release Cycle	-0.115077	-0.062251	-0.0775014	-0.120192	-0.103359	-0.0427725	-0.0494821	-0.0755871	-0.0927459	-0.112332
Acetylcholine binding and downstream events	-0.0515788	-0.235305	-0.109351	-0.198948	-0.165732	-0.0940535	-0.0805599	-0.0626442	-0.162843	-0.110622
EGFR downregulation	-0.109672	-0.143683	-0.222888	-0.0683283	0.00380553470703593	-0.244035	-0.24743	-0.092193	-0.254972	-0.154666
STING mediated induction of host immune responses	-0.202979	-0.22985	-0.296309	-0.158947	-0.178382	-0.284571	-0.274733	-0.259731	-0.287567	-0.240627
Cytosolic sensors of pathogen-associated DNA	-0.154447	-0.200797	-0.291985	-0.128524	-0.0957019	-0.318943	-0.309227	-0.159968	-0.319909	-0.217592
Synthesis of pyrophosphates in the cytosol	-0.0831012	-0.198486	-0.1776	-0.0935964	0.00326019758878977	-0.187921	-0.158681	0.0204200801359177	-0.227447	-0.141038
Synthesis of IP2	IP	and Ins in the cytosol	-0.121268	-0.144014	-0.0354229	-0.175926	-0.169382	-0.126778	-0.113935	-0.184421	-0.040108	-0.0990601
Synthesis of IPs in the nucleus	-0.0795547	-0.145714	-0.187408	-0.0996783	-0.0182597	-0.195754	-0.179952	0.0153350038272511	-0.25057	-0.215919
Synthesis of IP3 and IP4 in the cytosol	-0.032745	-0.0694526	-0.137563	-0.162498	-0.0029097	-0.164483	-0.133031	-0.155541	-0.187593	-0.0964918
Synthesis of IPs in the ER lumen	-0.253688	-0.247535	-0.187189	-0.323657	-0.324682	-0.181115	-0.175909	-0.329652	-0.213457	-0.235071
Regulation of beta-cell development	-0.194588	-0.199519	-0.251027	-0.177884	-0.0934783	-0.288551	-0.276823	-0.114941	-0.310045	-0.209305
Downstream signal transduction	-0.0339815	-0.121238	-0.158881	-0.135387	0.0432497204824302	-0.17629	-0.169828	-0.118957	-0.194368	-0.121135
Signaling by PDGF	-0.0216574	-0.110161	-0.167511	-0.136197	0.0444515541087751	-0.189492	-0.182149	-0.118895	-0.198863	-0.081855
Activation of TRKA receptors	0.00534546049600287	-0.309935	-0.215056	0.15024972078476	-0.13169	-0.309609	-0.299599	0.0328968894052959	-0.268738	-0.372088
NGF-independant TRKA activation	0.00110559030396529	-0.286406	-0.183131	0.149736937934843	-0.136912	-0.28377	-0.273919	0.0306022004316662	-0.244693	-0.351219
TRKA activation by NGF	0.22369469755105	-0.287507	-0.433438	0.128874351409396	0.273931011828241	-0.446951	-0.464924	0.291181175173425	-0.502254	-0.504338
SCF(Skp2)-mediated degradation of p27/p21	-0.100934	-0.142394	-0.170212	-0.0873844	-0.038787	-0.202726	-0.189136	-0.121736	-0.204345	-0.141054
Signalling to ERKs	-0.130749	-0.203764	-0.207186	-0.236672	-0.0395103	-0.222093	-0.21942	-0.218057	-0.27586	-0.172879
Signalling to p38 via RIT and RIN	-0.144163	-0.189818	-0.507997	-0.00917995	0.109076830501304	-0.505704	-0.498117	0.15279596396425	-0.540443	-0.474396
Digestion of dietary carbohydrate	0.0829132738742571	0.0894671235750835	0.190895180899432	0.423434128565879	-0.0129063	0.20653465135334	0.223329522514876	0.406505037354446	0.569227768316187	0.107851008283551
Cellular hexose transport	0.172366195477828	-0.0721735	0.0063182227074885	0.00575869485532621	-0.112681	-0.124255	-0.107429	-0.277449	-0.0984533	0.00159049122324986
Metabolism of porphyrins	-0.252603	-0.107936	-0.233942	-0.0200369	-0.163945	-0.187086	-0.236426	-0.133103	-0.127822	-0.204408
Heme biosynthesis	-0.111511	-0.00840262	-0.134184	0.0227276966760752	-0.0430003	-0.132931	-0.113096	-0.00422876	-0.0387594	-0.0757461
Heme degradation	-0.363574	-0.108274	-0.260938	-0.0631286	-0.254008	-0.169014	-0.281099	-0.226271	-0.146619	-0.27789
FGFR3 ligand binding and activation	0.202692977477186	-0.17093	-0.0796625	-0.163308	0.0906140967269538	-0.0690373	-0.0523231	-0.318724	-0.112065	-0.153703
FGFR2 ligand binding and activation	-0.00504013	-0.223389	-0.127347	-0.145596	-0.0921861	0.00775342061390422	-0.10172	-0.225152	-0.163951	-0.205422
FGFR1 ligand binding and activation	-0.0506607	-0.305505	-0.197486	-0.260781	-0.0762811	-0.0822902	-0.17183	-0.274258	-0.241985	-0.279952
FGFR4 ligand binding and activation	0.210314224909882	0.0254276565373018	-0.0485471	-0.102112	0.232758404774854	-0.0368182	-0.0216087	-0.261392	-0.0847274	-0.0669558
FGFR1b ligand binding and activation	-0.0128408	-0.350071	-0.245882	-0.240854	-0.0011072	-0.0962638	-0.220562	-0.252109	-0.289343	-0.326149
FGFR3b ligand binding and activation	0.242711373173326	-0.238519	-0.104248	-0.376342	0.164963344057323	-0.0896589	-0.0715416	-0.38709	-0.156522	-0.213288
FGFR3c ligand binding and activation	0.202692977477186	-0.17093	-0.0796625	-0.163308	0.0906140967269538	-0.0690373	-0.0523231	-0.318724	-0.112065	-0.153703
FGFR1c ligand binding and activation	0.0446621551335022	-0.303622	-0.18723	-0.341514	0.0562226454519135	-0.173202	-0.158205	-0.348395	-0.23152	-0.285237
FGFR1c and Klotho ligand binding and activation	0.717007605129441	-0.555179	-0.490731	-0.629092	0.646958891820311	-0.484105	-0.476296	-0.631774	-0.516526	-0.548395
FGFR2c ligand binding and activation	0.21460759360482	-0.195463	-0.100589	-0.179724	0.114298042936137	-0.0899276	-0.0770487	-0.342734	-0.137698	-0.177492
FGFR2b ligand binding and activation	0.02510773778257	-0.258824	-0.164929	-0.111316	-0.0566103	0.0167517734368486	-0.139195	-0.214297	-0.200445	-0.241251
Oligomerization of connexins into connexons	-0.0593155	0.019690054036294	0.059217911623115	-0.0694774	-0.0526068	0.0970394284132902	0.00231505385565745	0.044883709069983	-0.0148274	-0.0425729
Transport of connexins along the secretory pathway	-0.0593155	0.019690054036294	0.059217911623115	-0.0694774	-0.0526068	0.0970394284132902	0.00231505385565745	0.044883709069983	-0.0148274	-0.0425729
Gap junction trafficking	-0.0917038	-0.0864638	-0.154541	-0.136617	0.0212604014403836	-0.183568	-0.216345	-0.0649622	-0.223961	-0.122439
Microtubule-dependent trafficking of connexons from Golgi to the plasma membrane	-0.0133338	-0.0693274	-0.0958389	0.0766121949839512	0.230481188001204	-0.256236	-0.243818	-0.0344525	-0.250456	-0.0568331
Gap junction assembly	-0.062454	-0.0317342	-0.057541	-0.0318086	0.0388852696298435	-0.097885	-0.153369	0.00890918327342349	-0.181509	-0.0547877
Transport of connexons to the plasma membrane	0.0096431169878185	-0.0292162	-0.0191596	0.0708824118688562	0.195756326513325	-0.108424	-0.123467	0.0127515440497646	-0.151119	-0.019499
Gap junction degradation	-0.0618037	-0.13386	-0.215898	-0.197994	0.0406766087075733	-0.232415	-0.236061	-0.120389	-0.221969	-0.171846
Pre-NOTCH Processing in the Endoplasmic Reticulum	-0.346279	-0.342649	-0.332005	-0.486628	-0.232756	-0.389088	-0.420931	-0.377239	-0.46213	-0.29607
Pre-NOTCH Processing in Golgi	-0.392275	-0.387534	-0.376892	-0.34705	-0.265988	-0.381739	-0.411019	-0.363936	-0.447109	-0.328447
Cholesterol biosynthesis	-0.189942	-0.165001	-0.188104	-0.0535078	-0.1675	-0.179405	-0.191018	-0.0932359	-0.177211	-0.21201
Regulation of gap junction activity	0.0371237300297423	-0.273149	-0.19529	-0.175698	0.234295191640395	-0.174081	-0.168401	0.0309007325277494	-0.184365	-0.156321
snRNP Assembly	-0.284525	-0.290915	-0.37127	-0.132399	-0.191482	-0.379704	-0.371864	-0.222688	-0.380605	-0.293079
Synthesis of bile acids and bile salts	-0.0737573	0.0143187781756811	-0.0768009	-0.113548	0.028891484851893	-0.129615	-0.10672	-0.0278175	-0.145567	-0.0825403
Digestion of dietary lipid	0.270394089265341	0.282341526135723	0.416177239967353	0.124709962447258	0.129367784333616	0.431802770418913	0.446453954700628	0.109211344963824	0.359682259479829	0.310715428334968
Androgen biosynthesis	0.00176596883231903	-0.0551708	-0.0489009	-0.0558534	-0.0428085	-0.036275	-0.0235016	0.18594379421742	-0.083549	0.0285227758996444
Estrogen biosynthesis	-0.291327	-0.284173	-0.250293	-0.278029	-0.370339	-0.242414	-0.231566	-0.238663	-0.242346	-0.292723
Synthesis of bile acids and bile salts via 7alpha-hydroxycholesterol	-0.171032	-0.0139717	-0.0960683	-0.139109	-0.0867843	-0.159247	-0.133269	-0.123133	-0.166894	-0.127889
Axonal growth inhibition (RHOA activation)	-0.14749	-0.128812	-0.225581	-0.141899	0.040877287624758	-0.31085	-0.32174	-0.18082	-0.352824	-0.223203
p75NTR signals via NF-kB	-0.149656	-0.130626	-0.290245	-0.0916747	-0.0704838	-0.340173	-0.327027	-0.0996493	-0.336935	-0.245814
NRAGE signals death through JNK	-0.101921	-0.162121	-0.263609	-0.125055	0.0327595715238799	-0.281833	-0.27737	-0.0831086	-0.316279	-0.164508
p75NTR negatively regulates cell cycle via SC1	-0.2471	-0.298824	-0.258454	-0.0688177	-0.232151	-0.265212	-0.260711	-0.155867	-0.309719	-0.225323
Ceramide signalling	0.0512020011934292	-0.268953	-0.164871	0.163135537415458	0.224949319098001	-0.148772	-0.131676	0.176194866384116	-0.19787	-0.0998497
Regulated proteolysis of p75NTR	-0.217753	-0.221903	-0.345139	-0.0927855	-0.088938	-0.388742	-0.390158	-0.0801389	-0.423733	-0.222912
p75NTR regulates axonogenesis	-0.137786	-0.139236	-0.233011	-0.142962	0.0366009235531545	-0.314202	-0.324162	-0.18123	-0.34945	-0.227037
Synthesis of bile acids and bile salts via 24-hydroxycholesterol	0.0163489801191292	0.0816855674983464	0.0644921591205774	-0.0977159	0.0206031885201736	0.0794910236503261	0.126459964392503	0.0264817911972924	0.0681928550894957	0.0632324611181034
Synthesis of bile acids and bile salts via 27-hydroxycholesterol	-0.0290913	0.0697052528665521	0.0420043191458221	-0.105289	0.0107431691573073	-0.00630383	0.00769880889246538	-0.0622975	-0.0611133	-0.0108356
Mineralocorticoid biosynthesis	0.284238369900251	0.153399454188821	-0.144297	-0.0615064	0.295883394025841	-0.127158	-0.109323	-0.0603297	-0.186437	0.321342996861947
Glucocorticoid biosynthesis	-0.0485738	-0.102033	-0.107568	-0.110835	-0.0974216	-0.0938553	-0.0795957	0.206169109534217	-0.146814	-0.0182175
Bile acid and bile salt metabolism	-0.150749	-0.0405306	-0.0967652	-0.185817	-0.0923159	-0.159167	-0.145414	-0.0971924	-0.178539	-0.135514
Neurophilin interactions with VEGF and VEGFR	-0.321524	-0.320948	-0.447092	-0.116024	0.229030762780981	-0.43755	-0.455194	-0.33608	-0.50918	-0.185874
VEGF ligand-receptor interactions	-0.201359	-0.243903	-0.418079	0.0166542713893968	0.383717298723145	-0.414185	-0.405495	-0.136835	-0.466876	-0.213735
Metabolism of non-coding RNA	-0.284525	-0.290915	-0.37127	-0.132399	-0.191482	-0.379704	-0.371864	-0.222688	-0.380605	-0.293079
VEGF binds to VEGFR leading to receptor dimerization	-0.201359	-0.243903	-0.418079	0.0166542713893968	0.383717298723145	-0.414185	-0.405495	-0.136835	-0.466876	-0.213735
Formation of annular gap junctions	-0.0570252	-0.13121	-0.217146	-0.194931	0.0332651185763777	-0.234261	-0.238237	-0.114975	-0.222748	-0.170659
Metabolism of steroid hormones	-0.167454	-0.174485	-0.13821	-0.210165	-0.251481	-0.15661	-0.1442	-0.087818	-0.114573	-0.197755
Pregnenolone biosynthesis	-0.28845	-0.138791	-0.161993	-0.255884	-0.383881	-0.309204	-0.293348	-0.125498	0.0544670018409922	-0.395065
Beta-catenin phosphorylation cascade	-0.071237	-0.100459	-0.20575	-0.0653751	-0.0362353	-0.208198	-0.199405	-0.0958258	-0.231005	-0.125358
GRB2 events in ERBB2 signaling	-0.219218	-0.181727	-0.325397	-0.111729	-0.0223704	-0.345781	-0.354248	-0.0998738	-0.330426	-0.22473
PI3K events in ERBB2 signaling	-0.160186	-0.157893	-0.297861	-0.0843229	0.0318240761085039	-0.334849	-0.341979	-0.0873459	-0.323058	-0.20904
Cobalamin (Cbl	vitamin B12) transport and metabolism	-0.138781	-0.12951	-0.236083	-0.0834561	-0.113625	-0.272168	-0.260157	-0.113712	-0.287287	-0.203977
Metabolism of folate and pterines	-0.252474	-0.0687492	-0.00328175	-0.167735	-0.332131	-0.0984768	-0.0825579	-0.181664	-0.0803961	-0.111025
Biotin transport and metabolism	-0.225969	-0.298616	-0.208332	-0.00590438	-0.0911583	-0.193159	-0.176256	-0.216278	-0.23846	-0.0558878
Coenzyme A biosynthesis	-0.243619	-0.361571	-0.608475	-0.0739223	0.0679768896891482	-0.631666	-0.618767	0.549754050974562	-0.627668	-0.446152
Vitamin D (calciferol) metabolism	-0.0134502	-0.0692324	-0.0902816	0.000184766078917431	-0.0368104	-0.113926	-0.100206	-0.0812744	-0.168553	0.0476248332191214
Nicotinate metabolism	0.163133209377379	-0.0364852	-0.0940131	-0.048007	-0.0498699	-0.152425	-0.166184	-0.138283	-0.138859	-0.0675225
Vitamin B1 (thiamin) metabolism	0.306242914703795	0.133076550332125	0.233319760991532	0.128648152483269	0.36608190761709	0.295562948195797	0.186963799786795	0.298713928932242	0.329736967606506	0.441213609943119
Vitamin C (ascorbate) metabolism	0.0502739251483089	-0.159614	-0.255234	0.236692761343303	0.147155931372749	-0.281992	-0.269679	0.0482637360502327	-0.0480802	-0.0924939
Vitamin B2 (riboflavin) metabolism	0.338270120303466	0.259807634824196	0.200452174482787	-0.221705	0.0980645893968357	-0.141277	-0.134427	-0.241431	-0.205937	-0.0435039
Metabolism of water-soluble vitamins and cofactors	-0.0224843	-0.132984	-0.158915	-0.0472104	-0.079316	-0.18779	-0.182803	-0.0675922	-0.173035	-0.101454
Metabolism of vitamins and cofactors	-0.118823	-0.147936	-0.210351	-0.0746385	-0.0835244	-0.215089	-0.216384	-0.0764454	-0.177999	-0.163668
A tetrasaccharide linker sequence is required for GAG synthesis	-0.0242716	-0.114064	-0.120945	-0.0917066	-0.0651517	-0.111698	-0.0773274	-0.066757	-0.13116	-0.0481426
Nicotinamide salvage	0.277240721735462	0.0174160354766924	-0.148071	0.247339283654589	-0.00645172	-0.166655	-0.156684	-0.168671	-0.134809	0.0571443887053793
Signaling by NOTCH2	-0.0546014	-0.0899001	-0.158147	-0.0112542	0.0576249846513511	-0.172136	-0.17683	-0.0332803	-0.207462	-0.0748979
PI3K/AKT activation	0.0354947320214599	-0.13881	-0.258948	-0.142251	0.179747860830132	-0.313693	-0.308111	-0.101867	-0.353387	-0.182727
AKT phosphorylates targets in the cytosol	-0.0573125	-0.0979619	-0.238715	-0.022988	-0.0204803	-0.324732	-0.322106	-0.0633276	-0.330494	-0.186379
AKT phosphorylates targets in the nucleus	-0.243036	-0.174786	-0.344975	-0.0639031	0.0420599395646888	-0.345278	-0.36458	-0.0262113	-0.373498	-0.238808
Nuclear Events (kinase and transcription factor activation)	-0.135794	-0.209723	-0.221671	-0.143639	-0.113912	-0.224201	-0.231223	-0.160128	-0.288114	-0.157598
Signalling to STAT3	-0.187671	-0.287988	-0.379199	-0.0148772	-0.0458235	-0.373811	-0.381692	-0.0494967	-0.247427	-0.261715
ERK/MAPK targets	-0.200502	-0.226063	-0.288756	-0.147392	-0.16051	-0.263368	-0.285897	-0.196802	-0.317448	-0.243741
Signalling to ERK5	-0.230078	-0.100815	-0.416985	-0.162964	-0.0210423	-0.438071	-0.426847	-0.0905659	-0.482306	-0.457648
Immunoregulatory interactions between a Lymphoid and a non-Lymphoid cell	-0.0887275	-0.111605	-0.312948	-0.0070623	0.00573621936343258	-0.292904	-0.312615	-0.0790751	-0.311031	-0.199115
PPARA activates gene expression	-0.141338	-0.154502	-0.167021	-0.101426	-0.0702213	-0.203828	-0.19343	-0.120743	-0.181326	-0.147423
Vitamin B5 (pantothenate) metabolism	-0.122362	-0.210287	-0.245287	-0.122977	0.0620881633618778	-0.251147	-0.234065	0.153994809400431	-0.267299	-0.0670302
CREB phosphorylation	-0.269015	-0.308061	-0.466479	-0.25576	0.0862984324925089	-0.454643	-0.460771	-0.142256	-0.502103	-0.373551
Carnitine shuttle	0.048332857476665	-0.0647664	-0.0329804	-0.0448988	-0.0124986	-0.0685157	-0.0579684	-0.0724226	-0.083772	0.000286587505829994
Signaling by BMP	-0.0486644	-0.0965494	-0.167241	-0.129843	0.0325433888928339	-0.198669	-0.191879	-0.058018	-0.231809	-0.194539
Signaling by ALK	-0.198876	-0.242848	-0.301798	-0.10019	-0.0618705	-0.311674	-0.316082	-0.109682	-0.305167	-0.241635
WNT mediated activation of DVL	-0.179215	-0.260358	-0.292112	-0.142452	-0.116074	-0.288402	-0.292891	-0.117381	-0.338113	-0.301443
Formation of the beta-catenin:TCF transactivating complex	-0.176233	-0.22343	-0.27622	-0.11325	-0.126887	-0.286866	-0.281777	-0.135063	-0.276917	-0.225526
G-protein activation	-0.121107	-0.234233	-0.291228	-0.0823727	-0.0816806	-0.323437	-0.315613	-0.0212127	-0.32714	-0.294095
Metabolism of nitric oxide: NOS3 activation and regulation	-0.175866	-0.184049	-0.265229	-0.111914	-0.05948	-0.271946	-0.277597	-0.147332	-0.272232	-0.175309
Assembly of collagen fibrils and other multimeric structures	-0.0633682	-0.188167	-0.262954	-0.0467699	0.00753311306548954	-0.251305	-0.28281	-0.10169	-0.290443	0.00318555069700621
Metabolism of Angiotensinogen to Angiotensins	-0.145456	-0.178035	-0.328488	-0.00465787	0.0647960589671506	-0.400122	-0.392227	0.150087301460815	-0.342686	-0.323719
Keratan sulfate biosynthesis	0.0497450322996502	0.065157516497321	-0.0606771	0.0595661013002247	-0.0236714	0.00876835533261014	-0.0416195	0.0335526253141264	-0.0901359	-0.00175572
Keratan sulfate degradation	-0.0862402	0.118469077989758	-0.110184	0.0787081641316078	-0.150594	-0.216694	-0.205851	-0.0379729	-0.191938	-0.127949
Chondroitin sulfate biosynthesis	0.0139334294092985	-0.046778	-0.0264543	-0.0824522	-0.0909481	-0.108456	-0.0939768	-0.121641	-0.172213	0.066765907312344
Dermatan sulfate biosynthesis	0.033260936486239	-0.0409583	-0.233111	0.197435932459793	0.201317120604354	-0.231318	-0.217683	0.235009197037973	-0.279873	0.178230399465696
HS-GAG biosynthesis	-0.033831	-0.0831764	-0.0723198	-0.11664	-0.0866456	-0.0990356	-0.0617178	-0.0521962	-0.119571	-0.1543
HS-GAG degradation	-0.0654831	-0.12803	-0.163697	-0.134425	-0.102856	-0.203749	-0.17015	-0.104098	-0.218977	-0.170698
CS/DS degradation	-0.100943	0.0522152232841757	-0.167674	-0.040402	-0.140637	-0.274316	-0.25758	-0.0683016	-0.20418	0.00985853060445019
Phosphorylation of CD3 and TCR zeta chains	-0.126413	-0.0278049	-0.26945	-0.107803	-0.0225488	-0.253688	-0.155283	-0.205725	-0.282243	-0.210735
Translocation of ZAP-70 to Immunological synapse	-0.162284	6.16165450315065e-06	-0.290763	-0.0972593	-0.0812633	-0.270794	-0.137695	-0.148949	-0.280877	-0.26533
Generation of second messenger molecules	-0.102515	-0.0451843	-0.210465	-0.110984	0.0565704657335075	-0.212319	-0.16855	-0.17689	-0.234225	-0.185114
Calcineurin activates NFAT	-0.367152	-0.390084	-0.431564	-0.0329113	-0.204876	-0.427368	-0.420383	0.170860065148604	-0.4637	-0.133938
ERKs are inactivated	-0.180618	-0.208195	-0.241997	-0.129432	-0.208325	-0.213527	-0.235915	-0.250259	-0.287541	-0.268716
Signaling by Hippo	-0.133987	-0.217544	-0.174856	-0.190596	-0.122944	-0.186107	-0.175754	-0.122152	-0.205771	-0.172241
Fcgamma receptor (FCGR) dependent phagocytosis	-0.0922095	-0.0843046	-0.176881	-0.175791	-0.00397763	-0.179039	-0.190016	-0.144859	-0.246512	-0.110399
FCGR activation	-0.124789	-0.0472144	-0.198107	-0.2019	-0.0396507	-0.112262	-0.229081	-0.239267	-0.281699	-0.137498
Regulation of actin dynamics for phagocytic cup formation	-0.115577	-0.0979962	-0.204156	-0.186379	0.00226781224363243	-0.200563	-0.227697	-0.140304	-0.27549	-0.146478
Role of phospholipids in phagocytosis	0.0146311440188551	0.0132033659323034	-0.0839263	-0.11378	0.0999938030216459	-0.0593547	-0.14098	-0.133577	-0.213479	-0.0845545
YAP1- and WWTR1 (TAZ)-stimulated gene expression	0.0491823239728054	-0.104383	-0.138944	-0.08527	0.109706307653887	-0.128538	-0.128974	-0.026102	-0.179446	-0.0788095
eNOS activation	-0.157954	-0.198125	-0.261473	-0.0403366	-0.0441043	-0.253464	-0.262661	-0.100811	-0.247615	-0.118876
NOSTRIN mediated eNOS trafficking	-0.0507538	-0.192961	-0.264871	-0.223194	0.0262451878875206	-0.299417	-0.2893	-0.307846	-0.23451	-0.214832
NOSIP mediated eNOS trafficking	0.184816585460574	-0.0682637	0.0132810819448718	-0.0651893	0.0921534583186628	0.0162931523338006	0.0297845327098954	-0.150778	0.166158586864252	-0.0449468
MicroRNA (miRNA) biogenesis	-0.222636	-0.243826	-0.327352	-0.209844	-0.223446	-0.373775	-0.368507	-0.293497	-0.394114	-0.315514
COPII-mediated vesicle transport	-0.0779459	-0.0962889	-0.0700786	-0.0948373	-0.086023	-0.0729278	-0.0802399	-0.0841189	-0.100881	-0.0904405
Regulation of pyruvate dehydrogenase (PDH) complex	-0.145714	0.0172452423966977	-0.263505	0.175870346696029	-0.00611544	-0.251126	-0.239072	0.223535119082308	-0.292678	-0.317422
alpha-linolenic (omega3) and linoleic (omega6) acid metabolism	0.098899472849014	0.0636525557344021	0.0289599020497621	0.00583361301213389	-0.0403928	-0.021677	-0.00786882	-0.0704431	0.106521867611675	0.146333244369336
Linoleic acid (LA) metabolism	0.148964937860866	0.0980252964258461	0.0536137918655514	0.102387710085092	0.0253892017780526	0.0643149416825046	0.0780158935272609	0.014060309637964	0.0961177528265152	0.196108171953552
alpha-linolenic acid (ALA) metabolism	0.098899472849014	0.0636525557344021	0.0289599020497621	0.00583361301213389	-0.0403928	-0.021677	-0.00786882	-0.0704431	0.106521867611675	0.146333244369336
Hypusine synthesis from eIF5A-lysine	-0.265024	-0.163852	-0.251298	-0.495373	-0.210288	-0.513377	-0.502947	-0.344945	-0.535015	-0.398265
Cell death signalling via NRAGE	NRIF and NADE	-0.138434	-0.179462	-0.22968	-0.130957	-0.0646544	-0.24359	-0.242574	-0.0926971	-0.245066	-0.175738
NFG and proNGF binds to p75NTR	0.222600587254953	-0.153042	-0.0584636	0.255265155652136	0.140237507824047	-0.0421051	-0.0241581	0.31802362287061	-0.0836903	-0.0144681
NADE modulates death signalling	-0.155871	-0.158383	-0.125066	-0.195936	-0.161249	-0.128716	-0.117178	-0.123752	-0.111635	-0.178592
NRIF signals cell death from the nucleus	-0.16029	-0.177983	-0.283142	-0.0606863	-0.0563893	-0.301195	-0.309993	-0.0580332	-0.2936	-0.201497
p75NTR recruits signalling complexes	-0.158301	-0.126849	-0.262394	-0.0731464	-0.0730612	-0.314795	-0.313978	-0.0594856	-0.305562	-0.251065
NF-kB is activated and signals survival	-0.153958	-0.139994	-0.29955	-0.0949191	-0.0722789	-0.352773	-0.339491	-0.111293	-0.35625	-0.24704
Axonal growth stimulation	-0.131404	-0.136395	-0.253069	-0.162762	0.0742338307136098	-0.361528	-0.375483	-0.272006	-0.40215	-0.223794
Metabolism of amine-derived hormones	0.111809206821127	0.0430747216608684	0.16711632114002	0.0752625199326747	0.235625298336936	0.107433520140625	0.0712688426190032	0.204221796296781	0.0983958044407757	0.0895576238202902
Glycoprotein hormones	0.237744921838562	0.19262282535102	-0.023955	0.469698098526074	0.495086479266774	-0.0611965	-0.139929	0.483867627432426	-0.171514	0.0396327561693215
Catecholamine biosynthesis	-0.142369	-0.35239	-0.211375	-0.270299	0.245125155259977	-0.373587	-0.362248	0.223934493263806	-0.0631316	-0.0939245
Serotonin and melatonin biosynthesis	-0.0724937	-0.209697	0.0782445024969266	-0.189533	0.0228650264913088	-0.0714878	-0.0585712	-0.0838737	0.0320573081926824	-0.180469
Peptide hormone biosynthesis	-0.00686199	-0.0576772	-0.0687801	0.182242365396561	0.0728354194068269	-0.0663969	-0.0610442	0.431567452265193	-0.122531	-0.0942101
Thyroxine biosynthesis	0.282576985400957	0.372517869805521	0.380847953628562	0.403269515240698	0.288483418102513	0.38906421391743	0.321267053670069	0.397728884559036	0.292807657955141	0.310894611061624
Astrocytic Glutamate-Glutamine Uptake And Metabolism	0.413289946631974	0.295783810491522	0.391507857330505	0.417399703023226	0.308736672956951	0.275748759340037	0.170661247960167	0.407788459570291	0.237647109127612	0.21073227200042
Glutamate Neurotransmitter Release Cycle	-0.137531	-0.0608122	-0.119033	-0.127375	-0.0958986	-0.0806532	-0.0848676	-0.0698694	-0.10565	-0.145118
Regulation of gene expression in late stage (branching morphogenesis) pancreatic bud precursor cells	-0.25166	-0.230217	-0.266628	-0.150428	-0.12253	-0.311085	-0.304076	-0.159554	-0.33126	-0.199961
Regulation of gene expression in beta cells	-0.130381	-0.144335	-0.219181	-0.189025	-0.0625694	-0.252569	-0.241104	-0.0606838	-0.269023	-0.227179
Regulation of gene expression in endocrine-committed (NEUROG3+) progenitor cells	-0.000996551	-0.076604	0.0372758009633653	-0.223266	-0.0212073	-0.0507301	-0.034928	-0.145469	-0.114479	0.116357333869963
Regulation of gene expression in early pancreatic precursor cells	0.241189027287126	0.201901945466888	0.215431851237841	0.295492541827784	0.146117337463499	0.229715261115447	0.245446261407151	0.329694943673803	0.419269401307146	0.130069272478709
PECAM1 interactions	0.00677737215163027	-0.0497554	-0.117155	-0.0918959	0.0795878183496341	-0.162965	-0.160065	-0.179846	-0.199194	-0.0653442
Basigin interactions	-0.0734967	-0.174086	-0.345226	-0.0558389	0.195055420286234	-0.364234	-0.367884	-0.0842997	-0.343935	-0.0197167
Tie2 Signaling	-0.00832855	-0.18103	-0.162056	-0.142101	0.0736926108579453	-0.196602	-0.184131	-0.181514	-0.224696	-0.115811
Gene Silencing by RNA	-0.145083	-0.141206	-0.22362	-0.0976473	-0.125839	-0.247134	-0.245634	-0.146264	-0.287716	-0.200777
AKT-mediated inactivation of FOXO1A	-0.290275	-0.101688	-0.359516	-0.120826	-0.03497	-0.400865	-0.394251	0.0195573887017496	-0.391716	-0.334575
Regulation of PAK-2p34 activity by PS-GAP/RHG10	-0.0691932	-0.195181	-0.347213	-0.0989878	0.0472460423196606	-0.353208	-0.344359	-0.430846	-0.373529	-0.357079
Regulation of activated PAK-2p34 by proteasome mediated degradation	-0.115265	-0.188135	-0.218236	-0.0845046	-0.0408612	-0.251467	-0.238226	-0.145034	-0.236708	-0.192104
Stimulation of the cell death response by PAK-2p34	-0.076166	-0.226269	-0.408592	-0.129019	-0.0362059	-0.424467	-0.415883	-0.421659	-0.350503	-0.417137
Biological oxidations	-0.0375693	-0.0171015	-0.0391704	0.00590515671294445	-0.0554581	-0.0632687	-0.0624653	-0.0476271	-0.00492053	-0.0564656
Cytochrome P450 - arranged by substrate type	-0.00891538	-0.0199373	0.0454132861047008	-0.0419791	-0.0375185	-0.0389595	-0.0246704	0.0671678199847797	-0.018636	-0.0448352
Vitamins	0.526901230672172	0.52698011991168	0.578021457873173	0.457084253707842	0.463158725149936	0.583859261596744	0.588750394446223	0.446039760176761	0.555695803092489	0.545124644998455
Fatty acids	0.345368009908704	0.356285832325032	0.459925640556449	0.280309321217489	0.238039381024579	0.469693781830427	0.477850296861303	0.218677593700454	0.509012305526946	0.375582594325984
Phase I - Functionalization of compounds	-0.000416567	0.017373533103435	0.0110440297873746	0.0146538506320848	-0.0196683	-0.00783558	-0.0130248	-0.00181943	0.00834861699065795	-0.00928879
Aromatic amines can be N-hydroxylated or N-dealkylated by CYP1A2	-0.224729	-0.217271	-0.0985404	0.780686538723714	-0.321365	-0.0806645	-0.0595532	0.725207140998213	0.84609196757929	-0.195861
Miscellaneous substrates	0.389131645481702	0.390394043630611	0.459537714799761	0.293560495968637	0.300755751802306	0.467891250843553	0.475151545460262	0.282768376602927	0.514402145798602	0.412183032240265
Endogenous sterols	-0.0349598	-0.100929	-0.0397839	-0.137566	-0.0433429	-0.163	-0.149233	0.0810640248940984	-0.174164	-0.13664
Eicosanoids	0.193252433298797	0.326833263089657	0.307250409863819	0.185433709066402	0.193017741755277	0.320194601633317	0.344850905162948	0.259511009475235	0.352635764850318	0.273138968382958
Xenobiotics	-0.044921	-0.111374	-0.0685766	-0.061516	0.0169448130039431	-0.149285	-0.132171	0.00329139151637234	-0.121962	-0.0859101
Sterols are 12-hydroxylated by CYP8B1	-0.775453	0.3681060460192	-0.72072	0.185936299060223	0.239419936532334	-0.704642	-0.63128	0.954259132625658	-0.763148	-0.575245
CYP2E1 reactions	0.693109716221375	0.69361453930075	0.757008421768519	0.603967634422668	0.612104513135782	0.764434994684882	0.770340214845414	0.590701359328704	0.729089139824446	0.715209517643574
Activated NOTCH1 Transmits Signal to the Nucleus	-0.112739	-0.176566	-0.304446	-0.0908706	-0.0130483	-0.318244	-0.322124	-0.103295	-0.334578	-0.184763
PRC2 methylates histones and DNA	-0.1449	-0.16859	-0.252279	-0.0647391	-0.131513	-0.255354	-0.254021	-0.159736	-0.296424	-0.21601
Dopamine Neurotransmitter Release Cycle	-0.0574019	-0.0432563	-0.0426462	-0.0973537	-0.0477949	-0.0120678	-0.0162608	-0.0200444	-0.0761002	-0.0160518
EGFR interacts with phospholipase C-gamma	-0.179782	-0.171423	-0.302199	-0.100751	0.0366652496287831	-0.333752	-0.358955	-0.100201	-0.331654	-0.20516
Molecules associated with elastic fibres	0.100547256422686	0.0320044761518356	-0.0231136	0.0430995483598921	0.240203421337148	-0.0242764	-0.0445309	0.00965723185552059	-0.0793761	0.167471018166011
MHC class II antigen presentation	-0.212522	-0.160755	-0.266192	-0.138474	-0.100528	-0.286548	-0.296295	-0.0946496	-0.291318	-0.252929
Synthesis of epoxy (EET) and dihydroxyeicosatrienoic acids (DHET)	-0.384482	-0.336012	-0.354485	-0.167508	-0.394003	-0.459609	-0.449619	-0.215569	-0.354651	-0.46808
Synthesis of 5-eicosatetraenoic acids	0.0890634342939134	0.291964312391032	0.170650378274111	-0.0997124	0.021108324907135	-0.0136951	-0.00326469	-0.0789645	0.0945282926530876	-0.111512
Synthesis of Leukotrienes (LT) and Eoxins (EX)	0.100218260796984	0.0716701387384775	0.166091905821528	-0.0477065	-0.0338314	0.0519590842146673	0.0662354191012579	-0.0598458	0.195591635913048	0.00748599561255245
Synthesis of Hepoxilins (HX) and Trioxilins (TrX)	-0.814152	0.0669508947797095	0.239378292260522	0.0195774399908653	-0.00791354	-0.88136	-0.845389	-0.0329359	-0.890747	-0.641033
Biosynthesis of Lipoxins (LX)	0.0322258828816792	0.234636472156054	0.340052793207633	-0.0592486	-0.135551	0.0282940595211639	0.0453638165478773	-0.0748235	0.135045944931104	-0.0259916
Synthesis of 12-eicosatetraenoic acid derivatives	-0.288027	0.449342297265025	0.00465864155803636	0.336285180123595	0.178703745709209	-0.223301	-0.190412	0.453065419486246	0.135241522817035	-0.0120719
Arachidonate metabolism	-0.0937092	0.0267727508090135	-0.0189078	0.0193420632336616	-0.0670669	-0.10886	-0.0942121	-0.023073	-0.0119354	-0.132886
Synthesis of 15-eicosatetraenoic acid derivatives	-0.590591	0.119954687962026	-0.470413	0.0308760996094981	-0.31225	-0.514453	-0.55172	0.182431389922516	0.214647540839317	-0.464438
Ubiquinol biosynthesis	-0.375867	-0.2174	-0.397839	-0.181617	-0.257708	-0.366573	-0.376889	-0.0873878	-0.218518	-0.350885
Synthesis of (16-20)-hydroxyeicosatetraenoic acids (HETE)	-0.318805	-0.283297	-0.266422	-0.232025	-0.359768	-0.33972	-0.326271	-0.223148	-0.193117	-0.371245
Hyaluronan metabolism	0.153059484087052	0.0826298061845528	-0.0922542	-0.0201379	0.171351440565866	-0.144791	-0.148619	0.0941820083297169	-0.0919068	-0.0483496
Hyaluronan biosynthesis and export	0.478985055966083	0.487364526437159	0.558482241856915	0.363696111610811	0.372891457168401	0.566995740092098	0.574549713700986	0.350993111165673	0.528105757216222	0.507735016552287
Transcriptional activation of mitochondrial biogenesis	-0.201919	-0.25602	-0.295282	-0.0516109	-0.123977	-0.319571	-0.312104	-0.120835	-0.253136	-0.180258
Activation of PPARGC1A (PGC-1alpha) by phosphorylation	0.0515404073215124	-0.107376	-0.110315	-0.105405	0.00379358549337472	-0.124399	-0.117437	-0.0970008	-0.172004	-0.068525
Integrin cell surface interactions	-0.130999	-0.164724	-0.326535	0.00455312097538033	-0.00869249	-0.328934	-0.35851	-0.0949779	-0.318817	-0.177852
Hyaluronan uptake and degradation	0.0912421400297905	0.00659965117362235	-0.217574	-0.0870612	0.132061953113519	-0.2809	-0.28532	0.0475451210217614	-0.201715	-0.151951
Abacavir transmembrane transport	0.140347581613684	0.249215180148122	0.116227979669995	0.595318861987864	-0.15291	0.0963786329242709	0.112394764416792	0.099595548688999	0.0370160370221226	0.014886939913124
Abacavir ADME	0.144274173840453	0.244283262323571	0.167401378267958	0.284836879661034	-0.119757	-0.0621285	-0.0471694	0.0492103074389422	0.0331595828257078	-0.13251
Abacavir metabolism	0.273813254073008	0.291529242099809	0.371860481940547	-0.55021	-0.0655103	-0.521125	-0.510036	0.0226774291272792	0.0251636211969574	-0.477377
Synthesis of Prostaglandins (PG) and Thromboxanes (TX)	-0.158167	-0.0272754	-0.10677	0.0982974400900935	-0.0900521	-0.161091	-0.144728	-0.0124221	-0.126178	-0.17636
Scavenging of heme from plasma	-0.132025	0.135343976015326	-0.0876708	-0.0185714	0.050310174741314	0.011070426739606	-0.0981368	0.0253284704390463	-0.0924531	-0.0206905
DAP12 interactions	-0.0450073	-0.0774215	-0.135651	-0.148147	0.00810999252588562	-0.175544	-0.165236	-0.174403	-0.198792	-0.142599
FMO oxidises nucleophiles	0.311675741615338	0.314901795856264	0.403148995048408	0.184979834288835	0.193098057729826	0.412678703146377	0.420500979212535	0.165593105057944	0.364955236571432	0.341640160691204
Binding and Uptake of Ligands by Scavenger Receptors	-0.119951	-0.0124698	-0.169594	-0.018644	-0.020778	-0.127367	-0.180366	-0.0646976	-0.168543	-0.087631
Downregulation of TGF-beta receptor signaling	-0.17363	-0.197449	-0.28027	-0.124934	-0.045167	-0.326239	-0.320146	-0.099201	-0.343953	-0.204169
TGF-beta receptor signaling activates SMADs	-0.121527	-0.177386	-0.278308	-0.0929598	-0.00784223	-0.318643	-0.3152	-0.0931778	-0.344429	-0.172094
TGF-beta receptor signaling in EMT (epithelial to mesenchymal transition)	-0.103388	-0.186759	-0.248043	-0.093826	0.00807853085344606	-0.287221	-0.283457	-0.120429	-0.294399	-0.182786
Downregulation of SMAD2/3:SMAD4 transcriptional activity	-0.175388	-0.206592	-0.248935	-0.13889	-0.113989	-0.289018	-0.291835	-0.184641	-0.31912	-0.235164
SMAD2/SMAD3:SMAD4 heterotrimer regulates transcription	-0.186261	-0.243735	-0.298407	-0.170539	-0.14825	-0.333671	-0.327428	-0.19607	-0.345132	-0.261319
EGFR Transactivation by Gastrin	-0.213389	-0.192839	-0.309332	-0.110057	-0.0456329	-0.340046	-0.350459	-0.110246	-0.303277	-0.22827
The retinoid cycle in cones (daylight vision)	0.127750493545101	0.138209873818297	0.253652037234095	-0.00414869	0.18742991543448	0.266742189427372	0.28048637216838	-0.0171116	0.206103726040889	0.163782846119031
Visual phototransduction	-0.122158	-0.125521	-0.185709	-0.0303567	-0.038338	-0.181753	-0.195888	-0.103577	-0.143036	-0.136636
NOTCH2 intracellular domain regulates transcription	-0.128346	-0.227576	-0.202798	-0.121841	-0.0290147	-0.259098	-0.247434	-0.122166	-0.361626	-0.107475
Anchoring fibril formation	-0.127848	-0.400567	-0.381421	-0.040578	-0.0187552	-0.257646	-0.36665	-0.140483	-0.414757	-0.0643639
Crosslinking of collagen fibrils	-0.137436	-0.336954	-0.346928	-0.0491473	-0.0238623	-0.31409	-0.391444	-0.248985	-0.433708	-0.0309766
Condensation of Prophase Chromosomes	-0.0837424	-0.0972978	-0.19434	-0.0180503	-0.103205	-0.208297	-0.213449	-0.0792153	-0.28334	-0.189142
Phosphate bond hydrolysis by NUDT proteins	-0.111745	-0.095761	-0.143953	-0.0839539	0.166234724478378	-0.127313	-0.109803	0.143290329013676	-0.155287	-0.0819593
Electron transport from NADPH to Ferredoxin	-0.904003	-0.901944	0.926018413161497	-0.819142	-0.823727	-0.801929	-0.776775	0.694839754605275	0.920357014049668	-0.902688
Signaling by Type 1 Insulin-like Growth Factor 1 Receptor (IGF1R)	0.0398134931199494	-0.0850527	-0.133647	-0.0772325	0.0276737162871472	-0.158057	-0.160667	-0.0343127	-0.201902	-0.117573
Metabolism of ingested SeMet	Sec	MeSec into H2Se	-0.0475535	-0.439108	-0.397081	-0.150876	0.0240381304458878	-0.38962	-0.369921	-0.0852175	-0.140228	-0.265846
Selenoamino acid metabolism	-0.109295	-0.18449	-0.389433	0.0620034370490994	-0.144413	-0.40044	-0.434487	-0.0802067	-0.444101	-0.39594
Metabolism of ingested H2SeO4 and H2SeO3 into H2Se	-0.164208	-0.505936	-0.423001	-0.0227103	-0.224189	-0.4117	-0.398515	-0.567654	-0.451174	-0.139428
Methylation of MeSeH for excretion	0.22451877563909	0.226412117387275	0.280451246450061	0.154295478578605	0.159435153045222	0.286446828652648	0.291416850741634	0.166048618498369	0.257257810034792	0.242268854528326
Selenocysteine synthesis	-0.0847727	-0.158174	-0.429526	0.112390734920188	-0.122051	-0.429798	-0.47146	-0.0343635	-0.482973	-0.436995
DAP12 signaling	-0.0601859	-0.0864458	-0.155413	-0.17306	-0.00352748	-0.190756	-0.181981	-0.17903	-0.216776	-0.150362
Activation of gene expression by SREBF (SREBP)	-0.16226	-0.189366	-0.185447	-0.106831	-0.13888	-0.193572	-0.203707	-0.196182	-0.216387	-0.186706
IGF1R signaling cascade	0.0398134931199494	-0.0850527	-0.133647	-0.0772325	0.0276737162871472	-0.158057	-0.160667	-0.0343127	-0.201902	-0.117573
IRS-related events triggered by IGF1R	0.0438026719006089	-0.0816982	-0.130903	-0.0732989	0.0320475364320258	-0.155534	-0.158212	-0.0301667	-0.19935	-0.11441
SHC-related events triggered by IGF1R	-0.0704811	-0.341988	-0.405436	-0.281363	-0.00567844	-0.394806	-0.384905	-0.296041	-0.43276	-0.229548
The canonical retinoid cycle in rods (twilight vision)	0.065549985174157	-0.101704	-0.0416805	0.084329802121343	6.99254290439377e-05	-0.0560036	-0.0897782	-0.074973	-0.0233148	-0.0694376
MASTL Facilitates Mitotic Progression	-0.141471	-0.151283	-0.194071	0.0342226479856855	-0.165252	-0.169544	-0.178721	-0.0791108	-0.210179	-0.189298
Establishment of Sister Chromatid Cohesion	-0.0132214	-0.0229717	-0.0349197	-0.106379	0.0332927218916418	-0.0201892	-0.010385	-0.121615	-0.0867037	0.0614687219296384
Cohesin Loading onto Chromatin	-0.176073	-0.0887702	-0.102604	-0.170306	-0.125623	-0.0879519	-0.0780338	-0.185696	-0.154854	-0.00117629
Antagonism of Activin by Follistatin	0.126512015405646	0.28889333542269	0.142873591082502	0.508487314852011	0.00391035999225325	0.127942851908508	0.135029904358844	0.19309184819399	0.367344118160994	0.065956363419553
Activation of the phototransduction cascade	0.133752392154755	-0.150685	0.000186525685400257	0.0242671535174651	0.0576000004710149	0.0682561167726023	-0.0383732	-0.0291633	-0.109447	-0.124079
Resolution of Sister Chromatid Cohesion	-0.164036	-0.18098	-0.193393	-0.092702	-0.0707899	-0.220315	-0.224733	-0.137649	-0.249415	-0.167798
Condensation of Prometaphase Chromosomes	-0.192814	-0.258738	-0.290808	-0.0764802	-0.092565	-0.303571	-0.308413	-0.120569	-0.335363	-0.274439
The phototransduction cascade	-0.196369	-0.216972	-0.266759	0.00793585226330504	-0.0922223	-0.270265	-0.280401	-0.108282	-0.24651	-0.172405
Inactivation	recovery and regulation of the phototransduction cascade	-0.199829	-0.220581	-0.271418	0.00678565672266321	-0.094082	-0.274899	-0.285238	-0.110141	-0.250548	-0.175879
Interaction With Cumulus Cells And The Zona Pellucida	0.242666036216479	0.255456926379366	0.201511556294116	0.24345334832863	0.427567403742386	0.217593979440435	0.234853478741914	0.225943285250767	0.158101446226494	0.364851130116175
Senescence-Associated Secretory Phenotype (SASP)	-0.148442	-0.147106	-0.233288	-0.136257	-0.120079	-0.278716	-0.271084	-0.166549	-0.313797	-0.219109
Formation of Senescence-Associated Heterochromatin Foci (SAHF)	-0.180425	-0.188389	-0.307425	-0.014513	-0.103374	-0.334162	-0.329285	-0.118822	-0.363856	-0.228294
Oncogene Induced Senescence	-0.145934	-0.172455	-0.268258	-0.0950835	-0.070071	-0.328975	-0.320275	-0.143135	-0.3576	-0.261868
DNA Damage/Telomere Stress Induced Senescence	-0.137422	-0.12287	-0.228926	-0.0388664	-0.110238	-0.270895	-0.262647	-0.110301	-0.267061	-0.199282
TRIF-mediated programmed cell death	0.0926204590701345	-0.0239184	-0.216555	-0.0112513	0.023491249506563	-0.354857	-0.345251	-0.197297	-0.360488	-0.241231
Cytosolic iron-sulfur cluster assembly	0.192499273379928	-0.0297822	-0.0153649	0.246627446946284	0.284003212795601	-0.0321892	-0.0177616	-0.00915945	0.0462419913390952	0.196145133977377
Signaling by Leptin	-0.0314516	-0.201997	-0.294346	-0.0524316	0.004245720500303	-0.289395	-0.281549	-0.0572811	-0.197442	-0.11618
Acetylcholine Neurotransmitter Release Cycle	-0.133053	-0.0770478	-0.107834	-0.152227	-0.134558	-0.0601104	-0.0673738	-0.0867098	-0.12694	-0.131118
Caspase-mediated cleavage of cytoskeletal proteins	-0.0638017	-0.0824265	-0.168852	-0.0174878	-0.0216295	-0.204414	-0.201851	-0.0670454	-0.170983	-0.0841262
Insulin processing	-0.178617	-0.16468	-0.155021	-0.178124	-0.152841	-0.149218	-0.148925	-0.157077	-0.189507	-0.163605
Stimuli-sensing channels	-0.17397	-0.147626	-0.271787	-0.00639866	-0.11035	-0.289115	-0.29861	-0.0204584	-0.302147	-0.227489
Role of LAT2/NTAL/LAB on calcium mobilization	-0.102882	-0.115784	-0.264991	-0.162214	0.0297496294190572	-0.276781	-0.330185	-0.114342	-0.369455	-0.237
Ficolins bind to repetitive carbohydrate structures on the target cell surface	0.235585596032704	-0.287202	-0.175425	-0.406583	0.467788859134356	-0.159208	-0.142983	-0.413534	-0.216419	0.279748152877052
FCERI mediated MAPK activation	-0.0971162	-0.16112	-0.207649	-0.184056	-0.0520187	-0.215585	-0.248228	-0.214198	-0.294969	-0.183308
FCERI mediated Ca+2 mobilization	-0.121586	-0.101086	-0.170499	-0.197562	-0.0434211	-0.144674	-0.195948	-0.149622	-0.24106	-0.121178
POU5F1 (OCT4)	SOX2	NANOG repress genes related to differentiation	-0.110017	-0.370324	-0.273243	-0.215885	-0.106075	-0.336691	-0.326088	-0.254458	-0.369956	-0.255026
POU5F1 (OCT4)	SOX2	NANOG activate genes related to proliferation	-0.123245	-0.248338	-0.236435	-0.100871	-0.0883858	-0.247779	-0.239028	-0.191847	-0.205976	-0.191933
NOTCH2 Activation and Transmission of Signal to the Nucleus	-0.0518538	-0.0814939	-0.143329	-0.0127453	0.0563116878201106	-0.146729	-0.159757	-0.040386	-0.184861	-0.0751052
Peptide hormone metabolism	-0.124753	-0.142761	-0.183925	-0.130149	-0.0802415	-0.176889	-0.191907	-0.100832	-0.221542	-0.178454
Nuclear Envelope Breakdown	-0.233572	-0.222721	-0.258925	-0.0561254	-0.156552	-0.282083	-0.282597	-0.137108	-0.267896	-0.241685
Activation of NIMA Kinases NEK9	NEK6	NEK7	-0.136012	-0.166443	-0.164424	0.0442793022953451	-0.0516267	-0.161197	-0.181637	-0.0397025	-0.20603	-0.175573
Initiation of Nuclear Envelope (NE) Reformation	-0.185818	-0.170907	-0.279139	-0.0130176	-0.0852667	-0.284625	-0.289362	-0.0646831	-0.30855	-0.18789
Nuclear Envelope (NE) Reassembly	-0.196124	-0.19976	-0.259581	-0.0675008	-0.0903012	-0.284418	-0.281701	-0.0940656	-0.284698	-0.189717
Laminin interactions	0.0682117553443618	-0.239791	-0.301514	-0.2533	0.430224407717185	-0.364317	-0.353757	-0.15253	-0.370498	0.0846437247923653
Syndecan interactions	-0.094852	-0.208671	-0.261382	-0.0877457	-0.042785	-0.257356	-0.259183	-0.173084	-0.249871	-0.0868681
Non-integrin membrane-ECM interactions	-0.0379523	-0.15632	-0.22022	-0.117851	0.0726127663238974	-0.223612	-0.222497	-0.157823	-0.228642	-0.0498631
ECM proteoglycans	-0.129166	-0.150107	-0.251624	-0.0847838	0.0507413411788546	-0.284414	-0.293462	-0.128347	-0.297748	-0.0564468
Scavenging by Class B Receptors	-0.256479	-0.0987467	-0.252396	-0.29213	-0.0480065	-0.30099	-0.289609	-0.141938	-0.230782	-0.28426
Scavenging by Class A Receptors	-0.10974	-0.04116	-0.202879	0.0190387885038788	-0.00739817	-0.184699	-0.228248	-0.0820515	-0.156042	-0.104496
Scavenging by Class F Receptors	-0.129874	-0.0136251	-0.152012	0.0180940754604081	0.0387447176583459	-0.152875	-0.158126	0.0310120209673906	-0.195691	-0.131241
Scavenging by Class H Receptors	0.198772476333448	-0.00600693	-0.236549	-0.203469	0.24858914863381	-0.258641	-0.245394	-0.0762669	-0.308289	0.141722473672308
SUMO is conjugated to E1 (UBA2:SAE1)	-0.111397	-0.17764	-0.234488	0.0185865915918356	-0.0757972	-0.247909	-0.235295	-0.0966564	-0.24177	-0.106072
SUMO is transferred from E1 to E2 (UBE2I	UBC9)	-0.108179	-0.132968	-0.222769	0.0356034684248912	-0.0591462	-0.250384	-0.239377	-0.0576487	-0.243065	-0.0736038
SUMO is proteolytically processed	-0.059206	-0.16757	-0.220924	0.0030619456620252	-0.0425856	-0.233505	-0.220765	-0.148999	-0.230807	-0.0979807
SUMOylation of DNA damage response and repair proteins	-0.148499	-0.133485	-0.190906	-0.088413	-0.125903	-0.212706	-0.195478	-0.11153	-0.222476	-0.161033
DEx/H-box helicases activate type I IFN and inflammatory cytokines production	-0.214918	-0.124191	-0.354014	-0.133203	-0.104581	-0.451094	-0.429973	-0.176545	-0.461615	-0.31903
LRR FLII-interacting protein 1 (LRRFIP1) activates type I IFN production	-0.000837493	-0.13513	-0.212563	-0.0351463	0.0903608796677325	-0.256171	-0.241785	-0.0810653	-0.253144	-0.060494
Regulation of innate immune responses to cytosolic DNA	-0.164103	-0.195129	-0.302814	-0.110697	-0.0910666	-0.324461	-0.318795	-0.156789	-0.305418	-0.23126
HDACs deacetylate histones	-0.165573	-0.213282	-0.22893	-0.121623	-0.147438	-0.249212	-0.238335	-0.133229	-0.276093	-0.2124
PKMTs methylate histone lysines	-0.180504	-0.186965	-0.25457	-0.108974	-0.089001	-0.281865	-0.27093	-0.162946	-0.304527	-0.210232
HDMs demethylate histones	-0.158149	-0.225478	-0.223918	-0.13795	-0.160033	-0.216992	-0.213593	-0.10488	-0.269772	-0.202387
HATs acetylate histones	-0.0829587	-0.166166	-0.16702	-0.114353	-0.069243	-0.1951	-0.181294	-0.105943	-0.20234	-0.120135
RMTs methylate histone arginines	-0.115874	-0.144353	-0.231896	-0.0355589	-0.0685188	-0.230772	-0.231378	-0.096594	-0.276585	-0.127892
Processing and activation of SUMO	-0.077928	-0.13787	-0.212104	0.013027926499702	-0.0416161	-0.239819	-0.227896	-0.0759108	-0.238133	-0.0784778
SUMOylation of transcription factors	-0.102337	-0.12545	-0.261502	-0.0208311	-0.0651477	-0.286	-0.280095	-0.0826338	-0.293764	-0.17755
SUMOylation of ubiquitinylation proteins	-0.0870189	-0.121668	-0.212717	-0.0294032	-0.0895322	-0.239023	-0.234005	-0.118489	-0.217468	-0.136478
WNT ligand biogenesis and trafficking	0.029184835122833	-0.0133831	-0.158702	0.103442794362102	0.000990272881275428	-0.125086	-0.136174	0.17227915298117	-0.0934441	-0.0205351
STAT6-mediated induction of chemokines	-0.324647	-0.304396	-0.343188	-0.128878	-0.195452	-0.33065	-0.323301	-0.302073	-0.260593	-0.337093
IRF3-mediated induction of type I IFN	-0.229174	-0.212957	-0.305243	-0.139922	-0.187293	-0.293521	-0.28395	-0.256813	-0.288931	-0.276051
TRP channels	0.207892274398545	0.102922558020369	0.113543675323594	0.179779829832929	0.0458174250662082	0.0360782244953804	0.0260087213306363	-0.00297918	-0.061222	0.0319710358646457
Hydroxycarboxylic acid-binding receptors	0.755068233809258	0.753727222528986	0.802319160684701	0.685887828350546	0.69338171491677	0.808314269937679	0.813205016959845	0.674844206042427	0.780547448134414	0.772501380452785
Detoxification of Reactive Oxygen Species	-0.169626	-0.123645	-0.278602	-0.0480232	-0.0472839	-0.247465	-0.285685	-0.13573	-0.198784	-0.178038
Nuclear Pore Complex (NPC) Disassembly	-0.216778	-0.192949	-0.274012	-0.00278123	-0.129819	-0.290599	-0.284791	-0.123295	-0.27159	-0.234042
Glycogen synthesis	-0.10528	-0.0843947	-0.267723	-0.0371661	-0.0597965	-0.313291	-0.307599	-0.0842207	-0.304069	-0.214027
Regulation by c-FLIP	-0.00124636	-0.0774638	-0.0634491	-0.036155	-0.0288585	-0.0864299	-0.082976	-0.132525	-0.126399	-0.0746361
HSP90 chaperone cycle for steroid hormone receptors (SHR) in the presence of ligand	-0.0738384	-0.051571	-0.125077	-0.0339712	0.00435447306620296	-0.177489	-0.155843	-0.0370535	-0.177949	-0.110407
HSF1 activation	-0.138702	-0.0610925	-0.143539	-0.124123	-0.0414196	-0.154725	-0.149209	-0.0511657	-0.187567	-0.159123
Attenuation phase	-0.0498645	0.012069283493577	-0.0816445	0.00518567135888187	0.0476489326473346	-0.139239	-0.113529	0.0354304851163268	-0.167303	-0.0710144
HSF1-dependent transactivation	-0.0464431	-0.00579523	-0.116204	-0.00271682	0.0523615898182872	-0.173222	-0.148875	0.0289260157449502	-0.189913	-0.0681168
Autodegradation of the E3 ubiquitin ligase COP1	-0.153741	-0.208394	-0.248677	-0.0759911	-0.0770573	-0.286654	-0.27187	-0.141921	-0.275662	-0.218189
Notch-HLH transcription pathway	-0.269587	-0.285847	-0.291397	-0.157637	-0.160357	-0.334582	-0.332676	-0.192326	-0.354561	-0.252071
Regulation of ornithine decarboxylase (ODC)	-0.139572	-0.225017	-0.205551	-0.104978	-0.0305537	-0.245028	-0.231094	-0.141276	-0.227694	-0.183037
Regulation of thyroid hormone activity	0.771949199337379	0.770687071073595	0.81904236017985	0.703084325944617	0.710578212510841	0.825116352449314	0.829928216454994	0.692040703636498	0.797270647629562	0.789224579947934
Agmatine biosynthesis	-0.130656	0.270764301850308	0.194781199474143	-0.0712612	0.205004689920502	0.211318210992346	-0.0422665	0.140819349449278	-0.0938966	0.341426212629625
Interconversion of polyamines	-0.254989	-0.273523	-0.257958	-0.269599	-0.0994011	-0.334949	-0.357018	-0.0331908	-0.302771	-0.355818
Metabolism of polyamines	-0.161229	-0.233343	-0.213912	-0.116196	-0.0618526	-0.248478	-0.234663	-0.135943	-0.223182	-0.198296
Apoptotic cleavage of cell adhesion proteins	0.0281494225206737	-0.0843846	-0.169786	-0.0828532	0.149196284761474	-0.18198	-0.187064	-0.0608854	-0.164445	-0.0615948
Amino acid transport across the plasma membrane	-0.0743512	-0.0408806	-0.0293264	-0.0191714	-0.0573653	-0.104219	-0.0944943	0.04043257130899	-0.0334593	-0.0498169
Breakdown of the nuclear lamina	-0.0937363	-0.132967	-0.112213	0.0315049435696462	-0.104385	-0.118538	-0.1024	-0.0533577	-0.0710918	-0.112511
Integrin signaling	-0.181739	-0.220121	-0.304568	-0.228288	-0.0685407	-0.317557	-0.324418	-0.206732	-0.335424	-0.210223
GRB2:SOS provides linkage to MAPK signaling for Integrins	-0.211262	-0.240606	-0.394833	-0.236275	-0.0508331	-0.389895	-0.395345	-0.28173	-0.412563	-0.253804
p130Cas linkage to MAPK signaling for integrins	-0.154127	-0.207285	-0.334449	-0.232492	-0.0142737	-0.337916	-0.342089	-0.253891	-0.370766	-0.214571
Class B/2 (Secretin family receptors)	0.208722218510397	0.0333839314942657	-0.00314668	0.0773385256873128	0.169662194694619	-0.0355811	-0.0429798	0.0876479551379371	-0.0326998	-0.0193401
Netrin-1 signaling	-0.0704586	-0.125436	-0.190005	-0.174183	0.00481348502717394	-0.201219	-0.199676	-0.161103	-0.248558	-0.180292
Nephrin family interactions	0.0107234884130847	-0.0647479	-0.126493	-0.0720439	0.0974237572941975	-0.169909	-0.157393	-0.0826019	-0.190883	-0.0478183
Semaphorin interactions	-0.131347	-0.108621	-0.251533	-0.0663054	0.042611011709044	-0.274157	-0.263532	-0.0861249	-0.284579	-0.120578
SDK interactions	0.711502051120253	0.711186494162222	0.760097822657016	0.642158409592957	0.649652887346192	0.766014515620096	0.770747869990559	0.630956137582859	0.738166614073866	0.72901546229097
NCAM signaling for neurite out-growth	-0.0842793	-0.181721	-0.179925	-0.207701	-0.0107724	-0.221649	-0.211567	-0.295854	-0.266337	-0.0677597
Peptide ligand-binding receptors	-0.0557294	-0.0594464	-0.170886	-0.0298509	0.00835831665976816	-0.183318	-0.18241	-0.0467666	-0.194393	-0.0723969
Amine ligand-binding receptors	0.0647403161286597	-0.0176839	-0.0749872	-0.0727967	0.074206027305268	-0.0678151	-0.0524536	-0.14069	-0.101758	-0.021326
Hormone ligand-binding receptors	0.203676949836405	0.218694557075031	0.231869719623091	0.399209259034408	0.315264270313666	0.246065140035555	0.12543790621735	0.409780504668015	0.158749470435473	0.236811197460499
DSCAM interactions	0.288638037210955	0.370771144436744	0.0433361165309333	0.466793006951431	0.27757540110218	0.0693374290205072	0.0985187842256654	0.32390431894697	-0.08434	0.14061162082714
Negative regulation of TCF-dependent signaling by WNT ligand antagonists	0.073035184668855	0.127406127628723	0.0861274011049103	0.0931181259766977	0.0444873008618704	0.0986221308417862	0.107198331028667	0.000660578241751975	0.158231218934534	0.125945691382672
Enzymatic degradation of dopamine by COMT	-0.0993962	0.100375531163458	0.00942467108827233	-0.049816	-0.00573562	-0.04761	-0.034038	0.0740133548604981	-0.0673658	-0.0739148
Enzymatic degradation of Dopamine by monoamine oxidase	-0.0999574	0.102871281258677	0.00954337744232001	-0.0495629	-0.00494742	-0.0485654	-0.0349044	0.0758940188448706	-0.0680855	-0.0743696
Dopamine clearance from the synaptic cleft	-0.0691516	0.117808526111505	0.0373167008713683	-0.025236	0.0151463445041699	-0.0152841	-0.0018604	0.0863358753715439	-0.0371788	-0.0437585
Cytosolic tRNA aminoacylation	-0.1766	-0.223112	-0.258793	-0.152638	-0.15585	-0.302217	-0.290625	-0.202682	-0.291746	-0.279323
tRNA Aminoacylation	-0.136897	-0.157366	-0.172072	-0.0996494	-0.107953	-0.192063	-0.189615	-0.0889205	-0.150243	-0.175434
Mitochondrial tRNA aminoacylation	-0.152659	-0.133042	-0.0849423	-0.122697	-0.114875	-0.11351	-0.109188	-0.0707486	-0.0736776	-0.145562
Tachykinin receptors bind tachykinins	-0.35853	-0.443655	-0.609573	0.10973862950287	-0.100893	-0.599058	-0.587914	-0.00927281	-0.393411	-0.345208
Chemokine receptors bind chemokines	0.14500548165121	0.172095069329347	-0.0600306	0.133211352107882	0.100019821868346	-0.0816624	-0.0250562	-0.067688	-0.0609868	-0.00367921
Loss of Nlp from mitotic centrosomes	-0.189248	-0.201967	-0.229363	-0.0981475	-0.115525	-0.250322	-0.248952	-0.095116	-0.252787	-0.1988
Recruitment of mitotic centrosome proteins and complexes	-0.189649	-0.200297	-0.225374	-0.0983675	-0.123449	-0.245523	-0.24406	-0.0999547	-0.245892	-0.195297
Loss of proteins required for interphase microtubule organization from the centrosome	-0.189248	-0.201967	-0.229363	-0.0981475	-0.115525	-0.250322	-0.248952	-0.095116	-0.252787	-0.1988
Centrosome maturation	-0.189649	-0.200297	-0.225374	-0.0983675	-0.123449	-0.245523	-0.24406	-0.0999547	-0.245892	-0.195297
Recruitment of NuMA to mitotic centrosomes	-0.188369	-0.194403	-0.218587	-0.0984989	-0.119696	-0.242228	-0.240607	-0.0963522	-0.2438	-0.195379
Metabolism of serotonin	-0.273797	0.160713456435483	-0.124762	-0.0507656	-0.404417	-0.108578	-0.0922619	-0.422183	0.725086475070243	-0.233145
Serotonin clearance from the synaptic cleft	-0.0521463	0.298223673486328	0.092391831637803	0.0889984907096242	-0.187438	0.108042707365528	0.123958846910864	-0.206795	0.723771621175034	-0.0127801
Energy dependent regulation of mTOR by LKB1-AMPK	-0.0926017	-0.0332956	-0.251195	-0.0790562	0.0227484419751616	-0.288404	-0.279599	-0.0585195	-0.267939	-0.200189
ATF4 activates genes in response to endoplasmic reticulum stress	-0.131563	-0.173323	-0.250388	-0.116135	-0.0826959	-0.24297	-0.254748	-0.147577	-0.281024	-0.155886
ATF6 (ATF6-alpha) activates chaperones	-0.164719	-0.0853327	-0.177833	0.00865224425636624	-0.0584524	-0.127793	-0.188735	-0.0504955	-0.214921	-0.124836
XBP1(S) activates chaperone genes	-0.207778	-0.148491	-0.212562	-0.0858836	-0.132986	-0.19478	-0.231321	-0.141371	-0.24572	-0.198425
PERK regulates gene expression	-0.139142	-0.164443	-0.241331	-0.0733236	-0.0819175	-0.220832	-0.251504	-0.0735211	-0.300083	-0.17512
ATF6 (ATF6-alpha) activates chaperone genes	-0.162156	-0.0820949	-0.177483	0.0132375710683934	-0.0543534	-0.128013	-0.190668	-0.0463071	-0.217062	-0.121944
Transcriptional regulation of white adipocyte differentiation	-0.175356	-0.190563	-0.242706	-0.0978574	-0.102628	-0.283579	-0.268581	-0.136685	-0.28748	-0.213099
Glucagon-like Peptide-1 (GLP1) regulates insulin secretion	-0.0162992	-0.167077	-0.267892	0.0327711504399927	0.127082377921122	-0.314644	-0.306833	0.0344534275717975	-0.300563	-0.0919108
Olfactory Signaling Pathway	-0.122621	-0.213503	-0.171226	-0.0467295	-0.15587	-0.051458	-0.176407	-0.144594	-0.162263	-0.198669
Synthesis	secretion	and inactivation of Glucagon-like Peptide-1 (GLP-1)	-0.00588181	-0.0871592	-0.184953	-0.063286	-0.00957489	-0.117594	-0.200579	-0.126169	-0.204292	-0.117995
Nuclear Receptor transcription pathway	-0.0835687	-0.177017	-0.332931	0.0219823099309742	0.019896089813892	-0.384045	-0.409973	-0.0568925	-0.420634	-0.205247
Vasopressin-like receptors	0.26356276959381	0.316480351067887	0.175716898090716	-0.049161	0.425532722127916	0.188386610336365	0.20296547971584	0.199466598264006	0.140888624288886	0.332099599089388
Receptor-type tyrosine-protein phosphatases	0.115103764279504	0.0449357485229065	-0.022279	0.0129221792083579	0.207254061047592	-0.0185309	-0.0049633	0.0990044937943833	-0.0134998	0.0522295187034496
Co-stimulation by CD28	-0.115322	-0.149104	-0.281931	-0.0446323	-0.0794575	-0.277925	-0.292685	-0.0881191	-0.306941	-0.228602
CD28 dependent PI3K/Akt signaling	-0.106614	-0.153696	-0.332524	-0.0358209	-0.061432	-0.334943	-0.348669	-0.0380955	-0.364563	-0.285712
CD28 dependent Vav1 pathway	-0.124058	-0.205619	-0.313272	-0.149415	0.0146618888528229	-0.325404	-0.30273	-0.207939	-0.337515	-0.19528
Orexin and neuropeptides FF and QRFP bind to their respective receptors	0.578754005032903	0.229377614845076	0.103944530173559	0.303069324458489	0.647080904325554	0.0915002515316331	0.104916616660789	0.287004580901639	0.0543273603428532	0.245262214958145
Co-inhibition by CTLA4	-0.128974	-0.105099	-0.191894	-0.120612	-0.126172	-0.19555	-0.196729	-0.176966	-0.221289	-0.162576
NADPH regeneration	0.0375855297732902	-0.640647	-0.651605	-0.0913077	0.506117167968955	-0.653993	-0.645726	0.157627940703883	-0.646163	-0.204705
Alpha-oxidation of phytanate	0.0345243413260854	-0.0123016	0.0212250942600196	-0.106335	-0.101323	0.0359448824826324	0.113651878447572	0.187050979041652	0.125472620228059	-0.0735714
Glyoxylate metabolism and glycine degradation	-0.0642024	0.0100796413099722	-0.0520165	-0.0737499	-0.0814784	-0.0323179	-0.0533634	-0.063863	0.0851775053412592	-0.0398818
Beta-oxidation of pristanoyl-CoA	0.0379827677910695	0.236088372279861	0.23400441594325	-0.101405	0.090838562988598	0.031183927490642	0.0489941050611583	-0.00358524	0.229963600749936	0.203927279542315
SUMOylation of transcription cofactors	-0.134217	-0.124335	-0.205859	-0.0323695	-0.11586	-0.208858	-0.225029	-0.105166	-0.249943	-0.199317
Co-inhibition by PD-1	-0.0781481	-0.00805981	-0.171563	-0.131531	-0.0516499	-0.153445	-0.1127	-0.161391	-0.197541	-0.173944
Prefoldin mediated transfer of substrate to CCT/TriC	-0.117061	-0.152217	-0.268701	-0.0615493	0.0124991157843057	-0.336989	-0.323749	-0.10971	-0.353544	-0.166926
Cooperation of Prefoldin and TriC/CCT in actin and tubulin folding	-0.11349	-0.148168	-0.258995	-0.0633954	0.0125085775941035	-0.326514	-0.313244	-0.111191	-0.346139	-0.162294
Formation of tubulin folding intermediates by CCT/TriC	-0.132931	-0.17612	-0.1948	0.0339070101754021	-0.046538	-0.286307	-0.268427	-0.10592	-0.314455	-0.172794
Post-chaperonin tubulin folding pathway	-0.0956466	-0.0963298	-0.195079	0.0875755559616352	0.162948410561442	-0.37706	-0.36439	-0.0856885	-0.383895	-0.117843
Beta-oxidation of very long chain fatty acids	-0.106559	-0.0779516	-0.0206441	-0.134156	-0.159164	-0.0362928	-0.0566477	-0.0965894	-0.0658218	-0.131997
Folding of actin by CCT/TriC	-0.0446569	-0.09661	-0.197969	-0.0424583	0.046347465649247	-0.255022	-0.238392	-0.0837707	-0.283071	-0.0756659
Chaperonin-mediated protein folding	-0.161311	-0.220653	-0.295184	-0.105767	-0.0761747	-0.325818	-0.321522	-0.132451	-0.329492	-0.232911
Association of TriC/CCT with target proteins during biosynthesis	-0.202066	-0.228509	-0.311373	-0.0470387	-0.145357	-0.343736	-0.336411	-0.14817	-0.331051	-0.241321
Striated Muscle Contraction	0.055761105139094	0.00064482476672964	-0.0384283	0.0307843393427987	0.199143429520294	-0.0771727	-0.0805296	0.0611578743882713	-0.0985836	0.159593892222642
Muscarinic acetylcholine receptors	0.12418844308559	-0.0440313	-0.00330101	-0.197155	-0.000653403	0.0117797215919492	0.0283260375640592	-0.242468	-0.0548654	-0.0175802
Histamine receptors	0.361757513607255	0.362861875838067	0.415161315768659	0.291472745917727	0.297152323104759	0.420998658988665	0.426047172043805	0.280744655675554	0.392206357971069	0.380216139465111
Dopamine receptors	0.493815023201413	0.13161689481366	0.209594487519315	0.232329400013225	0.418282503406323	0.227492058784384	0.243961745068577	0.361931623405302	0.192932973109702	0.286195944310098
Serotonin receptors	-0.00664438	-0.229863	-0.273279	-0.139241	0.309450905148894	-0.279119	-0.263946	-0.203215	-0.266592	0.264629687334939
Adrenoceptors	0.0756655761987177	0.0904937710206862	-0.0713275	0.0673983417190432	0.0655465627223553	-0.0595037	-0.0452082	-0.0836125	-0.104247	-0.156338
Peroxisomal lipid metabolism	-0.0864056	-0.0183326	-0.0328681	-0.0825515	-0.101712	-0.039397	-0.0503619	-0.00490443	-0.0219144	-0.0925451
Signal regulatory protein family interactions	0.0183835161933631	-0.0398037	-0.114553	-0.135609	0.0578095672069295	-0.142147	-0.169782	-0.208541	-0.155904	-0.0674489
Protein folding	-0.159342	-0.217285	-0.288734	-0.094087	-0.0743445	-0.323266	-0.318975	-0.131739	-0.326108	-0.232269
Eicosanoid ligand-binding receptors	0.111585767478159	-0.03293	0.100710983106385	0.0516719583154484	0.0697403494126257	0.114016937002784	0.089081667095036	0.0923927103279026	0.0422907679221714	0.126525695982163
Leukotriene receptors	0.402365226140044	0.401380374708632	0.442938213036692	0.31665900795731	0.325156886129043	0.448789169731376	0.453905240074732	0.304079293862848	0.422871379033098	0.416783248858912
Prostanoid ligand receptors	0.0741366761869895	-0.0355411	0.148199052703641	0.101421516692507	0.0569937181605445	0.160769083386967	0.116669145882272	0.0720928961059085	0.042817153773847	0.146504193951609
Adrenaline signalling through Alpha-2 adrenergic receptor	0.523913738812958	0.526178929971769	0.604184239603643	0.416808716866984	0.424473189732596	0.61329652695215	0.620443578158456	0.401738119161893	0.569848606002483	0.550914408244979
Nitric oxide stimulates guanylate cyclase	0.182913488603968	-0.00601393	0.0320116353672999	-0.00878715	0.112761355343194	0.0355997331998025	0.0486022825895109	-0.104865	0.198408990208621	0.0668833700414914
ADP signalling through P2Y purinoceptor 12	-0.0764181	-0.193794	-0.360873	-0.0838219	-0.0753137	-0.389414	-0.392197	-0.0367391	-0.351699	-0.312351
G beta:gamma signalling through PI3Kgamma	-0.186312	-0.147889	-0.315995	-0.0897389	-0.0617909	-0.373092	-0.372691	-0.0651682	-0.353917	-0.302391
Rap1 signalling	-0.208852	-0.2126	-0.240017	-0.0946994	-0.089002	-0.272982	-0.261071	-0.074624	-0.294335	-0.153443
Signal amplification	-0.0757966	-0.186457	-0.329651	-0.0787932	-0.0058183	-0.314159	-0.341496	-0.0513139	-0.326326	-0.254434
Prostacyclin signalling through prostacyclin receptor	0.113194370727178	-0.0922711	-0.217189	0.0397742270704813	-0.0152339	-0.237741	-0.237261	0.0208102819879117	-0.245968	-0.212691
EPHB-mediated forward signaling	-0.102826	-0.0988601	-0.249719	-0.173901	0.037305408758279	-0.263484	-0.253665	-0.151342	-0.296102	-0.120845
EPHA-mediated growth cone collapse	-0.0235948	-0.0446151	-0.131322	-0.0903151	0.0918004202359227	-0.172677	-0.160498	-0.185872	-0.217036	-0.0395102
Ephrin signaling	-0.0877181	-0.120653	-0.161517	-0.055665	0.0202050421155569	-0.204183	-0.190258	-0.0840269	-0.175529	-0.116364
EPH-ephrin mediated repulsion of cells	-0.0463372	-0.108828	-0.213584	-0.0719876	0.0752811382083223	-0.225981	-0.235745	-0.0656924	-0.26647	-0.0612732
Muscle contraction	0.0254031559223389	-0.0653277	-0.112586	0.00656913601177497	0.145920406744868	-0.136301	-0.129405	-0.00135438	-0.135597	0.0434772048937699
G-protein beta:gamma signalling	-0.157568	-0.188597	-0.316955	-0.138516	-0.018782	-0.355865	-0.350631	-0.10417	-0.336723	-0.282334
Activation of AMPA receptors	-0.0555178	-0.0481198	0.0563739860941265	0.220737635939658	-0.153939	0.409097982131113	0.0868529361786573	0.202378047695603	0.0228695597661383	-0.0281826
Trafficking of AMPA receptors	-0.11336	-0.181341	-0.208814	-0.0795849	-0.10961	-0.232803	-0.232411	-0.11745	-0.192017	-0.187166
Glutamate binding	activation of AMPA receptors and synaptic plasticity	-0.11336	-0.181341	-0.208814	-0.0795849	-0.10961	-0.232803	-0.232411	-0.11745	-0.192017	-0.187166
Sema3A PAK dependent Axon repulsion	-0.0962492	-0.0818005	-0.218398	-0.0507831	0.0198372531430342	-0.242585	-0.227334	-0.118652	-0.261479	-0.12605
SEMA3A-Plexin repulsion signaling by inhibiting Integrin adhesion	-0.12665	-0.189149	-0.348591	-0.121802	0.0916371414751199	-0.357506	-0.336677	-0.155718	-0.382495	-0.156212
CRMPs in Sema3A signaling	-0.0665723	-0.103084	-0.228362	0.037763116008557	0.0438632362353539	-0.223446	-0.22008	-0.0695494	-0.2751	-0.108946
Acetylcholine regulates insulin secretion	-0.161005	-0.201133	-0.282318	-0.0626927	-0.138256	-0.320703	-0.312922	-0.240021	-0.218868	-0.292528
Adrenaline	noradrenaline inhibits insulin secretion	0.121153420475062	0.0203244001800953	-0.19278	0.0627040493731947	0.11733204278108	-0.22	-0.222047	-0.000997189	-0.225159	-0.14532
Regulation of lipid metabolism by PPARalpha	-0.149207	-0.158174	-0.172157	-0.106913	-0.080782	-0.208011	-0.197601	-0.130511	-0.187446	-0.154774
Free fatty acids regulate insulin secretion	-0.127714	-0.289336	-0.357293	-0.227843	0.0509170261378595	-0.341152	-0.324359	0.0138914018322623	-0.389435	-0.251225
Incretin synthesis	secretion	and inactivation	-0.0142638	-0.089677	-0.175961	-0.0742281	-0.0236922	-0.111402	-0.189151	-0.133914	-0.196163	-0.115157
Synthesis	secretion	and inactivation of Glucose-dependent Insulinotropic Polypeptide (GIP)	-0.158795	-0.107056	-0.171939	-0.130265	-0.257604	-0.034145	-0.189666	-0.135384	-0.232094	-0.265441
Sema4D in semaphorin signaling	-0.114255	-0.12856	-0.309075	-0.0716089	0.155266348690313	-0.324925	-0.307446	-0.0766517	-0.32191	-0.111721
Sialic acid metabolism	-0.1077	-0.0304208	-0.156907	-0.0975532	-0.102414	-0.0963444	-0.150941	-0.101216	-0.203708	-0.0533243
SUMOylation of SUMOylation proteins	-0.140208	-0.154355	-0.170824	-0.0683484	-0.147354	-0.187944	-0.174417	-0.102807	-0.19519	-0.142708
Ca2+ pathway	-0.0960793	-0.173238	-0.307019	-0.0531363	-0.0255465	-0.340568	-0.334922	-0.143633	-0.316134	-0.224284
SUMOylation of intracellular receptors	-0.106987	-0.157266	-0.32784	0.00992281350918436	-0.0166327	-0.369185	-0.382301	-0.0556954	-0.402261	-0.203176
G alpha (12/13) signalling events	-0.0776521	-0.165487	-0.27932	-0.132349	0.128314732489352	-0.288004	-0.296012	-0.125636	-0.335358	-0.199487
Sema4D mediated inhibition of cell attachment and migration	-0.0708695	-0.185739	-0.290529	-0.125636	0.122803609109982	-0.318334	-0.312368	-0.20368	-0.34875	-0.0976628
Sema4D induced cell migration and growth-cone collapse	-0.115895	-0.114186	-0.307051	-0.0492154	0.150318359964667	-0.331237	-0.310601	-0.0664554	-0.315964	-0.115732
Other semaphorin interactions	-0.008624	0.0297615842470818	-0.217989	-0.0586833	0.35963244886515	-0.273847	-0.265792	-0.0446801	-0.199605	0.127733380782724
Trafficking of GluR2-containing AMPA receptors	-0.152935	-0.168214	-0.144409	-0.148113	-0.156602	-0.168582	-0.164752	-0.160339	-0.127358	-0.164972
P2Y receptors	-0.191462	-0.292093	-0.277216	-0.278922	-0.1543	-0.270055	-0.258575	-0.141575	-0.216229	-0.10499
Adenosine P1 receptors	0.375062880113816	0.377156602786347	0.460552681057524	0.2653850440985	0.274691140168834	0.470513902618808	0.478838322184026	0.250138535868045	0.424373552002464	0.402950749843245
Nucleotide-like (purinergic) receptors	-0.10422	-0.18343	-0.152103	-0.196406	-0.0940849	-0.144481	-0.13261	-0.087745	-0.107984	-0.0282505
G beta:gamma signalling through PLC beta	0.0336116108019857	-0.164058	-0.255196	0.0391510477365538	-0.0305851	-0.309307	-0.308476	-0.0403861	-0.282138	-0.369162
Platelet homeostasis	-0.00291291	-0.0786812	-0.0993021	0.0113048477875112	-0.0273801	-0.104407	-0.116068	-0.0548396	-0.112853	-0.0650251
Reduction of cytosolic Ca++ levels	-0.252113	-0.364075	-0.410505	0.185207896827921	-0.0560371	-0.404413	-0.391741	0.107014986038673	-0.330352	0.0617696208185027
Platelet calcium homeostasis	-0.122378	-0.256962	-0.17918	0.0301946377628041	-0.128397	-0.173975	-0.162864	-0.0142865	-0.161761	0.0201552633774895
cGMP effects	0.0680939585912593	0.0732357237650674	0.183376752899795	-0.0510956	-0.0473558	0.19456530649447	0.204071248496888	0.109730587567132	0.137482019784237	0.105612394813447
G alpha (s) signalling events	0.0697991146512359	-0.0827742	-0.11162	-0.011598	0.112036194802894	-0.143907	-0.148723	-0.0119588	-0.177766	-0.0482541
ADP signalling through P2Y purinoceptor 1	0.0391540561060814	-0.123796	-0.274858	0.0182310931674272	0.0356387985488566	-0.285177	-0.293811	-0.0255924	-0.286197	-0.238887
G alpha (z) signalling events	-0.0697689	-0.0488938	-0.19569	0.0483671659242198	-0.00822054	-0.237681	-0.242413	-0.0523845	-0.226963	-0.268471
DCC mediated attractive signaling	-0.104594	-0.177085	-0.336796	-0.228492	0.0227114848038769	-0.330641	-0.337776	-0.187879	-0.378691	-0.267606
Netrin mediated repulsion signals	0.0179033635537333	-0.155831	-0.24741	-0.133302	0.0670887121396223	-0.202231	-0.223289	-0.180437	-0.265159	-0.191353
Caspase activation via Dependence Receptors in the absence of ligand	-0.202242	-0.14868	-0.178684	-0.110873	-0.181515	-0.19296	-0.191745	-0.0993775	-0.198079	-0.20087
Role of second messengers in netrin-1 signaling	0.059424993696714	-0.043116	-0.145752	-0.00451107	0.133206728894299	-0.186284	-0.175251	-0.211379	-0.24366	-0.11382
Adherens junctions interactions	-0.00167234	-0.045168	-0.196779	-0.0325253	0.0903796660373965	-0.208813	-0.215131	-0.069406	-0.26116	-0.124762
NCAM1 interactions	0.107890365009133	-0.0454142	0.0268395171850312	0.0165201594157337	0.1275236087432	-0.0648203	-0.0500063	-0.142024	-0.0500118	0.245632130552145
Lysosphingolipid and LPA receptors	0.189512750334034	0.0968814358614276	0.0341437525045805	-0.0573231	0.106369865637195	-0.0118599	-4.76263e-05	0.0567270140744206	-0.104529	-0.0200372
Opsins	-0.253452	-0.241426	-0.110773	-0.303714	-0.298576	0.221283990136771	-0.0744939	-0.303345	-0.162445	-0.222447
Calcitonin-like ligand receptors	0.431098949823215	-0.158704	-0.0274284	-0.0932184	0.572555058863925	-0.0113594	0.00456131408382782	0.0518913040778758	-0.0800223	-0.132164
Tight junction interactions	0.0339984106737051	-0.138886	-0.176288	-0.047625	0.112224710994834	-0.223675	-0.216733	0.0325190331366127	-0.278523	-0.183436
Glucagon-type ligand receptors	0.111402655697086	-0.106095	-0.153968	0.0884995071897312	-0.00574915	-0.20376	-0.198894	0.10338971038492	-0.171514	-0.168285
Class C/3 (Metabotropic glutamate/pheromone receptors)	0.192006423781041	0.307745464848655	0.235363803477797	0.38867948519287	0.274562156868779	0.308994656648405	0.177602042563222	0.261063481752886	0.290708431559112	0.222973469987486
Nectin/Necl trans heterodimerization	0.0827965620694132	0.155903492088105	0.0872252763724605	0.129979269216574	0.135957657529404	0.0666453540255261	0.0223266804832127	0.11400542587266	0.0120752111204332	-0.00232119
Cell-cell junction organization	0.00707336501111755	-0.0536596	-0.180812	-0.0324879	0.088336336135295	-0.200781	-0.20472	-0.0483378	-0.254703	-0.128335
Synthesis	secretion	and deacylation of Ghrelin	-0.0699701	0.0769810247268266	-0.301326	0.0402880573890005	-0.0491915	-0.053813	-0.293377	0.00644352040247473	-0.287366	-0.245678
Regulation of insulin secretion	-0.0807438	-0.151543	-0.211928	-0.0567276	-0.0175437	-0.226168	-0.221128	-0.0636882	-0.22352	-0.131035
Transport of bile salts and organic acids	metal ions and amine compounds	-0.0961901	-0.0447934	-0.042161	-0.0378348	-0.0818326	-0.0589358	-0.0671403	-0.0282222	-0.103159	-0.0789968
Bicarbonate transporters	0.221166262922742	0.156306078857819	-0.101103	-0.00131295	0.175609166221646	-0.180408	-0.168692	0.421348945571107	-0.162234	0.0135841721387175
Transport of inorganic cations/anions and amino acids/oligopeptides	0.024604217018585	0.0248051003210757	0.00601763227681995	0.0200772519199687	0.00877431729334857	-0.0496644	-0.0433987	0.124654481945734	-0.011027	0.0415554244361975
Transport of vitamins	nucleosides	and related molecules	-0.0713588	0.00943664285750642	-0.0732351	-0.0547566	-0.0613105	-0.0627223	-0.0921305	-0.0535994	-0.0912337	-0.075702
SLC-mediated transmembrane transport	-0.0573132	-0.00993866	-0.0319906	-0.0221508	-0.0524014	-0.0647922	-0.0717257	0.00632953280958184	-0.0641778	-0.0460615
Metal ion SLC transporters	-0.130387	0.0137963255083075	0.0281523676950598	-0.100329	-0.149503	-0.0126755	-0.0111514	-0.0661258	-0.106145	-0.0781512
Sodium/Calcium exchangers	-0.073829	-0.16087	-0.217756	0.238101537010019	0.0983984875386692	-0.217279	-0.20167	0.193786105679577	-0.0858273	0.0554675473347518
Sodium/Proton exchangers	0.510910590043937	0.538450004241122	0.254868036841603	0.295529893147248	0.335656717121888	0.152876241179605	0.166081722900339	0.589947192486349	0.126408967811832	0.434283759377747
Arachidonate production from DAG	-0.374601	-0.253702	-0.156708	0.259507671883801	0.570375913778565	-0.308449	-0.294243	0.209256030252859	-0.348519	-0.233839
Cation-coupled Chloride cotransporters	-0.108655	0.14467119273296	-0.328799	0.431519125269158	-0.429661	-0.294248	-0.427295	0.620722525510919	-0.463376	-0.398791
Small interfering RNA (siRNA) biogenesis	-0.104601	-0.0639605	-0.325389	-0.102215	-0.0694622	-0.385455	-0.388954	-0.223255	-0.432358	-0.2823
Post-transcriptional silencing by small RNAs	-0.265675	-0.0232517	-0.420212	-0.0820349	-0.149304	-0.473699	-0.474384	-0.253215	-0.512964	-0.422648
SIRT1 negatively regulates rRNA expression	-0.104489	-0.140084	-0.213848	-0.0238804	-0.124735	-0.212905	-0.223155	-0.0604984	-0.286404	-0.193699
ERCC6 (CSB) and EHMT2 (G9a) positively regulate rRNA expression	-0.15964	-0.151042	-0.254005	-0.0405079	-0.156323	-0.262389	-0.273241	-0.122831	-0.302512	-0.22265
NoRC negatively regulates rRNA expression	-0.151918	-0.185592	-0.243458	-0.0863942	-0.132385	-0.255941	-0.255306	-0.117525	-0.300431	-0.220536
Type II Na+/Pi cotransporters	0.438381080012692	0.440769540012367	0.521090373566805	0.328520736712137	0.337513209814193	0.530351537622759	0.537978697474323	0.313432292586283	0.485594077906311	0.465876648110865
Multifunctional anion exchangers	0.108273733355594	0.529212106885396	0.413442668231316	0.332575560021033	0.177210986621038	0.0987122808738775	-0.0988003	0.518582284968977	-0.0917422	-0.0467168
Sodium-coupled phosphate cotransporters	0.223557529192054	-0.0509624	0.0903266644737178	-0.220533	-0.214164	0.106305248532136	0.122023435308514	0.0324266252040872	0.0307989109883012	0.21668440499125
Proton/oligopeptide cotransporters	0.106668477991904	-0.0630454	-0.0452841	-0.192512	-0.180259	-0.0448907	-0.0284097	-0.0902697	-0.102672	0.0701260853059749
Sphingolipid metabolism	-0.0484391	-0.02608	-0.113128	-0.0284411	0.0183216389740634	-0.140638	-0.124872	-0.0302517	-0.108923	-0.0880331
Insulin-like Growth Factor-2 mRNA Binding Proteins (IGF2BPs/IMPs/VICKZs) bind RNA	-0.299608	-0.167292	-0.510455	-0.172725	-0.120491	-0.585565	-0.576481	-0.252793	-0.604987	-0.31254
Activation of RAC1	0.0384998248181051	-0.070744	-0.101175	-0.0440798	0.131397933338511	-0.126236	-0.108664	-0.0913038	-0.138131	-0.0502872
Regulation of commissural axon pathfinding by SLIT and ROBO	-0.0439582	-0.15173	-0.242044	-0.201577	0.0176094963463057	-0.194916	-0.215426	-0.198427	-0.262935	-0.234986
Inactivation of CDC42 and RAC1	-0.0631119	-0.223839	-0.360339	-0.128302	0.083424134912111	-0.355475	-0.347133	-0.0726961	-0.387562	-0.17303
Proton-coupled neutral amino acid transporters	0.545125297534544	-0.177975	-0.0731824	0.145762048089785	0.417613821184025	-0.0519022	-0.032037	0.388703850256063	-0.0939715	-0.0519696
Organic anion transporters	0.308428481866916	0.232070919986412	0.22296845857252	0.207506157420731	0.296649405377089	0.0699012711347151	0.0851931457365407	0.179572308909926	0.0216427666252782	0.328311487947964
Role of ABL in ROBO-SLIT signaling	0.0075579429157184	0.105947038926078	-0.302094	-0.086272	0.313951487258749	-0.311305	-0.296911	0.137365064818338	-0.336437	-0.0414981
Thromboxane signalling through TP receptor	-0.0693119	-0.220271	-0.326029	-0.0360488	0.020145796199101	-0.310484	-0.363519	-0.100981	-0.358025	-0.415852
Inositol transporters	-0.106697	-0.0963341	0.0165203105331528	0.0829888922922477	-0.200793	0.0306786142437636	0.0473210441609322	0.31882438352424	-0.0253895	-0.0757194
Deadenylation-dependent mRNA decay	-0.183689	-0.213326	-0.387016	-0.0439067	-0.0291982	-0.414249	-0.425199	-0.0948246	-0.440945	-0.315711
Deadenylation of mRNA	-0.236653	-0.221601	-0.407879	-0.0751491	-0.0341589	-0.444593	-0.438876	-0.126092	-0.457146	-0.340077
mRNA decay by 3' to 5' exoribonuclease	-0.135793	-0.179706	-0.13132	-0.120545	-0.122634	-0.227174	-0.21452	-0.160691	-0.227014	-0.177442
mRNA decay by 5' to 3' exoribonuclease	-0.0741901	-0.157188	-0.588537	0.0389176946116071	-0.0241784	-0.588248	-0.624096	-0.0381101	-0.652632	-0.454819
GP1b-IX-V activation signalling	-0.214269	-0.216612	-0.263641	-0.0966892	-0.0816227	-0.287106	-0.28488	-0.121368	-0.323306	-0.188662
Transport of glycerol from adipocytes to the liver by Aquaporins	0.557574849848681	0.0757252520155329	0.190569640157059	0.199775869441656	0.493205906982927	0.210188829574047	0.22871513612155	0.439298004649271	0.162111163728203	0.563873524832083
Vasopressin regulates renal water homeostasis via Aquaporins	0.0427599820430049	-0.138273	-0.253775	0.0273875441727591	0.111955393022364	-0.28589	-0.304194	0.095151396395683	-0.317357	-0.149951
Passive transport by Aquaporins	0.0630285881079515	-0.0206588	-0.0766384	-0.0688737	-0.0217589	-0.0314858	-0.079139	0.0407856195373599	-0.147703	-0.0631192
Platelet sensitization by LDL	-0.0409615	-0.0651691	-0.0989124	0.004303652603275	-0.0382891	-0.102798	-0.126265	-0.0980323	-0.151089	-0.0885582
Lysosome Vesicle Biogenesis	-0.122211	-0.111309	-0.194327	-0.131035	-0.0487667	-0.224968	-0.224989	-0.0714292	-0.233946	-0.133891
Golgi Associated Vesicle Biogenesis	-0.084729	-0.0950144	-0.184357	-0.149476	-0.100004	-0.209878	-0.200358	-0.0832502	-0.194397	-0.177616
Sodium-coupled sulphate	di- and tri-carboxylate transporters	-0.0734619	-0.061762	-0.162184	0.126180510809829	0.225538625023887	0.0624490984247657	-0.198512	0.223967141464335	-0.241836	-0.0506213
Proton-coupled monocarboxylate transport	-0.279252	0.157162121676703	-0.527256	0.249646785391013	-0.036358	-0.532103	-0.527442	0.131625194937631	-0.540903	-0.0203178
Intracellular metabolism of fatty acids regulates insulin secretion	-0.222623	-0.493073	-0.475935	-0.245619	-0.0699623	-0.461604	-0.44868	0.0419218746012304	-0.485844	-0.256415
Fatty Acids bound to GPR40 (FFAR1) regulate insulin secretion	-0.0306872	-0.0257701	-0.266115	-0.201058	0.182792286338784	-0.248284	-0.168531	-0.121811	-0.314558	-0.23618
Zinc transporters	-0.178599	0.000100700596626369	0.029995747272001	-0.124601	-0.190445	-0.0209653	-0.01981	-0.0969468	-0.116815	-0.104917
Zinc efflux and compartmentalization by the SLC30 family	-0.180672	0.0267408004295173	0.0696233843020425	-0.0850638	-0.199238	0.0040128052075174	0.000688592081021372	-0.0921046	-0.12895	-0.0980498
Recycling pathway of L1	-0.130418	-0.170837	-0.25294	-0.193422	0.032787918499021	-0.31326	-0.322927	-0.178858	-0.356541	-0.224851
Unblocking of NMDA receptors	glutamate binding and activation	-0.0017152	-0.0291907	-0.0402228	0.0461889531237408	-0.0146622	-0.0236578	-0.0403351	-0.0367932	-0.0747223	0.0124817490416298
Binding of TCF/LEF:CTNNB1 to target gene promoters	-0.197249	-0.276923	-0.33019	-0.196409	-0.0492987	-0.348984	-0.33194	-0.193763	-0.303276	-0.226524
Depolymerization of the Nuclear Lamina	-0.235444	-0.282757	-0.309505	0.0059364796779984	-0.147884	-0.349413	-0.342365	-0.142207	-0.296249	-0.276659
Zinc influx into cells by the SLC39 gene family	-0.161017	-0.0844144	-0.0981665	-0.102183	-0.162128	-0.0836422	-0.0690706	-0.0558022	-0.0774389	-0.123208
Na+/Cl- dependent neurotransmitter transporters	0.151773092629402	0.025356050442927	0.134526510336203	0.0676287731643923	-0.0482598	0.0780891837144734	0.115711384943468	-0.0928532	0.0215005407347362	0.083370886547365
CREB1 phosphorylation through the activation of Adenylate Cyclase	-0.120189	-0.249668	-0.283691	0.0338244467254575	0.0874223069116533	-0.355214	-0.333999	0.0720284238161303	-0.34493	-0.0919752
CREB1 phosphorylation through the activation of CaMKII/CaMKK/CaMKIV cascasde	-0.0928587	-0.173274	-0.319045	0.035751093008434	-0.0449	-0.32561	-0.317098	0.00774434553103917	-0.32423	-0.080783
CREB1 phosphorylation through NMDA receptor-mediated activation of RAS signaling	-0.0794839	-0.135186	-0.161328	-0.117316	-0.0542065	-0.155472	-0.167754	-0.16012	-0.230635	-0.13728
Ras activation upon Ca2+ influx through NMDA receptor	-0.00761752	-0.0433993	-0.0655568	-0.0173506	-0.0103291	-0.0611071	-0.066956	-0.0756375	-0.130419	-0.00871993
Free fatty acid receptors	-0.0823813	-0.105742	-0.0550907	-0.0791618	-0.102117	-0.128426	-0.156935	-0.0019393	-0.101184	-0.135065
RSK activation	-0.190927	-0.250326	-0.343973	-0.236004	-0.0377476	-0.336478	-0.360616	-0.200098	-0.406623	-0.360604
Rhesus glycoproteins mediate ammonium transport	0.252019653853525	-0.167736	-0.0561431	0.070481552474594	0.304703461630679	0.100984067353452	-0.0357124	0.23851356529869	-0.0250728	0.385980691826655
Formyl peptide receptors bind formyl peptides and many other ligands	-0.173189	-0.147291	-0.292466	-0.0504298	0.0153687330373808	-0.348303	-0.359803	-0.0652618	-0.334683	-0.134968
Relaxin receptors	0.442864962832423	0.445175791557966	0.525838625393761	0.334601624736692	0.342605408934378	0.535308153165191	0.542863189274824	0.320388958057201	0.490244407257041	0.470368974192597
Interaction between L1 and Ankyrins	0.105384351065729	-0.0104653	-0.0775489	-0.103266	0.210603250017466	-0.0933272	-0.088551	0.0398952215114963	-0.129418	0.0652722747375589
Signal transduction by L1	-0.176627	-0.231739	-0.314348	-0.130569	0.0126661950438899	-0.33375	-0.349177	-0.146484	-0.356426	-0.219454
Smooth Muscle Contraction	-0.00872162	-0.133813	-0.252308	-0.0695834	0.149189982500567	-0.26965	-0.254991	-0.161568	-0.270869	0.0537404124311006
Aquaporin-mediated transport	0.0180868334964285	-0.115845	-0.216092	-0.0233988	0.0565926497862508	-0.22598	-0.260671	0.0633774546342824	-0.285146	-0.146744
Type I hemidesmosome assembly	-0.100442	-0.32373	-0.269652	-0.379993	0.0843700370001949	-0.381627	-0.370368	-0.0673828	-0.408289	-0.218924
Biosynthesis of the N-glycan precursor (dolichol lipid-linked oligosaccharide	LLO) and transfer to a nascent protein	-0.12629	-0.0188464	-0.110068	-0.0674818	-0.117678	-0.0835925	-0.123828	-0.0713025	-0.159622	-0.0531206
Synthesis of dolichyl-phosphate	0.081902423282338	0.324120498270182	0.202289960567611	0.197630775823003	0.0420650064826556	0.248698135787391	0.238093157234211	0.106483359378485	0.157830270946665	0.157621212875701
Synthesis of GDP-mannose	-0.446068	-0.289101	-0.385286	0.0544018545041255	-0.503975	-0.367735	-0.352692	-0.224141	-0.338275	-0.426545
Synthesis of UDP-N-acetyl-glucosamine	-0.121072	-0.108631	0.00837696536514596	-0.373522	-0.255856	-0.262174	-0.249005	-0.226571	-0.0867755	-0.26484
Synthesis of substrates in N-glycan biosythesis	-0.12478	-0.00639473	-0.0974738	-0.0940439	-0.142526	-0.087628	-0.11963	-0.11681	-0.166187	-0.0601218
Localization of the PINCH-ILK-PARVIN complex to focal adhesions	-0.237951	-0.395738	-0.473988	-0.00561219	0.102241531469591	-0.48327	-0.47449	-0.145086	-0.491036	-0.22252
Cell-extracellular matrix interactions	-0.113524	-0.2068	-0.32744	-0.107907	0.107660247295804	-0.32418	-0.314613	-0.108814	-0.334471	-0.108574
Regulation of cytoskeletal remodeling and cell spreading by IPP complex components	-0.0316103	-0.201312	-0.291563	-0.235964	0.0466267719531295	-0.284371	-0.273076	-0.199684	-0.258965	-0.0770689
Cell junction organization	-0.0617831	-0.117215	-0.225456	-0.0686403	0.0476540237109949	-0.241065	-0.241405	-0.0820405	-0.285547	-0.161314
NrCAM interactions	0.147558619371196	0.0480105902580622	0.0327666864157894	0.109439541302131	0.110335347929153	0.0867482946144083	0.0595720998963046	0.0868118575184242	-0.0115961	0.0390694838314277
CHL1 interactions	-0.0675883	-0.0217019	-0.145898	-0.108489	0.081994174868656	-0.207352	-0.173919	-0.0438548	-0.223962	-0.0129833
Neurofascin interactions	-0.180104	-0.157404	-0.170398	-0.114012	-0.0728051	-0.242447	-0.242083	-0.0635582	-0.178636	-0.186183
Interleukin-12 family signaling	-0.235151	-0.239033	-0.341173	-0.0691565	-0.106904	-0.357189	-0.369771	-0.1378	-0.337716	-0.286898
Interleukin-1 processing	-0.150554	-0.0488747	-0.294881	-0.0846526	-0.135525	-0.377033	-0.359748	-0.191464	-0.416644	-0.253026
Other interleukin signaling	-0.136024	-0.121537	-0.151703	-0.152837	-0.114446	-0.114624	-0.109956	-0.159911	-0.148974	-0.141796
MAPK targets/ Nuclear events mediated by MAP kinases	-0.190062	-0.222639	-0.282185	-0.160069	-0.161071	-0.297121	-0.311397	-0.19868	-0.34702	-0.246447
MAP kinase activation	-0.16237	-0.202527	-0.252893	-0.134493	-0.136396	-0.290787	-0.295248	-0.152051	-0.316957	-0.24256
activated TAK1 mediates p38 MAPK activation	-0.16614	-0.195328	-0.280522	-0.0619284	-0.103033	-0.328098	-0.325266	-0.0634649	-0.32928	-0.227421
JNK (c-Jun kinases) phosphorylation and activation mediated by activated human TAK1	-0.177382	-0.186426	-0.279002	-0.075738	-0.087831	-0.329656	-0.32654	-0.0898214	-0.328727	-0.242132
Activation of the AP-1 family of transcription factors	-0.143677	-0.219164	-0.27385	-0.20641	-0.114052	-0.317015	-0.331822	-0.202993	-0.372501	-0.23665
Butyrate Response Factor 1 (BRF1) binds and destabilizes mRNA	-0.163578	-0.197126	-0.204671	-0.212709	-0.124099	-0.217103	-0.207054	-0.167358	-0.257451	-0.181446
AUF1 (hnRNP D0) binds and destabilizes mRNA	-0.145159	-0.154624	-0.22266	-0.0936555	-0.0687873	-0.254143	-0.241257	-0.115212	-0.24057	-0.18517
Tristetraprolin (TTP	ZFP36) binds and destabilizes mRNA	-0.124607	-0.206816	-0.179421	-0.196819	-0.0933787	-0.19866	-0.188101	-0.180599	-0.243222	-0.138434
HuR (ELAVL1) binds and stabilizes mRNA	-0.177566	-0.229671	-0.302743	-0.0221353	-0.0642208	-0.362988	-0.340166	-0.161313	-0.29332	-0.254574
KSRP (KHSRP) binds and destabilizes mRNA	-0.206048	-0.164163	-0.206955	-0.166334	-0.101711	-0.242577	-0.233507	-0.117941	-0.265021	-0.166189
Ionotropic activity of kainate receptors	0.0822626718514906	0.06147085754203	-0.00844193	0.216653536559971	0.109398373265183	0.0701801531266946	0.0118882885143671	0.21076418151437	-0.0562618	0.0571029580381901
Activation of Ca-permeable Kainate Receptor	0.0822626718514906	0.06147085754203	-0.00844193	0.216653536559971	0.109398373265183	0.0701801531266946	0.0118882885143671	0.21076418151437	-0.0562618	0.0571029580381901
Activation of kainate receptors upon glutamate binding	0.0535332414687162	-0.0644675	-0.143351	0.101149098127078	0.0152704195824342	-0.124492	-0.154526	0.0618181928159802	-0.181332	-0.147733
Interleukin-2 family signaling	-0.103251	-0.131257	-0.202236	-0.0887239	0.0217787012451622	-0.231037	-0.229035	-0.0955328	-0.251974	-0.134582
Transcriptional regulation of pluripotent stem cells	-0.110541	-0.177092	-0.276861	-0.0118061	-0.139132	-0.30135	-0.301386	-0.156016	-0.306142	-0.229662
SUMOylation of chromatin organization proteins	-0.114114	-0.121539	-0.171889	-0.107975	-0.117972	-0.188129	-0.179258	-0.101649	-0.204843	-0.158149
Thrombin signalling through proteinase activated receptors (PARs)	-0.0345143	-0.222336	-0.295375	-0.158413	0.0233773047188236	-0.308191	-0.324274	-0.192911	-0.367214	-0.297213
SUMOylation of RNA binding proteins	-0.222607	-0.262518	-0.289984	-0.14167	-0.135027	-0.308701	-0.300166	-0.125124	-0.308796	-0.2046
Asymmetric localization of PCP proteins	-0.117297	-0.166307	-0.196262	-0.0869202	-0.0288444	-0.229566	-0.215789	-0.12661	-0.221026	-0.176957
SUMOylation of DNA replication proteins	-0.148036	-0.154023	-0.235716	0.00441278280789498	-0.0760076	-0.26575	-0.263838	-0.0768051	-0.256013	-0.199227
Degradation of AXIN	-0.121287	-0.178725	-0.204389	-0.10743	-0.0671284	-0.233725	-0.220942	-0.127447	-0.222398	-0.184134
Degradation of DVL	-0.128238	-0.187522	-0.23487	-0.0870519	-0.0369495	-0.266494	-0.253124	-0.111755	-0.257294	-0.200787
Disassembly of the destruction complex and recruitment of AXIN to the membrane	-0.046093	-0.0846283	-0.16847	-0.034704	0.00741536066430123	-0.179243	-0.16618	-0.0681132	-0.19101	-0.0852265
Regulation of FZD by ubiquitination	-0.0169915	-0.0408248	-0.225027	0.00134403662533739	0.0572354584388554	-0.271914	-0.265237	-0.0571999	-0.260059	-0.127199
Repression of WNT target genes	-0.178092	-0.210201	-0.169208	-0.167817	-0.194893	-0.216843	-0.20695	-0.197237	-0.241281	-0.211454
SUMOylation of DNA methylation proteins	-0.14546	-0.179099	-0.253213	-0.0708804	-0.0651052	-0.277195	-0.267028	-0.0709088	-0.277786	-0.121947
SUMOylation of immune response proteins	-0.17811	-0.177269	-0.294268	-0.0565549	-0.117547	-0.337225	-0.328633	-0.12114	-0.362003	-0.217508
Synthesis of dolichyl-phosphate-glucose	-0.618306	-0.252816	-0.161962	-0.682435	-0.378229	-0.479575	-0.461214	-0.394206	-0.529627	-0.592622
Interconversion of nucleotide di- and triphosphates	-0.0565024	-0.252429	-0.3791	0.0472276045996471	-0.037296	-0.425637	-0.392402	-0.0982787	-0.293684	-0.26214
Presynaptic function of Kainate receptors	0.0336116108019857	-0.164058	-0.255196	0.0391510477365538	-0.0305851	-0.309307	-0.308476	-0.0403861	-0.282138	-0.369162
Pyrimidine biosynthesis	-0.504471	-0.159143	-0.362232	-0.587628	-0.309505	-0.415186	-0.398006	-0.330116	-0.478821	-0.1347
WNT5A-dependent internalization of FZD4	-0.191414	-0.194876	-0.325105	-0.0553038	-0.123666	-0.342313	-0.348699	-0.10149	-0.307158	-0.292356
Interleukin-3	Interleukin-5 and GM-CSF signaling	-0.114194	-0.1407	-0.20316	-0.128575	-0.0128284	-0.240201	-0.236313	-0.124973	-0.267968	-0.127832
WNT5A-dependent internalization of FZD2	FZD5 and ROR2	-0.0858472	-0.0674658	-0.120567	-0.0335251	-0.0374292	-0.190454	-0.193624	0.0315538487155314	-0.218149	-0.183759
O-linked glycosylation	0.0201940715123745	0.0723208638296776	0.0487904210444573	0.0147579986431447	0.0870610383612151	0.0628290029813316	0.0424274245036384	0.0360245081289011	0.0273947301183792	0.0632760295282292
O-glycosylation of TSR domain-containing proteins	0.285988273759426	0.280356571651961	0.188311546870133	0.0721037120187435	0.343282796373182	0.202134335532991	0.216304536967285	0.114714143977743	0.208369994354066	0.364234686965743
Mitophagy	-0.16805	-0.202124	-0.279561	-0.0931679	-0.0977023	-0.302572	-0.301694	-0.117055	-0.302973	-0.237007
PINK1-PRKN Mediated Mitophagy	-0.144375	-0.151299	-0.254171	-0.0589671	-0.0846531	-0.285525	-0.28573	-0.10166	-0.272055	-0.205017
CASP8 activity is inhibited	-0.00124636	-0.0774638	-0.0634491	-0.036155	-0.0288585	-0.0864299	-0.082976	-0.132525	-0.126399	-0.0746361
VEGFR2 mediated vascular permeability	-0.111614	-0.179189	-0.306249	-0.0275818	-0.0204338	-0.306113	-0.315277	-0.0758333	-0.310504	-0.218765
VEGFR2 mediated cell proliferation	-0.179354	-0.256446	-0.327412	-0.104958	-0.023375	-0.352761	-0.330503	-0.139142	-0.318359	-0.244721
TET1	2	3 and TDG demethylate DNA	-0.128659	-0.29512	-0.543258	0.0128049520562521	0.0282490431662203	-0.533536	-0.521291	0.142536779901985	-0.505386	-0.296137
Miscellaneous transport and binding events	-0.110069	-0.117635	-0.125353	-0.0440599	0.0389092815826111	-0.170865	-0.158241	0.035635346849893	-0.120102	-0.112644
Positive epigenetic regulation of rRNA expression	-0.131979	-0.164784	-0.288191	-0.0551457	-0.0787	-0.286433	-0.292903	-0.0884297	-0.319374	-0.228413
B-WICH complex positively regulates rRNA expression	-0.0973705	-0.154713	-0.297439	-0.0410395	-0.0427366	-0.291018	-0.299787	-0.0645007	-0.333184	-0.219413
Negative epigenetic regulation of rRNA expression	-0.150784	-0.185404	-0.227648	-0.076152	-0.127712	-0.238038	-0.239028	-0.108276	-0.282172	-0.213504
Myogenesis	-0.0845308	-0.173888	-0.243344	-0.169173	-0.000177365	-0.26806	-0.257568	-0.0956679	-0.275642	-0.0971442
Metabolism of ingested MeSeO2H into MeSeH	0.500443343250827	-0.728564	-0.664747	0.230301315341714	0.411182709482486	-0.656228	-0.646052	-0.790881	-0.684626	0.532368841426976
N-glycan trimming in the ER and Calnexin/Calreticulin cycle	-0.257359	-0.259147	-0.328	-0.118854	-0.101805	-0.31483	-0.340625	-0.125205	-0.338474	-0.300115
DNA methylation	-0.0407447	-0.104197	-0.226869	-0.0169939	-0.0889148	-0.233746	-0.232787	-0.0740713	-0.288714	-0.182679
Caspase activation via extrinsic apoptotic signalling pathway	-0.0440576	-0.0825864	-0.0983812	-0.0658904	-0.051398	-0.113673	-0.107554	-0.103403	-0.150696	-0.0861974
TNFR1-induced proapoptotic signaling	-0.0238463	-0.0908072	-0.105153	-0.026754	-0.0450016	-0.118405	-0.10955	-0.0883336	-0.135553	-0.0747403
Hedgehog ligand biogenesis	-0.139135	-0.19256	-0.21546	-0.0944095	-0.0201515	-0.234109	-0.234668	-0.115115	-0.241756	-0.185563
Synthesis of diphthamide-EEF2	-0.0224773	-0.0800753	-0.153384	-0.0393528	0.122439433971287	-0.0607109	-0.119058	-0.0490872	-0.0314324	0.172826578294211
Mismatch Repair	0.0151191386135641	-0.0206172	-0.214755	0.162237741094588	0.105316800359328	-0.208554	-0.187453	0.0841671832455018	-0.140877	0.0434004471177006
Mismatch repair (MMR) directed by MSH2:MSH6 (MutSalpha)	0.00584415700267521	-0.0294758	-0.226535	0.156471991962399	0.0986508490227349	-0.220343	-0.199269	0.0775845647508633	-0.151339	0.0341589100399954
Mismatch repair (MMR) directed by MSH2:MSH3 (MutSbeta)	0.0148642582360731	-0.00876651	-0.205923	0.151964120965523	0.106010925079506	-0.199918	-0.17871	0.0983237382988843	-0.130886	0.0306194610254822
Signaling by Retinoic Acid	-0.0928985	-0.0569936	-0.145218	-0.0907695	-0.064595	-0.221547	-0.209517	0.0668467184990075	-0.127022	-0.156623
Release of Hh-Np from the secreting cell	0.184941158583718	0.170011802675256	0.217570239467618	0.0839443418514433	0.282785660803545	0.142170925378183	0.0887797864966715	0.206304317820708	0.0426574084708342	0.277186107971631
RA biosynthesis pathway	-0.183505	0.0100504577212454	-0.109048	-0.129124	-0.279171	-0.196204	-0.180033	-0.144115	0.097530299910707	-0.23505
Mitochondrial translation initiation	-0.322399	-0.335832	-0.42896	-0.171894	-0.314253	-0.413252	-0.44006	-0.153456	-0.356115	-0.353258
Mitochondrial translation	-0.301179	-0.313581	-0.391136	-0.160125	-0.298774	-0.374771	-0.399352	-0.130102	-0.325393	-0.328115
Negative regulation of TCF-dependent signaling by DVL-interacting proteins	-0.0921714	-0.249194	-0.22303	-0.103323	-0.0507109	-0.239835	-0.228989	-0.0196692	-0.294409	-0.258382
Mitochondrial translation elongation	-0.27732	-0.331143	-0.425895	-0.143455	-0.288366	-0.429724	-0.441263	-0.111728	-0.393219	-0.342886
Mitochondrial translation termination	-0.296366	-0.352722	-0.454453	-0.169528	-0.311232	-0.46047	-0.46762	-0.154892	-0.426081	-0.363954
Aflatoxin activation and detoxification	-0.0880357	-0.257621	-0.169648	-0.162089	-0.117369	-0.156582	-0.143582	-0.270271	0.0724466092034128	-0.184156
Organic cation transport	-0.061784	-0.156103	-0.0391514	0.0862048989560742	-0.0850657	-0.0252439	-0.0111859	-0.115516	-0.086949	-0.130457
Organic cation/anion/zwitterion transport	-0.0493402	-0.137672	-0.0217525	0.0847104870081644	-0.075839	-0.00809124	0.00565752679261258	-0.105468	-0.00670864	-0.111996
Phase 4 - resting membrane potential	0.215294385871832	0.145428440372421	0.00298254893515637	-0.212807	0.243430665886646	-0.106468	-0.091414	0.158933840934386	-0.0982046	0.247777586056784
Phase 3 - rapid repolarisation	-0.13274	-0.124765	0.00482973657908978	-0.027991	-0.0217528	0.0206720323360784	0.0360744908943563	-0.0423308	-0.051761	0.0705209688997676
Cardiac conduction	0.0301612567462146	-0.0825818	-0.1154	0.0226235547703596	0.126625452501756	-0.142203	-0.132966	0.0395070856729833	-0.130813	0.0167193007999347
Phase 0 - rapid depolarisation	0.0412266732614272	0.0354824086355468	-0.116996	0.0506402549249096	0.208636045634558	-0.132315	-0.122535	0.0336392888550193	-0.199365	0.0616139390819303
Phase 2 - plateau phase	0.0372481891971592	0.024097200585836	-0.0169902	0.054751731045067	0.174245672201673	-0.0141965	0.000241883237963147	0.0161645508341044	-0.0623954	0.262110603115292
Phase 1 - inactivation of fast Na+ channels	0.4255822872718	0.10414568235139	-0.0260228	0.529621722262068	0.530799067099264	-0.00640516	0.0712604569628391	0.615900091115483	0.167779131968221	0.324824374172092
Transcriptional regulation by small RNAs	-0.183663	-0.165978	-0.277363	-0.114354	-0.16565	-0.307187	-0.303754	-0.171772	-0.331559	-0.264757
Physiological factors	0.0291065089040693	-0.226954	-0.229046	-0.0416985	0.108795514631229	-0.230541	-0.218693	-0.0694888	-0.263021	-0.219682
Ion homeostasis	-0.0496715	-0.196864	-0.194852	-0.00365026	0.0538478069732695	-0.23636	-0.224773	0.0362072218595932	-0.189182	0.00120896101507284
PIWI-interacting RNA (piRNA) biogenesis	-0.185641	-0.144354	-0.17879	-0.104639	-0.129826	-0.224593	-0.217064	-0.147484	-0.226497	-0.161903
Dectin-1 mediated noncanonical NF-kB signaling	-0.132936	-0.163153	-0.264867	-0.0572987	-0.0716668	-0.291083	-0.288533	-0.119432	-0.29722	-0.226425
CLEC7A (Dectin-1) induces NFAT activation	-0.44077	-0.379074	-0.432787	-0.235129	-0.432262	-0.423016	-0.418825	-0.049154	-0.468476	-0.0795807
Organic anion transport	0.262473843724849	0.264574379861291	0.330991575329001	0.149281994634683	0.153542685813479	0.337856640079652	0.343988557152948	0.139655988638144	0.584704676326304	0.28431894452243
Degradation of GLI1 by the proteasome	-0.1015	-0.175792	-0.192413	-0.0890055	-0.0355644	-0.232503	-0.220845	-0.121563	-0.229343	-0.173309
Degradation of GLI2 by the proteasome	-0.110096	-0.171564	-0.190925	-0.0947706	-0.0431558	-0.22862	-0.215962	-0.118206	-0.226382	-0.172572
GLI3 is processed to GLI3R by the proteasome	-0.111181	-0.172911	-0.192627	-0.0954917	-0.0436751	-0.230482	-0.217808	-0.118686	-0.227997	-0.173977
VxPx cargo-targeting to cilium	-0.186281	-0.222617	-0.236993	-0.207345	-0.146092	-0.214007	-0.21581	-0.215075	-0.225953	-0.201325
Cargo trafficking to the periciliary membrane	-0.176941	-0.188374	-0.211083	-0.100052	-0.172923	-0.233874	-0.21621	-0.179262	-0.224262	-0.183326
BBSome-mediated cargo-targeting to cilium	-0.124303	-0.169308	-0.179644	-0.0122552	-0.13168	-0.255474	-0.250238	-0.176703	-0.283388	-0.152284
Intraflagellar transport	-0.172018	-0.185848	-0.212402	-0.0662141	-0.0519024	-0.283697	-0.270026	-0.0866418	-0.272646	-0.156985
Pyroptosis	-0.202238	-0.192869	-0.342565	-0.0623936	-0.114647	-0.383704	-0.367569	-0.117934	-0.370742	-0.26019
Dectin-2 family	-0.254485	-0.172064	-0.352955	-0.103345	-0.126726	-0.339058	-0.368371	-0.103846	-0.382304	-0.294614
CD209 (DC-SIGN) signaling	-0.22885	-0.204927	-0.333955	-0.108439	-0.104586	-0.396075	-0.381456	-0.147069	-0.41302	-0.26658
Trafficking of myristoylated proteins to the cilium	-0.176133	-0.340194	-0.414272	-0.511131	0.0500693535105861	-0.407951	-0.396015	-0.297351	-0.292498	-0.319998
ARL13B-mediated ciliary trafficking of INPP5E	-0.0956198	-0.116821	-0.190169	-0.0141076	-0.201986	-0.206915	-0.141512	-0.05474	-0.135612	-0.148779
Activated PKN1 stimulates transcription of AR (androgen receptor) regulated genes KLK2 and KLK3	0.0266304173205265	-0.0834369	-0.16845	-0.0388816	-0.0157448	-0.176412	-0.174031	-0.0404908	-0.22358	-0.115946
RHO GTPases activate CIT	-0.100203	-0.05392	-0.213808	-0.103879	0.0721438386078081	-0.254732	-0.240968	-0.0832434	-0.288113	-0.0257268
RHO GTPases activate KTN1	-0.10352	-0.228465	-0.342322	-0.252486	0.0431112260099616	-0.388643	-0.381512	-0.148267	-0.425402	-0.181064
RHO GTPases activate IQGAPs	-0.0184623	-0.105334	-0.209755	-0.0842247	0.147930544337742	-0.271155	-0.267364	-0.0988371	-0.276171	-0.0608264
TNFR1-mediated ceramide production	0.344821063793002	0.122878288621126	-0.442754	0.530117268545022	0.0715451909365968	-0.385283	-0.507366	0.327120894722749	-0.572565	-0.384333
RHO GTPases regulate CFTR trafficking	-0.306357	-0.328173	-0.5839	-0.00486247	-0.0707527	-0.566949	-0.594589	-0.067323	-0.543316	-0.348235
RHO GTPases Activate ROCKs	-0.070715	-0.100374	-0.2573	-0.0861843	0.125019437698951	-0.290531	-0.275685	-0.146735	-0.309447	-0.03751
RHO GTPases activate PAKs	-0.105102	-0.129427	-0.259705	-0.143242	0.0620028438895495	-0.264941	-0.245028	-0.15251	-0.292565	-0.0763984
Ligand-receptor interactions	0.279614400305671	0.413847607241918	0.388631606569567	0.431300206847284	0.311092261846793	0.401916933795966	0.30365445585719	0.443586426472332	0.268805319400222	0.306113134479757
Hedgehog 'on' state	-0.0917186	-0.129218	-0.185187	-0.0845222	-0.0376112	-0.207723	-0.197677	-0.108598	-0.213453	-0.147387
TP53 Regulates Transcription of Cell Death Genes	-0.138552	-0.174901	-0.229328	-0.0651302	-0.107525	-0.246614	-0.23982	-0.120737	-0.237201	-0.199454
Activation of SMO	0.10632495305186	0.0828381136832303	-0.0401148	0.0164384326202643	0.0658318150984719	-0.0763664	-0.0494867	0.027286826816564	-0.109469	-0.0213694
GLI proteins bind promoters of Hh responsive genes to promote transcription	0.350724692792092	0.188085545433295	0.293877028478659	0.221221857684268	0.231943714950887	0.307276314068154	0.322200454547608	0.0206464805948199	0.259550025162384	0.208099697715656
APEX1-Independent Resolution of AP Sites via the Single Nucleotide Replacement Pathway	0.0451432094542337	0.0560778102753825	0.176481051139999	-0.086905	-0.0783634	0.0210092037955407	0.0841745120344735	-0.0950189	-0.036869	-0.0168016
PCNA-Dependent Long Patch Base Excision Repair	-0.142598	-0.121294	-0.202635	0.106339369041857	-0.0871799	-0.197694	-0.178691	-0.0586102	-0.142319	-0.091605
Fructose metabolism	-0.0613893	0.0478509862580925	0.0248159434182684	0.126650768445893	-0.0418936	-0.109935	-0.0953314	-0.0826961	-0.00501818	-0.0968688
Fructose biosynthesis	-0.634769	0.11899479346184	-0.547545	-0.0213478	-0.0093939	-0.536796	-0.519934	0.0466177990264561	-0.565042	-0.620252
Lactose synthesis	0.213966261138093	-0.622835	-0.569802	0.123893136351052	-0.675055	-0.564526	-0.553518	-0.677659	-0.584601	-0.62258
Phospholipase C-mediated cascade: FGFR1	0.0771501809048155	-0.148845	-0.11476	-0.0715388	0.0679445304244784	-0.0822026	-0.133103	-0.278829	-0.203907	-0.11049
Phospholipase C-mediated cascade; FGFR2	0.079330943613514	-0.141341	-0.110809	-0.0671249	0.0696556791187764	-0.0741797	-0.123017	-0.270229	-0.193788	-0.1033
Phospholipase C-mediated cascade; FGFR3	0.157651472340075	-0.113923	-0.0896928	-0.0698661	0.168672136037809	-0.135673	-0.120627	-0.305805	-0.193165	-0.0723219
Phospholipase C-mediated cascade; FGFR4	0.178431351276254	-0.0081114	-0.0490498	-0.0424178	0.231371989095254	-0.0795874	-0.0664991	-0.265852	-0.138381	-0.0253108
Downstream signaling of activated FGFR1	0.0848715060712292	-0.0509291	0.00594697587823342	-0.0710431	0.0747865745693339	-0.0111579	-0.0118496	-0.088746	-0.07078	-0.0292018
SHC-mediated cascade:FGFR1	-0.11902	-0.279969	-0.265576	-0.235205	-0.152687	-0.20781	-0.241456	-0.331374	-0.304601	-0.254376
PI-3K cascade:FGFR1	0.111600600634402	-0.102026	-0.0614789	-0.0434156	0.072758577198188	-0.0818521	-0.101073	-0.127358	-0.141583	-0.0913228
FRS-mediated FGFR1 signaling	0.0722038271184376	-0.0901999	-0.0342748	-0.113585	0.0290606130887469	-0.0215046	-0.0272178	-0.136741	-0.0782505	-0.041913
PI-3K cascade:FGFR2	0.112576109059404	-0.0981293	-0.0581163	-0.0417113	0.0731664689420136	-0.0776918	-0.0964215	-0.124896	-0.136647	-0.0871885
Downstream signaling of activated FGFR2	0.0700319853507852	-0.0675913	-0.0119579	-0.0817043	0.0655209809570421	-0.0296709	-0.0306277	-0.0993643	-0.0889311	-0.0462386
SHC-mediated cascade:FGFR2	-0.113975	-0.272491	-0.256475	-0.230416	-0.14856	-0.199421	-0.232092	-0.324978	-0.295546	-0.246857
FRS-mediated FGFR2 signaling	0.0721949137622076	-0.0889397	-0.0330396	-0.112401	0.0292895932054242	-0.019926	-0.024862	-0.13547	-0.0768932	-0.0410911
SHC-mediated cascade:FGFR3	-0.0876184	-0.270916	-0.267188	-0.266049	-0.110123	-0.254656	-0.243119	-0.35511	-0.304448	-0.244671
FRS-mediated FGFR3 signaling	0.0977535231283946	-0.0742104	-0.0185558	-0.112573	0.0586523701839036	-0.026593	-0.0115069	-0.136197	-0.0641869	-0.0232424
Downstream signaling of activated FGFR3	0.088448753586301	-0.0557169	-0.00256427	-0.0824979	0.0863278274862589	-0.0373761	-0.0232981	-0.0996262	-0.0813264	-0.0344501
PI-3K cascade:FGFR3	0.143909891280242	-0.0864244	-0.0461497	-0.0457157	0.113838531598582	-0.104005	-0.0921103	-0.134679	-0.131851	-0.074025
FRS-mediated FGFR4 signaling	0.107673562102601	-0.041759	-0.00761524	-0.101521	0.0833346967748404	-0.0149218	0.000185715797460101	-0.124989	-0.0523221	-0.00991192
Downstream signaling of activated FGFR4	0.0956249255676744	-0.0328194	0.00618808067072735	-0.0742082	0.104464552736096	-0.0275435	-0.0139018	-0.0913508	-0.0717942	-0.0242635
SHC-mediated cascade:FGFR4	-0.0763185	-0.20527	-0.239047	-0.24892	-0.0674921	-0.226164	-0.214358	-0.338452	-0.279262	-0.220557
PI-3K cascade:FGFR4	0.158645829795912	-0.0345866	-0.0248907	-0.0360884	0.151568926942949	-0.0789584	-0.0675199	-0.122821	-0.107409	-0.0487617
Negative regulation of FGFR1 signaling	-0.12	-0.158506	-0.231863	-0.107188	-0.0827569	-0.236141	-0.241454	-0.160084	-0.274771	-0.228652
Negative regulation of FGFR2 signaling	-0.119987	-0.1585	-0.231942	-0.107093	-0.0826671	-0.236212	-0.241843	-0.159967	-0.274836	-0.228676
Negative regulation of FGFR3 signaling	-0.114186	-0.153645	-0.235093	-0.106733	-0.0748402	-0.246754	-0.244225	-0.16002	-0.273402	-0.225032
Negative regulation of FGFR4 signaling	-0.113136	-0.145326	-0.229037	-0.106783	-0.0684343	-0.240929	-0.238318	-0.159763	-0.271978	-0.223017
Signaling by FGFR1	-0.0726388	-0.131223	-0.170053	-0.0925256	-0.0294826	-0.179232	-0.183372	-0.123306	-0.2293	-0.157397
Signaling by FGFR2	-0.152945	-0.199053	-0.253615	-0.146011	-0.0841653	-0.266644	-0.264709	-0.157457	-0.302697	-0.232815
Signaling by FGFR3	-0.0599246	-0.112246	-0.151675	-0.0955301	-0.0361845	-0.168611	-0.16319	-0.13036	-0.216122	-0.162379
Signaling by FGFR4	-0.0564634	-0.103426	-0.148333	-0.0940854	-0.0286666	-0.165052	-0.159549	-0.128843	-0.212348	-0.158181
Translesion synthesis by POLK	-0.11767	-0.138661	-0.249588	-0.0053408	-0.0268584	-0.284018	-0.272476	-0.0790322	-0.258303	-0.172939
Translesion synthesis by POLI	-0.117345	-0.137642	-0.248687	-0.00492983	-0.0285911	-0.283017	-0.27149	-0.0784446	-0.257468	-0.172364
Termination of translesion DNA synthesis	-0.127659	-0.144608	-0.290914	-0.00882165	-0.088796	-0.312305	-0.312129	-0.0969186	-0.291495	-0.212291
MGMT-mediated DNA damage reversal	-0.870484	-0.859442	-0.791765	-0.919546	-0.917179	-0.783404	-0.771415	-0.91923	-0.811011	-0.85534
Regulation of RAS by GAPs	-0.15257	-0.212017	-0.271924	-0.100272	-0.0271476	-0.298143	-0.290043	-0.11149	-0.284758	-0.193034
FGFRL1 modulation of FGFR1 signaling	-0.105835	-0.204191	-0.218504	-0.039886	-0.00152768	-0.213143	-0.282473	-0.100272	-0.276105	-0.0674751
MTF1 activates gene expression	-0.300853	-0.553204	-0.478193	-0.10848	-0.363381	-0.4633	-0.448317	-0.414933	-0.497986	-0.284298
Response to metal ions	-0.192996	-0.373946	-0.506284	0.198397868598503	-0.0357994	-0.496847	-0.48653	-0.053182	-0.0347787	0.0154935397339461
CLEC7A/inflammasome pathway	-0.0624181	-0.0415821	-0.305842	-0.0562873	-0.0196072	-0.387897	-0.376845	-0.197475	-0.41578	-0.24915
Metallothioneins bind metals	-0.208734	-0.328774	-0.562874	0.36540992752115	0.0933885391278777	-0.553738	-0.542192	0.0719051590161744	0.0925094537714504	0.103979693414548
Formation of xylulose-5-phosphate	-0.328521	-0.208142	-0.349301	-0.320886	-0.300916	-0.335283	-0.31713	0.177596152392879	0.354326913518429	-0.427199
Melanin biosynthesis	0.352415704554767	0.355704251937078	0.126199201969853	0.502707690535655	0.196392853292676	0.146456554745639	0.162340429579373	0.464783637815254	0.111433151610152	0.0666163853160355
RHO GTPases Activate WASPs and WAVEs	-0.129735	-0.161092	-0.312792	-0.23656	0.0290968315667384	-0.318025	-0.317464	-0.143662	-0.351745	-0.198115
RHO GTPases Activate Rhotekin and Rhophilins	-0.0713584	-0.110755	-0.201517	-0.150972	0.215983842846881	-0.343242	-0.333911	-0.233175	-0.371795	-0.11798
RHO GTPases Activate NADPH Oxidases	-0.107071	-0.161392	-0.211845	-0.0983618	-0.0153301	-0.227999	-0.229732	-0.169095	-0.246029	-0.155191
TNFs bind their physiological receptors	0.0538605781502178	0.0459667247029719	-0.0055924	0.0100099324875662	-0.100153	0.0294649057710975	-0.0112371	-0.0496488	-0.072916	-0.0630036
RAF activation	-0.208675	-0.214479	-0.261	-0.171496	-0.152704	-0.25598	-0.257499	-0.174461	-0.290431	-0.199876
MAP2K and MAPK activation	-0.166997	-0.203436	-0.292046	-0.145603	-0.0689392	-0.296169	-0.294632	-0.173201	-0.32287	-0.197839
Negative feedback regulation of MAPK pathway	-0.321704	-0.254533	-0.394703	-0.0434398	-0.158935	-0.415823	-0.418315	-0.129997	-0.456643	-0.409677
Negative regulation of MAPK pathway	-0.164678	-0.15951	-0.221211	-0.127812	-0.134976	-0.231896	-0.231604	-0.163256	-0.265709	-0.186356
NIK-->noncanonical NF-kB signaling	-0.120496	-0.162125	-0.248751	-0.0587511	-0.0668069	-0.274014	-0.275323	-0.117932	-0.27465	-0.226565
TNF receptor superfamily (TNFSF) members mediating non-canonical NF-kB pathway	-0.0188504	-0.0271287	-0.129926	0.0662225750112713	-0.0681166	-0.101432	-0.14125	-0.0277096	-0.164141	-0.119696
Protein repair	-0.0936612	-0.194464	-0.413886	-0.0921149	-0.134797	-0.407444	-0.394398	-0.149156	-0.05409	-0.221227
LGI-ADAM interactions	-0.117843	-0.098296	-0.11668	-0.163898	-0.205	-0.0775651	-0.065832	-0.122258	-0.163056	-0.158692
Surfactant metabolism	0.0858829510225747	0.0980017664875098	0.057203187253529	0.056397312747502	0.0195724418016837	0.0881791685176725	0.0498738434570031	0.088793135377999	0.0398638461319059	0.0510080619511918
MAP3K8 (TPL2)-dependent MAPK1/3 activation	-0.110257	-0.145885	-0.260266	-0.0881231	-0.0669685	-0.31576	-0.309748	-0.141595	-0.320462	-0.254207
HDR through Single Strand Annealing (SSA)	-0.0705367	-0.0832515	-0.103819	-0.0671688	-0.0731754	-0.132918	-0.11807	-0.050209	-0.11855	-0.104865
HDR through MMEJ (alt-NHEJ)	-0.0602133	-0.0420691	-0.029602	-0.0220905	0.000784925641026168	-0.0428619	-0.0316925	-0.0355675	-0.0791726	-0.0319201
HDR through Homologous Recombination (HRR)	-0.0840831	-0.0864786	-0.156192	-0.0326352	-0.0585032	-0.182624	-0.170034	-0.0658283	-0.159121	-0.130446
Regulation of TLR by endogenous ligand	-0.200217	-0.0564379	-0.326861	-0.0974507	-0.0645224	-0.293872	-0.307217	-0.10413	-0.309314	-0.154296
Josephin domain DUBs	-0.154401	-0.146108	-0.23561	-0.141562	-0.0470533	-0.278705	-0.264431	-0.140225	-0.296433	-0.216826
Metalloprotease DUBs	-0.151823	-0.155237	-0.281846	-0.0847914	-0.0444457	-0.307954	-0.301798	-0.093043	-0.311229	-0.193259
CD22 mediated BCR regulation	-0.134566	-0.0113224	-0.219638	-0.110639	-0.0228748	-0.0182846	-0.251343	-0.138613	-0.313816	-0.209633
Resolution of D-Loop Structures	-0.0975373	-0.10073	-0.123505	-0.0673913	-0.100752	-0.15245	-0.138685	-0.0640555	-0.119865	-0.140851
Sensing of DNA Double Strand Breaks	-0.130638	-0.185604	-0.219747	-0.0665931	-0.155429	-0.238057	-0.228021	-0.123278	-0.199574	-0.179559
Resolution of D-loop Structures through Synthesis-Dependent Strand Annealing (SDSA)	-0.110824	-0.114396	-0.144701	-0.0690621	-0.10614	-0.173876	-0.161033	-0.0666215	-0.137816	-0.158054
Resolution of D-loop Structures through Holliday Junction Intermediates	-0.0975373	-0.10073	-0.123505	-0.0673913	-0.100752	-0.15245	-0.138685	-0.0640555	-0.119865	-0.140851
Nonhomologous End-Joining (NHEJ)	-0.129228	-0.146435	-0.223319	-0.0208274	-0.125535	-0.247701	-0.241236	-0.110426	-0.262856	-0.205508
Homologous DNA Pairing and Strand Exchange	-0.078301	-0.0793533	-0.11427	-0.0591282	-0.0739712	-0.141809	-0.126942	-0.0545353	-0.124905	-0.108964
Processing of DNA double-strand break ends	-0.0891429	-0.0894549	-0.170361	-0.0242817	-0.0650751	-0.205411	-0.196456	-0.0759358	-0.216188	-0.14531
Presynaptic phase of homologous DNA pairing and strand exchange	-0.076695	-0.0745759	-0.11151	-0.0539285	-0.0729494	-0.141268	-0.126314	-0.0539854	-0.121732	-0.108385
Cargo concentration in the ER	-0.128825	-0.15598	-0.154996	-0.113747	-0.105746	-0.128114	-0.151795	-0.130113	-0.186682	-0.202224
DNA Damage Recognition in GG-NER	-0.124308	-0.157718	-0.224855	-0.108298	-0.0295794	-0.271197	-0.257275	-0.119366	-0.267562	-0.165386
Formation of Incision Complex in GG-NER	-0.183949	-0.15766	-0.2296	-0.0339906	-0.119191	-0.280928	-0.275416	-0.125578	-0.26812	-0.183753
Gap-filling DNA repair synthesis and ligation in GG-NER	-0.123013	-0.140267	-0.272821	0.0209502120848364	-0.0695272	-0.297712	-0.286979	-0.0860238	-0.261788	-0.184928
Global Genome Nucleotide Excision Repair (GG-NER)	-0.142339	-0.15767	-0.222848	-0.0698229	-0.0639323	-0.260818	-0.24749	-0.113568	-0.250542	-0.150198
Dual Incision in GG-NER	-0.173466	-0.172147	-0.253531	0.0122457160804583	-0.084386	-0.299921	-0.29132	-0.122481	-0.26955	-0.203517
Deposition of new CENPA-containing nucleosomes at the centromere	-0.149319	-0.168449	-0.254503	-0.0217829	-0.164982	-0.241731	-0.257526	-0.170273	-0.269044	-0.231968
Respiratory electron transport	-0.256122	-0.255774	-0.271709	-0.0490784	-0.154314	-0.279679	-0.275649	0.0748143240454456	-0.0681611	-0.249946
Inflammasomes	-0.154857	-0.108653	-0.252035	-0.104256	-0.0740091	-0.283854	-0.289722	-0.104804	-0.300198	-0.15989
Presynaptic nicotinic acetylcholine receptors	0.245778858270314	-0.0410985	0.0680886845814364	-0.0171738	0.087433406914525	0.084611096480138	0.0998724042944847	0.276581212252169	0.039501803856338	0.0273601295016976
Postsynaptic nicotinic acetylcholine receptors	-0.0515788	-0.235305	-0.109351	-0.198948	-0.165732	-0.0940535	-0.0805599	-0.0626442	-0.162843	-0.110622
Highly sodium permeable postsynaptic acetylcholine nicotinic receptors	0.0271208903094076	-0.349902	-0.234368	-0.181938	-0.0810792	-0.216947	-0.201596	0.166706898850861	-0.273595	-0.173712
Highly calcium permeable postsynaptic nicotinic acetylcholine receptors	-0.0237129	-0.27672	-0.163468	-0.227441	-0.151838	-0.149239	-0.136416	0.00803498304442274	-0.211157	-0.179172
Highly calcium permeable nicotinic acetylcholine receptors	0.504993370872611	-0.0287653	0.0856215594432975	0.139790353696859	0.358810270875758	0.105672861907008	0.124195208808294	0.598549685043056	0.0487232409714337	0.0736596678440716
RNA Polymerase II Pre-transcription Events	-0.206145	-0.245836	-0.269448	-0.156806	-0.10938	-0.307916	-0.312683	-0.157331	-0.310616	-0.260216
Formation of TC-NER Pre-Incision Complex	-0.210534	-0.230305	-0.278168	-0.124389	-0.129836	-0.346409	-0.33551	-0.172602	-0.314027	-0.247935
Transcription-Coupled Nucleotide Excision Repair (TC-NER)	-0.195694	-0.217361	-0.276404	-0.0730158	-0.112316	-0.328926	-0.317481	-0.143156	-0.287917	-0.224123
Dual incision in TC-NER	-0.188631	-0.206393	-0.268918	-0.0778742	-0.10282	-0.314895	-0.308196	-0.142579	-0.290665	-0.209948
Gap-filling DNA repair synthesis and ligation in TC-NER	-0.191716	-0.203667	-0.278283	-0.0773474	-0.106115	-0.319483	-0.312781	-0.132857	-0.292951	-0.217028
tRNA modification in the nucleus and cytosol	-0.25045	-0.107895	-0.211859	-0.184728	-0.166768	-0.246078	-0.251012	-0.192965	-0.295963	-0.232777
Synthesis of wybutosine at G37 of tRNA(Phe)	-0.131185	0.0378942995520703	-0.133152	-0.191709	-0.0760332	-0.124843	-0.107556	0.0451762554790801	-0.197248	-0.000516305
Fanconi Anemia Pathway	0.00902360980059888	-0.0390822	-0.104241	-0.0169284	-0.0231486	-0.125324	-0.126212	-0.0772961	-0.134562	-0.0832832
Interleukin-6 family signaling	0.0301335409523979	-0.162299	-0.213791	-0.0621863	0.100096201481126	-0.208801	-0.208645	-0.0235651	-0.144923	-0.0859775
Interleukin-10 signaling	-0.0443602	-0.00519905	-0.163328	-0.0604876	-0.0459045	-0.172858	-0.17035	-0.132805	-0.19947	-0.130456
Glycine degradation	-0.159523	-0.0113855	-0.114917	-0.130119	-0.102169	-0.0824841	-0.116258	-0.114829	-0.0400349	-0.0855231
tRNA processing in the nucleus	-0.286787	-0.250045	-0.293043	-0.164504	-0.200025	-0.317733	-0.31019	-0.196301	-0.305194	-0.272276
tRNA processing in the mitochondrion	-0.242835	-0.522904	-0.484533	-0.0586696	0.0704167725710007	-0.405022	-0.461297	0.0425372703186931	-0.259831	0.00672039133370672
ERBB2 Regulates Cell Motility	-0.193214	-0.166799	-0.314259	-0.118288	0.0169181240361506	-0.35513	-0.364456	-0.118896	-0.339713	-0.20389
tRNA modification in the mitochondrion	-0.23682	-0.32019	-0.236212	-0.16149	-0.194328	-0.202863	-0.211486	-0.216513	-0.189075	-0.130165
GDP-fucose biosynthesis	-0.041972	-0.0273693	0.105796819357177	-0.173887	-0.174342	0.120266018350899	0.133088730539003	-0.183068	0.0496814620594664	-0.00325802
IL-6-type cytokine receptor ligand interactions	0.115541511527262	-0.0285296	-0.056625	-0.0631327	0.232978444487984	-0.0500396	-0.0586894	0.116326105293432	-0.00831005	-0.0222604
rRNA modification in the nucleus and cytosol	-0.0951227	-0.105529	-0.341175	0.0857146583143598	-0.179525	-0.336737	-0.369335	-0.115437	-0.382305	-0.347194
Major pathway of rRNA processing in the nucleolus and cytosol	-0.125291	-0.149162	-0.329727	0.0223065604522476	-0.11404	-0.331874	-0.35489	-0.0662877	-0.378361	-0.29248
TP53 Regulates Transcription of Cell Cycle Genes	-0.165177	-0.197924	-0.267922	-0.0483221	-0.115058	-0.283236	-0.296929	-0.116824	-0.316471	-0.238961
rRNA modification in the mitochondrion	-0.327264	-0.198948	-0.268384	-0.152979	-0.352051	-0.317195	-0.306909	-0.244123	-0.357322	-0.365414
Neurexins and neuroligins	-0.0152961	-0.0315679	-0.0614311	-0.0382042	-0.0344476	-0.0629311	-0.055427	-0.0694775	-0.107334	0.000881116893170636
Protein-protein interactions at synapses	-0.0227454	-0.0414798	-0.0551744	-0.0269657	-0.0277724	-0.0487731	-0.0500765	-0.0695329	-0.0923751	-0.00212982
TP53 Regulates Transcription of DNA Repair Genes	-0.144134	-0.185039	-0.245438	-0.104208	-0.086852	-0.279908	-0.273845	-0.133112	-0.30018	-0.18247
Choline catabolism	-0.508219	-0.282973	-0.300942	-0.252272	-0.219097	-0.397345	-0.383561	0.192137884258163	-0.0746965	0.0568722076334133
Complex I biogenesis	-0.242147	-0.256995	-0.279678	-0.0937952	-0.167385	-0.282762	-0.26318	0.0315354533730791	-0.0683661	-0.249467
Metal sequestration by antimicrobial proteins	-0.1446	0.0834992397205506	-0.192208	-0.10244	-0.212639	-0.0691704	-0.156149	-0.118879	-0.233411	-0.227997
Antimicrobial peptides	-0.133502	-0.0880328	-0.22494	0.106862973320483	0.0188383699444793	-0.152641	-0.19343	0.0590020846079417	-0.201188	-0.177262
TP53 Regulates Transcription of Genes Involved in Cytochrome C Release	-0.151499	-0.179858	-0.271028	-0.0760814	-0.107406	-0.321969	-0.321383	-0.128184	-0.341923	-0.222373
TP53 regulates transcription of several additional cell death genes whose specific roles in p53-dependent apoptosis remain uncertain	-0.152364	-0.186637	-0.283546	-0.0806813	-0.077334	-0.312092	-0.300344	-0.0919062	-0.302106	-0.224537
TP53 Regulates Transcription of Caspase Activators and Caspases	-0.181355	-0.184529	-0.254185	-0.0357419	-0.144134	-0.269537	-0.259512	-0.120203	-0.24547	-0.212493
TP53 Regulates Transcription of Death Receptors and Ligands	-0.128569	-0.23678	-0.329432	-0.00316859	-0.0508769	-0.359901	-0.348182	-0.10712	-0.371537	-0.224267
FGFR2 alternative splicing	-0.266505	-0.301775	-0.376729	-0.175707	-0.13839	-0.405469	-0.398326	-0.189706	-0.419476	-0.338714
Ion influx/efflux at host-pathogen interface	-0.0966098	-0.0858659	-0.00387163	0.147027245877177	0.153496584944915	0.0125110174957405	0.0270193198775273	-0.260618	0.396837478843348	-0.0540691
TP53 Regulates Transcription of Genes Involved in G2 Cell Cycle Arrest	-0.205179	-0.229657	-0.296868	-0.088073	-0.101117	-0.327189	-0.32203	-0.102563	-0.327421	-0.247709
TP53 regulates transcription of additional cell cycle genes whose exact role in the p53 pathway remain uncertain	-0.169259	-0.20314	-0.324342	0.0476058820153719	-0.142058	-0.339158	-0.357874	-0.122513	-0.384205	-0.29524
TP53 Regulates Transcription of Genes Involved in G1 Cell Cycle Arrest	-0.12213	-0.146723	-0.167315	-0.0679464	-0.0892752	-0.222421	-0.214248	-0.10164	-0.255281	-0.124018
Regulation of TP53 Expression	-0.216624	-0.2635	-0.371119	-0.0247739	-0.121227	-0.415254	-0.403597	-0.130488	-0.416054	-0.272106
Regulation of TP53 Degradation	-0.118283	-0.121025	-0.22762	-0.0555586	-0.0907555	-0.261475	-0.253568	-0.10824	-0.267052	-0.193566
Regulation of TP53 Activity through Acetylation	-0.196838	-0.188102	-0.260004	-0.101343	-0.122503	-0.291137	-0.285115	-0.11085	-0.299853	-0.205417
Regulation of TP53 Activity through Association with Co-factors	-0.163052	-0.183329	-0.288384	-0.0942937	-0.0908071	-0.335774	-0.325756	-0.0981419	-0.331129	-0.245071
Regulation of TP53 Activity through Methylation	-0.110627	-0.153375	-0.286163	-0.00590366	-0.0597267	-0.334139	-0.32236	-0.117764	-0.341182	-0.192143
Keratinization	-0.108865	-0.116612	-0.173869	-0.0669778	0.00250151778977001	-0.221707	-0.226945	-0.00870273	-0.238975	-0.124395
Regulation of TP53 Expression and Degradation	-0.116257	-0.123318	-0.229542	-0.0582887	-0.0889825	-0.263231	-0.255363	-0.110814	-0.26894	-0.195867
Metabolism of vitamin K	-0.141907	-0.222937	-0.187964	0.0328955091815835	-0.0139031	-0.0601334	-0.165249	0.0478341618307845	-0.0291156	0.0460800522647317
Metabolism of fat-soluble vitamins	-0.0672423	-0.0805194	-0.144658	-0.0282512	0.00503452841294649	-0.127909	-0.142036	-0.0327669	-0.0863307	-0.0785477
MET Receptor Activation	-0.00179823	0.28865944766896	0.14903487577384	0.24761904768966	0.0404296277413025	0.154597811329879	0.169346086531235	0.102956602615729	0.0816072691413582	0.151461898604401
Negative regulation of MET activity	-0.0693211	-0.1229	-0.177237	-0.078543	-0.0148355	-0.201717	-0.191338	-0.111985	-0.218484	-0.124004
Cholesterol biosynthesis via desmosterol	-0.266308	-0.311973	-0.273181	-0.13036	-0.25251	-0.290363	-0.276873	-0.157998	-0.253278	-0.278793
Cholesterol biosynthesis via lathosterol	-0.266308	-0.311973	-0.273181	-0.13036	-0.25251	-0.290363	-0.276873	-0.157998	-0.253278	-0.278793
RNA polymerase II transcribes snRNA genes	-0.214525	-0.228692	-0.244945	-0.164561	-0.123667	-0.302022	-0.304398	-0.169386	-0.320328	-0.268765
COPI-mediated anterograde transport	-0.110294	-0.169532	-0.16363	-0.12658	-0.0600423	-0.176031	-0.181707	-0.11676	-0.196873	-0.11149
Formation of the cornified envelope	-0.12156	-0.10959	-0.190218	-0.113656	-0.0396499	-0.233691	-0.229873	-0.0306091	-0.246476	-0.121199
COPI-dependent Golgi-to-ER retrograde traffic	-0.108402	-0.141604	-0.167514	-0.106011	-0.0348639	-0.186889	-0.193651	-0.0734699	-0.210273	-0.148963
COPI-independent Golgi-to-ER retrograde traffic	-0.187879	-0.237536	-0.202837	-0.125739	-0.111339	-0.266213	-0.254346	-0.181874	-0.279312	-0.189679
Intra-Golgi traffic	-0.0989684	-0.18839	-0.162303	-0.142016	-0.107992	-0.173911	-0.171831	-0.171446	-0.190934	-0.141117
Retrograde transport at the Trans-Golgi-Network	-0.214478	-0.245172	-0.243927	-0.185654	-0.162944	-0.26826	-0.281943	-0.204126	-0.302228	-0.244768
Intra-Golgi and retrograde Golgi-to-ER traffic	-0.150727	-0.179996	-0.18714	-0.143146	-0.0946404	-0.207897	-0.212743	-0.130388	-0.231984	-0.170339
PI5P Regulates TP53 Acetylation	-0.189778	-0.207122	-0.257813	-0.0595563	-0.117379	-0.289457	-0.278527	-0.0991913	-0.309718	-0.185002
Cooperation of PDCL (PhLP1) and TRiC/CCT in G-protein beta folding	-0.146759	-0.235744	-0.26574	-0.106031	-0.10501	-0.293062	-0.295177	-0.137004	-0.327721	-0.260445
Glycerophospholipid catabolism	-0.237255	-0.30458	-0.278259	0.029215307524572	-0.00194233	-0.264841	-0.253754	0.398550859979054	-0.100011	-0.256068
Assembly of the ORC complex at the origin of replication	-0.0437391	-0.0784103	-0.233014	-0.0533122	-0.0951411	-0.229582	-0.231835	-0.137941	-0.29118	-0.175252
CDC6 association with the ORC:origin complex	0.309133466654483	0.158212397531794	0.224617963781014	0.105733132985345	0.219395958387279	0.236753505153206	0.246660602038531	0.0964261001732581	0.213190518427066	0.243194689381878
Mitotic Metaphase/Anaphase Transition	-0.0669561	-0.123307	-0.0519984	0.0157611188152434	-0.0388566	-0.0398989	-0.0701726	0.040318719243879	-0.123669	-0.0941329
Mitotic Telophase/Cytokinesis	-0.0728766	-0.0981269	-0.116932	-0.0514457	-0.0402482	-0.10494	-0.118429	0.0262876386168537	-0.190543	-0.10443
G2 Phase	-0.0195342	-0.0537445	0.0376346849406861	-0.123487	-0.0718747	-0.0125751	6.91235734996964e-05	-0.095915	-0.0577853	0.0242766873806457
Orc1 removal from chromatin	-0.0927299	-0.141302	-0.164234	-0.0852042	-0.0365746	-0.191987	-0.180225	-0.124886	-0.188769	-0.142531
DNA replication initiation	-0.17529	-0.128746	-0.188933	-0.0953006	-0.309164	-0.173273	-0.1583	-0.122829	-0.214927	-0.0877715
Activation of the pre-replicative complex	0.0949614208990395	0.0985960604100137	0.0893909080798728	0.0916081523800079	0.0722987431682868	0.0812866530422474	0.10057420508267	0.0340456170065329	0.0767501586395079	0.104633452092183
CDK-mediated phosphorylation and removal of Cdc6	-0.106055	-0.160807	-0.180105	-0.097037	-0.053969	-0.208129	-0.195537	-0.118393	-0.195918	-0.155555
Switching of origins to a post-replicative state	-0.0978183	-0.143242	-0.165167	-0.0949296	-0.0451491	-0.18986	-0.177862	-0.121408	-0.186512	-0.149219
Polymerase switching	-0.154465	-0.233398	-0.313465	0.0841765760097338	-0.021825	-0.309268	-0.296836	-0.0514041	-0.229289	-0.0937949
Leading Strand Synthesis	-0.154465	-0.233398	-0.313465	0.0841765760097338	-0.021825	-0.309268	-0.296836	-0.0514041	-0.229289	-0.0937949
Removal of the Flap Intermediate	-0.0622635	-0.050211	-0.144223	0.246052576743994	-0.0138306	-0.138126	-0.114919	0.0881205738758549	-0.0274683	-0.0554687
Processive synthesis on the lagging strand	-0.0614767	-0.0494596	-0.142766	0.244955343712947	-0.0137479	-0.13665	-0.113527	0.0877056805767613	-0.0265754	-0.0545334
Lagging Strand Synthesis	-0.0816934	-0.10952	-0.159522	0.149948224337591	-0.0249335	-0.15139	-0.13086	0.0264257357951209	-0.0813771	-0.0266516
DNA strand elongation	-0.0150035	-0.0584471	-0.108272	0.105615290683699	0.0107927603719035	-0.100356	-0.0814907	0.0188338933563847	-0.0557597	-0.0081606
Phosphorylation of proteins involved in G1/S transition by active Cyclin E:Cdk2 complexes	-0.175149	-0.132032	-0.0711388	-0.226158	-0.204448	-0.112052	-0.099167	-0.258775	-0.16084	-0.0987268
G1/S-Specific Transcription	-0.172901	-0.181094	-0.207806	-0.0208483	-0.124751	-0.2181	-0.212851	-0.114708	-0.212795	-0.175674
Cyclin D associated events in G1	-0.105932	-0.0868707	-0.164133	-0.0945036	-0.061868	-0.186795	-0.188409	-0.0949925	-0.227429	-0.131172
G1 Phase	-0.105932	-0.0868707	-0.164133	-0.0945036	-0.061868	-0.186795	-0.188409	-0.0949925	-0.227429	-0.131172
Cyclin A/B1/B2 associated events during G2/M transition	-0.122226	-0.141283	-0.152684	-0.0319817	-0.126807	-0.147558	-0.155013	-0.0857426	-0.181934	-0.142046
Dimerization of procaspase-8	-0.00124636	-0.0774638	-0.0634491	-0.036155	-0.0288585	-0.0864299	-0.082976	-0.132525	-0.126399	-0.0746361
G2/M DNA replication checkpoint	-0.166815	-0.152066	-0.222497	0.0600617209059857	-0.0596037	-0.231138	-0.219526	0.0241571448375477	-0.190477	-0.130466
Stabilization of p53	-0.133649	-0.196986	-0.246926	-0.0612997	-0.0687311	-0.282516	-0.270146	-0.130258	-0.273185	-0.220874
Transcriptional activation of p53 responsive genes	-0.184612	-0.202033	-0.275814	-0.0365392	-0.103387	-0.324618	-0.311006	-0.133061	-0.335792	-0.175893
p53-Dependent G1 DNA Damage Response	-0.117822	-0.170385	-0.218574	-0.061498	-0.060919	-0.255579	-0.243132	-0.122585	-0.250582	-0.185649
p53-Dependent G1/S DNA damage checkpoint	-0.117822	-0.170385	-0.218574	-0.061498	-0.060919	-0.255579	-0.243132	-0.122585	-0.250582	-0.185649
Ubiquitin Mediated Degradation of Phosphorylated Cdc25A	-0.105106	-0.16921	-0.212299	-0.0764265	-0.0341828	-0.244518	-0.23142	-0.115916	-0.231791	-0.177126
p53-Independent DNA Damage Response	-0.105106	-0.16921	-0.212299	-0.0764265	-0.0341828	-0.244518	-0.23142	-0.115916	-0.231791	-0.177126
p53-Independent G1/S DNA damage checkpoint	-0.105106	-0.16921	-0.212299	-0.0764265	-0.0341828	-0.244518	-0.23142	-0.115916	-0.231791	-0.177126
G1/S DNA Damage Checkpoints	-0.109018	-0.155928	-0.217338	-0.0552339	-0.0494088	-0.253891	-0.24146	-0.114549	-0.250078	-0.178483
Mitotic Spindle Checkpoint	-0.161588	-0.192852	-0.212235	-0.0967755	-0.0855228	-0.224064	-0.229201	-0.135577	-0.257568	-0.187924
Transcriptional activation of cell cycle inhibitor p21	-0.184612	-0.202033	-0.275814	-0.0365392	-0.103387	-0.324618	-0.311006	-0.133061	-0.335792	-0.175893
Glycolysis	-0.18545	-0.151209	-0.249652	0.0255359027527848	-0.115107	-0.258181	-0.256584	-0.0468144	-0.23132	-0.207853
Glycogen breakdown (glycogenolysis)	0.0977901563064412	0.157245267455533	0.151882038159804	0.208134738472684	-0.0161568	0.117873812706214	0.132714308680184	0.0226423850937978	0.0833346013754022	0.332760156891462
Gluconeogenesis	-0.146354	-0.283207	-0.335981	0.12418741964545	0.0317058144764225	-0.25823	-0.316684	0.0253744664142875	-0.0445096	-0.243908
Pyruvate metabolism	-0.117481	-0.167946	-0.359933	0.0168623897618872	-0.0906841	-0.375807	-0.370309	0.03180833500674	-0.299163	-0.262157
Glucose metabolism	-0.190765	-0.157481	-0.252792	0.0327871345829703	-0.113398	-0.246023	-0.257276	-0.0354859	-0.220673	-0.2094
Fructose catabolism	0.010264419525137	0.0544422343265988	0.0931337552172916	0.152420112717482	-0.0342042	-0.0549897	-0.0405987	-0.0789037	0.0649693906190441	-0.0298012
Galactose catabolism	-0.442775	-0.0524309	-0.354054	-0.387888	-0.194494	-0.386505	-0.372395	-0.17402	-0.414213	-0.425084
Urea cycle	-0.0256334	0.0791277530187301	0.105209048467683	-0.0852526	0.0923384148326692	0.0958908745901281	0.110955016755483	0.307376498745063	0.274896915190595	0.104624227235578
Proline catabolism	0.154025428956266	0.166666697737738	0.294244734048674	0.0207495365948279	0.0293129925983855	0.308895273667269	0.326023492865059	0.00757202343683405	0.24269783006742	0.190034675947592
Branched-chain amino acid catabolism	-0.231592	-0.200389	-0.334616	-0.0307011	-0.107959	-0.314247	-0.312151	0.101656874359761	0.0233533423481657	-0.205229
Histidine catabolism	0.0670581370467412	0.166685332944389	0.285745166438788	0.198895351853717	0.0349142227210843	0.187967806908761	0.199597504389406	0.155505858061306	0.357393704568088	0.145521089009586
Propionyl-CoA catabolism	-0.313899	-0.304859	-0.400386	-0.387167	-0.033179	-0.38552	-0.371316	-0.107676	-0.420617	-0.294615
Lysine catabolism	-0.103791	0.0592611241830391	-0.0556789	-0.129095	-0.101793	-0.0289517	-0.0605815	-0.160494	-0.0984817	0.0150025865445322
Tryptophan catabolism	0.0484968777142007	0.254481177383584	0.0154288664431501	0.209185549405269	0.203330299596915	-0.158625	-0.141802	0.392124515767558	-0.198852	0.0429730190080372
Carnitine synthesis	-0.376296	-0.361513	-0.251033	-0.0186621	-0.481913	-0.238147	-0.223691	-0.493286	0.457006159593505	-0.345488
Creatine metabolism	-0.285837	-0.10706	-0.0558952	0.248719644103102	-0.140879	-0.0949551	-0.188774	-0.304743	0.0349640741622097	-0.303517
Pentose phosphate pathway	-0.18811	-0.0442851	-0.266166	-0.193178	-0.15073	-0.293908	-0.30056	-0.094739	-0.345339	-0.265664
Ethanol oxidation	-0.161018	0.0736504593439717	-0.0198197	0.107836569366738	-0.288266	-0.00370255	0.0128824325861915	-0.0681463	0.469282219607443	-0.125043
Citric acid cycle (TCA cycle)	-0.270106	-0.170195	-0.277799	-0.150879	-0.23068	-0.249519	-0.267878	-0.0760916	-0.0565272	-0.181436
Pyrophosphate hydrolysis	-0.913555	-0.742481	-0.820616	-0.857031	-0.853432	-0.804749	-0.787141	-0.841108	-0.629367	-0.711326
mRNA Capping	-0.28607	-0.273294	-0.350077	-0.245878	-0.164719	-0.406244	-0.39999	-0.237503	-0.406122	-0.339066
mRNA Splicing - Minor Pathway	-0.295404	-0.344275	-0.416137	-0.238087	-0.22563	-0.429673	-0.432643	-0.26023	-0.447064	-0.400537
mRNA 3'-end processing	-0.32238	-0.372943	-0.430433	-0.184641	-0.104793	-0.453654	-0.450653	-0.196806	-0.476672	-0.382233
mRNA Editing: C to U Conversion	0.121279786535642	0.351382212371222	0.326847038692371	-0.00155367	0.129066317569324	0.0882873136320463	0.161028618339589	0.111197915679052	0.0493629471016906	0.0364232782589864
Transport of Mature Transcript to Cytoplasm	-0.293667	-0.291654	-0.333877	-0.178036	-0.145984	-0.354832	-0.350179	-0.17578	-0.368033	-0.302189
tRNA processing	-0.276085	-0.220389	-0.266643	-0.172217	-0.18999	-0.292908	-0.28872	-0.198102	-0.298421	-0.250767
Eukaryotic Translation Initiation	-0.12175	-0.176215	-0.432873	0.0925172479602769	-0.0990638	-0.436532	-0.477131	-0.0431218	-0.490116	-0.385978
Translation initiation complex formation	-0.168675	-0.179693	-0.43364	0.0443213369662137	-0.152151	-0.430302	-0.466041	-0.107297	-0.482957	-0.387525
Activation of the mRNA upon binding of the cap-binding complex and eIFs	and subsequent binding to 43S	-0.161733	-0.179052	-0.426101	0.0331541370934154	-0.147255	-0.429931	-0.46386	-0.116211	-0.482466	-0.382736
Formation of a pool of free 40S subunits	-0.11328	-0.162366	-0.439296	0.136546275661514	-0.119753	-0.435827	-0.480612	-0.0398118	-0.498557	-0.422726
Formation of the ternary complex	and subsequently	the 43S complex	-0.150952	-0.164047	-0.438773	0.0716620885295348	-0.160273	-0.433388	-0.473476	-0.0979665	-0.489525	-0.405548
Ribosomal scanning and start codon recognition	-0.155713	-0.167231	-0.429277	0.0601898655416898	-0.150957	-0.427182	-0.465312	-0.10406	-0.480219	-0.38851
GTP hydrolysis and joining of the 60S ribosomal subunit	-0.115624	-0.173093	-0.441522	0.122461401186568	-0.103752	-0.441281	-0.484924	-0.0406341	-0.497189	-0.401254
Recycling of eIF2:GDP	-0.0692779	-0.0453964	-0.457862	-0.0267068	0.0569149183974849	-0.447722	-0.444625	0.152268329494282	-0.462782	-0.158015
Cap-dependent Translation Initiation	-0.12175	-0.176215	-0.432873	0.0925172479602769	-0.0990638	-0.436532	-0.477131	-0.0431218	-0.490116	-0.385978
Eukaryotic Translation Termination	-0.0959128	-0.160838	-0.434773	0.0977351238100949	-0.136697	-0.435008	-0.475937	-0.0548298	-0.494534	-0.438891
Transport of nucleotide sugars	-0.165261	-0.0687432	-0.117636	-0.0874389	-0.123972	-0.03979	-0.153315	-0.0991233	-0.143739	-0.165106
Pyrimidine salvage	-0.0798761	-0.178542	-0.197577	-0.000819678	0.12037019242773	-0.252273	-0.266461	-0.22607	-0.195924	-0.114953
Pyrimidine catabolism	0.346777830324718	-0.209639	-0.385077	-0.337338	0.116503148663253	-0.326143	-0.35515	-0.380229	-0.0217527	-0.0932337
RNA Polymerase I Promoter Opening	-0.0539325	-0.108493	-0.227281	-0.0684551	-0.0782291	-0.250114	-0.249034	-0.120799	-0.323797	-0.196183
RNA Polymerase I Transcription Initiation	-0.170384	-0.162723	-0.18962	-0.103083	-0.113999	-0.20315	-0.202833	-0.119868	-0.223466	-0.157844
RNA Polymerase I Promoter Escape	-0.118759	-0.148833	-0.208622	-0.110319	-0.102907	-0.219266	-0.218601	-0.107383	-0.265648	-0.178909
RNA Polymerase II Promoter Escape	-0.273259	-0.248465	-0.258513	-0.201201	-0.170621	-0.298137	-0.314219	-0.191971	-0.299249	-0.253301
RNA Polymerase II Transcription Pre-Initiation And Promoter Opening	-0.273259	-0.248465	-0.258513	-0.201201	-0.170621	-0.298137	-0.314219	-0.191971	-0.299249	-0.253301
RNA Polymerase III Chain Elongation	-0.186246	-0.223726	-0.18653	-0.196794	-0.13686	-0.216499	-0.201981	-0.180132	-0.21201	-0.189528
Purine ribonucleoside monophosphate biosynthesis	-0.0248223	-0.210978	-0.26198	-0.0671484	-0.15562	-0.259675	-0.263137	-0.412776	-0.327525	-0.150954
5-Phosphoribose 1-diphosphate biosynthesis	-0.0785818	-0.0720792	-0.353591	0.12338424490974	0.103592605810297	-0.331113	-0.324204	0.257906307358402	-0.380065	-0.169725
RNA Polymerase I Promoter Clearance	-0.139749	-0.151241	-0.211898	-0.0957959	-0.112583	-0.230155	-0.229342	-0.129628	-0.267423	-0.182423
RNA Polymerase II Transcription Termination	-0.322694	-0.383242	-0.419734	-0.205745	-0.140007	-0.436652	-0.433466	-0.219229	-0.457532	-0.375683
RNA Polymerase I Transcription Termination	-0.14684	-0.201573	-0.202744	-0.125365	-0.0586293	-0.214034	-0.213799	-0.140931	-0.236096	-0.138744
RNA Polymerase I Transcription	-0.14009	-0.160809	-0.220431	-0.0942458	-0.0987499	-0.23776	-0.237094	-0.138383	-0.275439	-0.179643
Base Excision Repair	-0.0940543	-0.0745226	-0.221786	-0.00313356	-0.0576435	-0.260104	-0.253638	-0.0610107	-0.251079	-0.188892
DNA Damage Bypass	-0.153631	-0.154643	-0.271035	-0.0291719	-0.0470575	-0.301482	-0.302652	-0.0841395	-0.292631	-0.202475
Depurination	-0.0969301	-0.0601354	-0.294342	-0.0129298	-0.0722844	-0.325726	-0.324848	-0.0900409	-0.331696	-0.269716
Depyrimidination	-0.0829944	-0.0708039	-0.286356	-0.000678049	-0.0582549	-0.32536	-0.324479	-0.0639587	-0.34001	-0.260445
Base-Excision Repair	AP Site Formation	-0.092414	-0.0682212	-0.279239	-0.0120738	-0.0689524	-0.329308	-0.328238	-0.0747329	-0.3361	-0.266272
Abasic sugar-phosphate removal via the single-nucleotide replacement pathway	-0.299623	-0.12514	-0.161057	-0.120389	-0.260446	-0.169529	-0.155795	-0.14272	-0.241466	-0.26321
Resolution of Abasic Sites (AP sites)	-0.10553	-0.0741852	-0.126768	0.016860817073154	-0.0633606	-0.193651	-0.164217	-0.0523126	-0.163978	-0.109054
DNA Damage Reversal	-0.370971	-0.360887	-0.294574	-0.279922	-0.447242	-0.286571	-0.276964	-0.454529	-0.316942	-0.353963
Reversal of alkylation damage by DNA dioxygenases	-0.313815	-0.302439	-0.227819	-0.24087	-0.404007	-0.220032	-0.210713	-0.411859	-0.253122	-0.288589
RNA Polymerase III Transcription Termination	-0.149479	-0.23942	-0.233458	-0.163298	-0.140979	-0.266563	-0.256742	-0.177101	-0.265181	-0.231826
RNA Polymerase III Transcription	-0.16287	-0.259281	-0.239819	-0.130165	-0.158894	-0.275584	-0.265327	-0.133205	-0.280603	-0.222121
Ketone body metabolism	-0.15752	-0.131905	-0.229764	0.140209200988504	-0.418501	-0.217435	-0.201987	0.0429980837606738	0.116337830773482	-0.315019
Purine salvage	-0.0767949	-0.130847	-0.476414	-0.326418	0.0989186638982865	-0.593808	-0.588764	0.116544738639441	-0.470319	-0.35934
Purine catabolism	0.0249843338992297	-0.253505	-0.253611	-0.135754	0.0796835820380693	-0.320725	-0.310085	-0.16953	-0.209216	-0.282109
IRS activation	-0.0392004	-0.118985	-0.310235	-0.140478	0.215739196567473	-0.305847	-0.299215	-0.0859624	-0.351252	-0.235474
Signal attenuation	-0.128659	-0.253907	-0.272001	-0.292839	0.0826778868511898	-0.270555	-0.287645	-0.324648	-0.354452	-0.311095
Insulin receptor signalling cascade	-0.0069235	-0.0927066	-0.120581	-0.12417	0.0262684347789075	-0.141273	-0.15034	-0.112452	-0.207793	-0.143693
Signaling by Insulin receptor	-0.0453321	-0.0523308	-0.127813	-0.0943085	0.0107268420134181	-0.138954	-0.148105	-0.0246629	-0.176962	-0.137874
RNA Polymerase III Abortive And Retractive Initiation	-0.16287	-0.259281	-0.239819	-0.130165	-0.158894	-0.275584	-0.265327	-0.133205	-0.280603	-0.222121
Chk1/Chk2(Cds1) mediated inactivation of Cyclin B:Cdk1 complex	-0.172791	-0.185981	-0.205096	-0.126746	-0.0997317	-0.230841	-0.21993	-0.13342	-0.241538	-0.167151
mRNA Editing: A to I Conversion	-0.705895	-0.646736	-0.654547	-0.218779	-0.570727	-0.67766	-0.676653	-0.395105	-0.709909	-0.486121
Processing of Capped Intronless Pre-mRNA	-0.265914	-0.396332	-0.434699	-0.229434	-0.175154	-0.442442	-0.438367	-0.219531	-0.456494	-0.366964
mRNA Editing	-0.227166	-0.0191426	-0.0587162	-0.15233	-0.198088	-0.21529	-0.19479	-0.167516	-0.271204	-0.190351
Formation of the Editosome	0.121279786535642	0.351382212371222	0.326847038692371	-0.00155367	0.129066317569324	0.0882873136320463	0.161028618339589	0.111197915679052	0.0493629471016906	0.0364232782589864
C6 deamination of adenosine	-0.705895	-0.646736	-0.654547	-0.218779	-0.570727	-0.67766	-0.676653	-0.395105	-0.709909	-0.486121
Fatty acyl-CoA biosynthesis	-0.065928	-0.0760791	-0.115618	-0.0380513	-0.112191	-0.0856139	-0.102172	-0.032063	-0.102596	-0.042953
Activation	myristolyation of BID and translocation to mitochondria	0.0220659190676518	-0.0202837	-0.212768	-0.248876	0.12523495644215	-0.456476	-0.402986	-0.264776	-0.44619	-0.241894
Triglyceride biosynthesis	-0.204281	-0.188642	-0.300259	0.0603799498084024	0.0365590364311927	-0.278317	-0.279058	-0.0943682	-0.256541	-0.029811
Apoptotic execution phase	-0.0948548	-0.148347	-0.236095	-0.0759714	-0.0329744	-0.245455	-0.24355	-0.115083	-0.243933	-0.148869
FasL/ CD95L signaling	-0.117852	-0.197709	-0.273434	-0.14147	0.0315984782134963	-0.319087	-0.304178	-0.271149	-0.313127	-0.225601
TRAIL signaling	-0.00977693	-0.14788	-0.309017	-0.158839	4.43895223204704e-05	-0.358873	-0.336425	-0.268906	-0.340401	-0.320902
Dissolution of Fibrin Clot	0.0211246239996315	-0.123507	-0.15146	0.0562560608562863	-0.0542741	-0.175898	-0.201309	-0.146131	-0.190094	-0.203499
Ubiquitin-dependent degradation of Cyclin D	-0.110801	-0.17559	-0.210994	-0.0943386	-0.0446365	-0.240932	-0.228127	-0.130309	-0.224997	-0.172568
Synthesis of very long-chain fatty acyl-CoAs	-0.0778079	-0.0311475	-0.109493	-0.0663872	-0.135168	-0.131171	-0.11763	-0.0391596	-0.109806	-0.0132716
Platelet Adhesion to exposed collagen	-0.164151	-0.191284	-0.330896	-0.0961962	0.0758868244580848	-0.345628	-0.374114	-0.168285	-0.398515	-0.0999428
Plasmalogen biosynthesis	0.274356374099399	0.27673270508379	0.355612762345664	0.171059125636926	0.178756037176659	0.365308074496259	0.373503447376347	0.157858702370629	0.319753065522152	0.300795399843881
Transcription from mitochondrial promoters	-0.3697	-0.363996	-0.278737	0.00934791926246015	-0.307499	-0.408813	-0.399642	-0.00852343	-0.456676	-0.357956
RNA Polymerase II Transcription Initiation	-0.273259	-0.248465	-0.258513	-0.201201	-0.170621	-0.298137	-0.314219	-0.191971	-0.299249	-0.253301
RNA Polymerase II Transcription Elongation	-0.193341	-0.245416	-0.27524	-0.155366	-0.0917581	-0.328682	-0.321942	-0.164537	-0.326282	-0.274027
Platelet Aggregation (Plug Formation)	-0.19551	-0.235724	-0.307117	-0.199554	-0.0699874	-0.304542	-0.323216	-0.196981	-0.337926	-0.209387
RNA Polymerase II Transcription Initiation And Promoter Clearance	-0.273259	-0.248465	-0.258513	-0.201201	-0.170621	-0.298137	-0.314219	-0.191971	-0.299249	-0.253301
RNA Polymerase III Transcription Initiation	-0.200486	-0.257379	-0.204281	-0.157295	-0.165439	-0.238186	-0.224669	-0.135311	-0.243305	-0.18737
RNA Polymerase III Transcription Initiation From Type 1 Promoter	-0.196442	-0.25723	-0.22166	-0.141281	-0.148358	-0.245219	-0.231541	-0.120783	-0.244195	-0.183246
RNA Polymerase III Transcription Initiation From Type 2 Promoter	-0.19059	-0.252217	-0.216806	-0.149383	-0.14178	-0.240639	-0.226958	-0.113944	-0.239555	-0.177728
RNA Polymerase III Transcription Initiation From Type 3 Promoter	-0.199756	-0.249358	-0.195786	-0.197513	-0.161997	-0.232971	-0.219398	-0.153213	-0.235415	-0.2103
Formation of editosomes by ADAR proteins	-0.705895	-0.646736	-0.654547	-0.218779	-0.570727	-0.67766	-0.676653	-0.395105	-0.709909	-0.486121
RNA Pol II CTD phosphorylation and interaction with CE	-0.297646	-0.268634	-0.293011	-0.269362	-0.176375	-0.365576	-0.358012	-0.248519	-0.35258	-0.305303
Utilization of Ketone Bodies	0.00998225985691897	0.081202464686885	-0.100766	0.464474442323904	-0.294926	-0.0881191	-0.0722058	0.360354642984955	0.145167600109264	-0.191119
Synthesis of Ketone Bodies	-0.139002	-0.398825	-0.299215	0.0396946086967216	-0.49322	-0.286841	-0.271446	-0.232143	0.208427143601147	-0.379276
Beta oxidation of myristoyl-CoA to lauroyl-CoA	-0.10616	-0.21121	-0.404702	0.386090228602709	0.0299345994679753	-0.304537	-0.365362	0.0842792706017913	-0.297962	0.0275509529009329
mitochondrial fatty acid beta-oxidation of saturated fatty acids	-0.302426	-0.383087	-0.493765	0.27568405158418	-0.0981605	-0.441955	-0.461129	0.219508978474514	-0.157824	-0.137257
mitochondrial fatty acid beta-oxidation of unsaturated fatty acids	-0.284284	-0.387501	-0.489735	0.123116734089422	-0.121315	-0.440731	-0.461768	0.167631163927143	-0.0354702	-0.156952
Mitochondrial Fatty Acid Beta-Oxidation	-0.261889	-0.287892	-0.288572	-0.0721447	-0.120022	-0.268254	-0.270422	-0.0235921	-0.0909185	-0.202507
Beta oxidation of palmitoyl-CoA to myristoyl-CoA	-0.27163	-0.350007	-0.563425	0.462480586480713	-0.0226185	-0.497674	-0.528649	0.185521850059069	-0.445173	-0.0253001
Beta oxidation of lauroyl-CoA to decanoyl-CoA-CoA	-0.203961	-0.362967	-0.499393	0.428445221019879	0.0055461106776199	-0.433093	-0.464128	0.155409230201875	-0.228053	-0.0766883
Beta oxidation of decanoyl-CoA to octanoyl-CoA-CoA	-0.332588	-0.455802	-0.616983	0.287971818637146	-0.108444	-0.565581	-0.583182	0.221664615853949	-0.151216	-0.201405
Beta oxidation of octanoyl-CoA to hexanoyl-CoA	-0.333548	-0.457117	-0.623023	0.289657463251156	-0.108949	-0.572379	-0.590173	0.223518250007339	-0.15254	-0.202595
Beta oxidation of hexanoyl-CoA to butanoyl-CoA	-0.267795	-0.368485	-0.509781	0.291822803768903	-0.0669637	-0.461645	-0.480787	0.0830578332542692	-0.236738	-0.129044
Beta oxidation of butanoyl-CoA to acetyl-CoA	-0.602814	-0.65768	-0.583423	-0.218624	-0.286048	-0.566261	-0.551699	-0.229152	0.251806403129993	-0.588754
Insulin receptor recycling	-0.107186	-0.0457409	-0.184438	-0.0506549	0.00911443086178518	-0.181451	-0.185998	0.0852463230331832	-0.159968	-0.133673
Nucleosome assembly	-0.149319	-0.168449	-0.254503	-0.0217829	-0.164982	-0.241731	-0.257526	-0.170273	-0.269044	-0.231968
SLBP Dependent Processing of Replication-Dependent Histone Pre-mRNAs	-0.317906	-0.406728	-0.452679	-0.260246	-0.221064	-0.455902	-0.453261	-0.282421	-0.467768	-0.40521
Processing of Intronless Pre-mRNAs	-0.192435	-0.293145	-0.444769	-0.14915	-0.101138	-0.469893	-0.466577	-0.119574	-0.495396	-0.368868
Transport of fatty acids	-0.111089	0.0323546367107601	-0.0559172	0.0222920638758794	-0.0447795	0.0223324492251697	-0.0481624	0.0822574760707347	0.00564079239466533	-0.0422903
Transport of nucleosides and free purine and pyrimidine bases across the plasma membrane	-0.0340197	0.0881101425235527	-0.0264055	0.0575967018154364	-0.0358007	-0.0319621	-0.03077	-0.0373698	-0.0198074	0.0294628987405141
The NLRP1 inflammasome	-0.390304	-0.29087	-0.474246	-0.272231	-0.205696	-0.429057	-0.4085	-0.0629775	-0.360782	-0.327354
The NLRP3 inflammasome	-0.136602	-0.10064	-0.242858	-0.0976841	-0.0572821	-0.276568	-0.286548	-0.104377	-0.30164	-0.142859
The AIM2 inflammasome	0.197921664316713	0.312522855925722	0.114545964956775	-0.148287	0.0643146945936163	0.128024582324521	0.142527069198492	-0.0246168	0.0676024607871753	0.235631363520152
The IPAF inflammasome	-0.349501	0.265545821585065	-0.231512	-0.447862	-0.446359	-0.219494	-0.205844	-0.181617	-0.271387	-0.320349
Interferon gamma signaling	-0.173083	-0.186008	-0.360428	-0.0655999	-0.0985925	-0.370406	-0.375892	-0.128499	-0.35652	-0.274782
Regulation of IFNG signaling	-0.100865	-0.177188	-0.221767	-0.153069	-0.0555393	-0.229057	-0.233253	-0.184176	-0.223506	-0.15649
Advanced glycosylation endproduct receptor signaling	-0.148571	-0.143222	-0.274659	-0.103645	-0.00722332	-0.323963	-0.333739	-0.108407	-0.329247	-0.160983
Transport of organic anions	-0.0454675	-0.0513304	-0.262615	-0.271186	0.041446562286391	-0.322201	-0.309249	-0.270387	-0.34476	-0.25173
Interconversion of 2-oxoglutarate and 2-hydroxyglutarate	0.3016751574218	0.309102625356841	0.397848932347513	0.113846153846187	0.120823512329665	0.404151953862896	0.410494661031863	0.104457593688399	0.369091902985453	0.350926177894529
Gastrin-CREB signalling pathway via PKC and MAPK	-0.211253	-0.215394	-0.297354	-0.141361	-0.0631414	-0.316715	-0.333194	-0.158584	-0.306351	-0.237587
Synthesis of PIPs in the nucleus	-0.401545	-0.395782	-0.370685	-0.103008	-0.22827	-0.356223	-0.341279	0.0109824177108165	-0.384423	-0.394148
ERBB2 Activates PTK6 Signaling	-0.203213	-0.150254	-0.301829	-0.0633608	0.00327936352482924	-0.33311	-0.340855	-0.0628752	-0.318771	-0.212725
Wax and plasmalogen biosynthesis	0.196903086475866	0.200021568919243	0.301967599822965	0.0509890164964594	0.0578010827597825	0.313539527413132	0.323434594792376	0.0288216574679624	0.256900365299527	0.228826815078331
Threonine catabolism	-0.463888	0.394925340680863	-0.560679	0.472669567797821	-0.0936889	-0.494071	-0.537047	-0.184376	0.00566658964245403	-0.501863
PTK6 Regulates Proteins Involved in RNA Processing	-0.193407	-0.127401	-0.185584	-0.065404	-0.0641085	-0.256424	-0.244872	-0.14389	-0.277886	-0.198198
PTK6 Regulates RTKs and Their Effectors AKT1 and DOK1	-0.168384	-0.129728	-0.288496	-0.0617036	-0.044928	-0.325949	-0.318762	-0.0640773	-0.31449	-0.231381
PTK6 Regulates Cell Cycle	0.0107788141207501	0.11707260585117	0.0437436255398424	0.0571418415068603	0.040333372229048	-0.0303334	-0.0161845	0.0203314799770671	-0.0736223	0.0619959371302201
PTK6 Regulates RHO GTPases	RAS GTPase and MAP kinases	-0.0469766	-0.180987	-0.248104	-0.158415	0.080966873522974	-0.291335	-0.282812	-0.203041	-0.333701	-0.103436
PTK6 Down-Regulation	-0.0859875	-0.0480647	-0.153533	0.0995670186779138	0.0807209365640445	-0.18749	-0.156117	-0.00455803	-0.191424	-0.121108
PTK6 Expression	-0.0424154	-0.0394323	-0.224612	0.157887668062204	0.0738219190416545	-0.257006	-0.267455	0.0955825095883977	-0.25406	-0.125887
PTK6 Activates STAT3	-0.117464	-0.140171	-0.241328	0.0744870990363327	0.0367234992561807	-0.268125	-0.258977	-0.014931	-0.172548	-0.131598
Synaptic adhesion-like molecules	0.00360007439704468	-0.0487801	-0.087255	0.0705721339989918	0.0197704435574137	-0.0600592	-0.083966	-0.0128655	-0.0905974	-0.0152812
Phosphate bond hydrolysis by NTPDase proteins	0.0165023863374257	0.0265032517311643	-0.00279633	0.177335934090857	-0.113138	0.0120511643977617	0.0271282794470833	0.157127905334944	-0.0330443	-0.0784119
Butyrophilin (BTN) family interactions	0.143658497716855	0.176268509229122	0.172310871411666	0.158911871640578	0.11192524274542	0.158131820592164	0.0961854554570084	0.214473503230478	0.086316817448618	0.0786464464032101
MET activates RAS signaling	-0.202164	-0.171864	-0.259827	-0.15187	-0.166103	-0.227535	-0.212438	-0.164255	-0.306447	-0.25863
MET activates PI3K/AKT signaling	0.0732772484802636	-0.0464251	-0.0163922	-0.0982929	0.138724856605045	-0.101053	-0.0897984	-0.140455	-0.158989	-0.0850003
Protein ubiquitination	-0.18689	-0.205224	-0.27413	-0.0807122	-0.0999066	-0.313268	-0.307003	-0.129118	-0.308119	-0.247076
Signaling by MST1	0.0495813474687807	0.273105856201211	0.391343412916046	0.239355956810293	-0.0564307	0.189590162950165	0.20665074739247	0.348438830319098	0.133568864057219	0.21533411777654
Lysosomal oligosaccharide catabolism	0.505480852943238	0.128020620295886	0.247020147296534	0.00466524381306546	0.469333525438897	0.261137169432494	0.277039120929493	-0.00684757	0.201814429388932	0.532738062863257
RET signaling	-0.102988	-0.199587	-0.234158	-0.0762833	0.0411676469168607	-0.270902	-0.270424	-0.08828	-0.266795	-0.16829
Transcriptional Regulation by VENTX	-0.136426	-0.174688	-0.285671	-0.081391	-0.0752792	-0.325432	-0.312748	-0.131231	-0.337654	-0.222279
FBXL7 down-regulates AURKA during mitotic entry and in early mitosis	-0.11663	-0.17067	-0.190451	-0.091207	-0.0478836	-0.227135	-0.213339	-0.130188	-0.218436	-0.175703
TBC/RABGAPs	-0.151294	-0.162467	-0.279508	-0.130046	-0.12327	-0.27153	-0.276909	-0.106257	-0.290522	-0.24448
AURKA Activation by TPX2	-0.190447	-0.195571	-0.218649	-0.107308	-0.123988	-0.246932	-0.245329	-0.0939593	-0.249634	-0.193787
Interaction between PHLDA1 and AURKA	-0.137095	0.0901694941221431	0.0788339876028079	0.100351552509908	-0.160276	-0.0875782	-0.0742753	-0.0158076	-0.0923258	-0.0165216
Interleukin-20 family signaling	-0.0362011	-0.137897	-0.177384	0.0274455264359	0.0106778605373689	-0.174884	-0.176724	-0.0305948	-0.149548	-0.0639545
Golgi-to-ER retrograde transport	-0.14615	-0.181736	-0.186374	-0.13561	-0.0901409	-0.204389	-0.206969	-0.113882	-0.22448	-0.170607
PTK6 promotes HIF1A stabilization	-0.167734	-0.165981	-0.365851	0.0159570473687764	-0.0316873	-0.378764	-0.415077	-0.0253667	-0.38943	-0.260836
Downregulation of ERBB2 signaling	-0.18665	-0.151716	-0.290405	-0.125862	-0.0451508	-0.330162	-0.330229	-0.0817318	-0.327081	-0.220131
MET activates PTPN11	0.150215546414494	0.00525442521860497	-0.0419373	-0.00174288	0.111629591923315	-0.045837	-0.0326636	-0.0746206	-0.0371026	0.00146685558216603
Reelin signalling pathway	-0.0181146	-0.0428321	-0.189653	-0.0145811	0.0669501360504348	-0.211601	-0.189511	-0.0794791	-0.214342	-0.0984825
VLDL assembly	-0.230836	-0.216819	-0.315514	-0.126176	-0.00472614	-0.286513	-0.28967	-0.0158589	-0.197798	-0.239049
VLDLR internalisation and degradation	-0.1149	-0.154948	-0.267858	-0.059521	-0.0883285	-0.294394	-0.300369	-0.0845244	-0.281007	-0.18964
Synthesis of active ubiquitin: roles of E1 and E2 enzymes	-0.164904	-0.208038	-0.253638	-0.117282	-0.137965	-0.303475	-0.303019	-0.156241	-0.315767	-0.262909
E3 ubiquitin ligases ubiquitinate target proteins	-0.192781	-0.198425	-0.298458	-0.0552251	-0.0819138	-0.331809	-0.323792	-0.11112	-0.318339	-0.249233
Negative regulation of activity of TFAP2 (AP-2) family transcription factors	-0.162608	-0.104171	-0.240515	0.0378265978827231	-0.0546037	-0.275758	-0.262962	-0.0278953	-0.286834	-0.0926931
TFAP2 (AP-2) family regulates transcription of other transcription factors	0.100263979904977	0.12851690935622	-0.318518	-0.0234607	-0.00243297	-0.310212	-0.298386	0.0267679851314341	-0.344873	-0.148184
Activation of the TFAP2 (AP-2) family of transcription factors	-0.0729421	-0.171643	-0.292774	0.02358514979268	0.0671652390509684	-0.316067	-0.303826	-0.0296573	-0.349766	-0.0750176
TFAP2 (AP-2) family regulates transcription of growth factors and their receptors	-0.177133	-0.174534	-0.361413	-0.0119797	-0.00607315	-0.398429	-0.420585	-0.0650837	-0.430103	-0.243915
TFAP2 (AP-2) family regulates transcription of cell cycle factors	-0.271636	-0.285046	-0.293451	-0.210096	-0.171158	-0.321072	-0.311271	-0.212658	-0.287383	-0.241898
rRNA processing in the mitochondrion	-0.313118	-0.255625	-0.301434	-0.136652	-0.293852	-0.333265	-0.330785	-0.19875	-0.365069	-0.309106
rRNA processing in the nucleus and cytosol	-0.125322	-0.154234	-0.328925	0.0154784274946049	-0.119938	-0.330892	-0.353488	-0.0748421	-0.37453	-0.295683
TFAP2A acts as a transcriptional repressor during retinoic acid induced cell differentiation	-0.161889	-0.143685	-0.26031	0.0918504827291968	-0.239293	-0.215898	-0.268494	-0.0384119	-0.264737	-0.291577
RAB geranylgeranylation	-0.0891447	-0.156805	-0.223933	-0.0837303	-0.118555	-0.211424	-0.200698	-0.128633	-0.180541	-0.134516
MET activates PTK2 signaling	-0.141179	-0.251472	-0.348959	-0.117292	0.0785427184884699	-0.32613	-0.359935	-0.23349	-0.400192	-0.135384
ATF6B (ATF6-beta) activates chaperones	-0.0946542	-0.0641793	-0.0775662	0.0637674610628817	-0.0613649	-0.0193987	-0.116328	0.0962521334885212	-0.189855	-0.142525
CREB3 factors activate genes	-0.176758	-0.142204	-0.159087	-0.00969748	-0.217327	-0.225928	-0.197597	-0.0241671	-0.157648	-0.184843
MET interacts with TNS proteins	0.0149862158641664	-0.231476	-0.333224	-0.0795191	0.352918209018677	-0.350219	-0.341224	-0.144247	-0.330912	0.0577655429020748
MET activates RAP1 and RAC1	-0.0414889	-0.183197	-0.262715	-0.209502	0.161699245271239	-0.273602	-0.26403	-0.145973	-0.303962	-0.161918
MET receptor recycling	-0.101645	-0.15917	-0.167891	-0.241522	0.0553438538656004	-0.182057	-0.167732	-0.253203	-0.235526	-0.207884
MET activates STAT3	-0.243755	-0.207466	-0.320139	-0.0439853	-0.0749547	-0.317509	-0.309793	-0.104249	-0.183036	-0.197827
MET promotes cell motility	-0.0817925	-0.218084	-0.306903	-0.158958	0.121688405717353	-0.299088	-0.315728	-0.177001	-0.353863	-0.130973
RAB GEFs exchange GTP for GDP on RABs	-0.150997	-0.152293	-0.218674	-0.19519	-0.129671	-0.228257	-0.222192	-0.154078	-0.240595	-0.223394
Protein methylation	-0.117286	-0.0505862	-0.256324	-0.0287608	-0.0562466	-0.2433	-0.260352	0.0273675098697448	-0.255156	-0.179956
RUNX1 and FOXP3 control the development of regulatory T lymphocytes (Tregs)	0.128371389409431	-0.14812	-0.0680905	-0.0264388	0.0520914805846641	-0.146076	-0.132054	-0.0472419	-0.142231	-0.177808
Vitamin E transport	-0.0265056	0.0830381059161708	0.0994020606061248	-0.157443	-0.0481243	0.112964768193318	0.126918584597676	-0.0167945	0.0536454777993832	0.00859270279301327
GABA synthesis	-0.00764449	-0.111864	0.0927320296003012	-0.149802	-0.139103	0.0778428256022365	0.0146142277379478	0.0986418545324124	-0.0640575	-0.105828
GABA synthesis	release	reuptake and degradation	-0.116278	-0.0338942	-0.0625404	-0.14583	-0.109565	-0.0645696	-0.0637537	-0.0469718	-0.123506	-0.116861
Reuptake of GABA	-0.208369	0.361989500417766	0.432792654365509	-0.274219	-0.268758	0.137765170240361	-0.0640795	-0.287122	0.121547483740878	-0.192847
RUNX1 regulates estrogen receptor mediated transcription	-0.142119	-0.158388	-0.372908	0.0293741930291692	-0.0310719	-0.41596	-0.442615	-0.0524463	-0.473901	-0.240558
Regulation of RUNX1 Expression and Activity	-0.0766744	-0.216139	-0.304523	-0.149357	-0.0307835	-0.328684	-0.335988	-0.231235	-0.366585	-0.275642
Receptor Mediated Mitophagy	-0.200364	-0.319491	-0.343406	-0.173881	-0.109365	-0.335357	-0.344865	-0.124815	-0.377294	-0.332685
Digestion	0.377385749628921	0.255509773512165	0.358355837640462	0.343386055279623	0.264372035553373	0.371706859697829	0.387395033040015	0.243905878284212	0.527152453242358	0.27407427392847
RUNX1 regulates expression of components of tight junctions	0.159928128647448	-0.166294	-0.191473	0.038571813958886	0.124518224621512	-0.179526	-0.167982	-0.0507437	-0.219221	-0.162777
RUNX1 regulates genes involved in megakaryocyte differentiation and platelet function	-0.122963	-0.180114	-0.252052	-0.110892	-0.0930298	-0.26913	-0.25762	-0.162811	-0.319251	-0.178803
Aryl hydrocarbon receptor signalling	0.0296263150798759	0.0261417741343359	-0.0183418	-0.0407052	0.0712042633771647	-0.0555943	-0.0310095	-0.0240765	-0.105672	0.0103474810738757
RUNX1 regulates transcription of genes involved in differentiation of keratinocytes	0.0641482836838067	-0.255768	-0.278554	0.00346932768090877	0.329149467903145	-0.268316	-0.257904	-0.264418	-0.287631	-0.214489
RUNX1 interacts with co-factors whose precise effect on RUNX1 targets is not known	-0.117646	-0.215933	-0.24939	-0.0996015	-0.0534793	-0.258626	-0.259562	-0.0937695	-0.287553	-0.160463
RUNX1 regulates transcription of genes involved in BCR signaling	-0.0722086	-0.0589991	-0.14237	-0.0345275	0.168923310780914	-0.196495	-0.182495	-0.13874	-0.200243	-0.0789892
RUNX1 regulates transcription of genes involved in differentiation of myeloid cells	0.0943062856086401	-0.0882369	-0.0976744	-0.13408	0.109349684625132	-0.154448	-0.142757	-0.123239	-0.179571	-0.0262123
RUNX1 regulates transcription of genes involved in interleukin signaling	0.0917881862867817	-0.281156	-0.205599	-0.351356	0.348991360639727	-0.395518	-0.38307	-0.414832	-0.425245	-0.434862
RUNX1 regulates transcription of genes involved in WNT signaling	-0.116127	-0.165143	-0.382428	0.0684560383050388	-0.0262407	-0.417082	-0.445222	-0.0160037	-0.474105	-0.231075
RUNX2 regulates osteoblast differentiation	-0.116478	-0.259457	-0.287846	-0.152925	-0.0451536	-0.269043	-0.287555	-0.210728	-0.322045	-0.247624
Invadopodia formation	0.158475700236087	-0.175648	-0.389314	-0.139117	0.332045639172056	-0.389478	-0.376776	0.2515564891178	-0.40126	-0.236781
RUNX2 regulates chondrocyte maturation	-0.0833601	-0.207668	-0.325101	-0.10717	-0.0531554	-0.319265	-0.308171	0.012812888433605	-0.360229	-0.269382
RUNX2 regulates bone development	-0.119116	-0.24445	-0.259922	-0.154078	-0.0640631	-0.25625	-0.270345	-0.21445	-0.316043	-0.227529
RUNX2 regulates genes involved in cell migration	-0.164446	-0.173683	-0.337875	-0.225963	0.0147564756514777	-0.374063	-0.367288	-0.156617	-0.372196	-0.241807
RUNX2 regulates genes involved in differentiation of myeloid cells	0.0829476820536419	-0.0783822	-0.0416998	-0.122804	0.109091272220769	-0.0884467	-0.0740902	-0.0522076	-0.0975489	0.00210189657347848
Events associated with phagocytolytic activity of PMN cells	-0.69609	-0.690207	-0.937446	0.908968998974521	-0.0570937	-0.928374	-0.918041	0.929163051195073	-0.93429	-0.697852
RUNX3 regulates CDKN1A transcription	-0.102225	-0.234073	-0.246139	-0.0951097	-0.0622175	-0.300219	-0.28848	-0.143509	-0.312165	-0.170991
RUNX3 regulates NOTCH signaling	-0.280147	-0.277134	-0.325716	-0.180798	-0.111396	-0.36218	-0.355473	-0.178082	-0.390829	-0.239211
Regulation of RUNX3 expression and activity	-0.104141	-0.20301	-0.250454	-0.0877343	-0.0283714	-0.275749	-0.268271	-0.131795	-0.27438	-0.203798
Regulation of PTEN mRNA translation	-0.176742	-0.105177	-0.388517	-0.128167	-0.105981	-0.42588	-0.418927	-0.246816	-0.428961	-0.314878
Regulation of PTEN gene transcription	-0.168038	-0.19475	-0.285991	-0.107694	-0.0996036	-0.314508	-0.313751	-0.11987	-0.326238	-0.205141
Collagen chain trimerization	-0.00959392	-0.24052	-0.208302	0.0306333096109359	0.0504907262272312	-0.12223	-0.19464	-0.059537	-0.211315	0.14792619482351
Competing endogenous RNAs (ceRNAs) regulate PTEN translation	-0.249699	-0.0965698	-0.440399	-0.065439	-0.210679	-0.480298	-0.481861	-0.233129	-0.521562	-0.457267
Regulation of PTEN localization	-0.0749725	-0.156818	-0.247352	-0.0761772	-0.0536413	-0.272605	-0.27765	-0.117396	-0.274553	-0.167802
Mitochondrial calcium ion transport	-0.208753	-0.303558	-0.470081	0.186586629540454	-0.182313	-0.449349	-0.456093	-0.0437743	-0.315456	-0.307823
RUNX3 Regulates Immune Response and Cell Migration	0.132649579065607	-0.205837	-0.249686	-0.191641	0.0879836388629885	-0.331631	-0.317487	-0.338775	-0.280339	-0.0924258
Cristae formation	-0.214662	-0.125181	-0.213083	0.117752970843905	-0.12101	-0.198221	-0.212718	0.230388756542573	0.137540035762912	-0.116073
Processing of SMDT1	-0.175579	-0.304417	-0.367185	-0.0443127	-0.222374	-0.349673	-0.363341	-0.366951	-0.323424	-0.3531
Gene and protein expression by JAK-STAT signaling after Interleukin-12 stimulation	-0.248974	-0.212905	-0.355476	-0.0408207	-0.114714	-0.397476	-0.40193	-0.150091	-0.370764	-0.30425
RUNX3 regulates WNT signaling	-0.193291	-0.302668	-0.351759	-0.196357	-0.0427927	-0.372032	-0.355543	-0.207122	-0.322021	-0.238461
RUNX3 regulates YAP1-mediated transcription	0.122482388953401	-0.103488	-0.155406	-0.126749	0.19696977864563	-0.161152	-0.168824	0.0163326417646624	-0.199802	-0.0409442
RUNX3 regulates RUNX1-mediated transcription	0.156496482738781	-0.498365	-0.443134	-0.325239	0.275938287434129	-0.428333	-0.416072	-0.399073	-0.457514	-0.228666
RUNX3 regulates p14-ARF	-0.0392361	-0.288735	-0.364394	-0.168354	0.0654535283523343	-0.35863	-0.357293	-0.123602	-0.400093	-0.200358
RUNX3 regulates BCL2L11 (BIM) transcription	-0.0420056	-0.242786	-0.252759	-0.118917	8.41368939386855e-05	-0.341841	-0.33588	-0.155494	-0.357404	-0.142704
Transcriptional Regulation by E2F6	-0.126554	-0.0533601	-0.115765	-0.0777766	-0.0487969	-0.127925	-0.119768	-0.0879315	-0.157408	-0.0882208
Carboxyterminal post-translational modifications of tubulin	0.0322753723131672	0.0940809474893991	-0.0639116	0.169137082008607	0.24260458544631	-0.194911	-0.181912	0.0657511599750436	-0.224043	-0.000437513
Nucleotide catabolism	0.0639498478443105	-0.187236	-0.242993	-0.130008	0.102382130236125	-0.265752	-0.268651	-0.138956	-0.169913	-0.236264
Nucleotide biosynthesis	-0.151239	-0.173549	-0.271923	-0.197861	-0.173383	-0.306251	-0.294736	-0.38718	-0.353403	-0.116534
Nucleotide salvage	-0.14146	-0.173102	-0.340791	-0.118494	0.0823272469301174	-0.37402	-0.378903	-0.0713175	-0.277723	-0.18802
Intestinal absorption	0.0293918672092674	0.316409141702165	0.123340734298922	0.225987432115999	0.263268855692322	0.0616581003880257	0.0751314761059992	0.416009988653573	0.077407835224241	0.307364013886716
Tyrosine catabolism	-0.374091	-0.362527	-0.281693	-0.0810778	-0.455733	-0.272441	-0.263035	-0.45946	0.0695406902567552	-0.350913
Phenylalanine and tyrosine metabolism	-0.0599059	-0.326335	-0.251444	-0.160816	-0.275106	-0.3911	-0.379507	-0.235238	0.0500334519286768	-0.361129
Aspartate and asparagine metabolism	0.023245481466601	0.0331392335649837	0.187129735026634	-0.0102055	-0.140142	0.204846602300875	0.220530687821866	-0.0224904	0.119467980029413	0.0704705205477039
Digestion and absorption	0.213958339660782	0.247628532018859	0.220569538277159	0.268085437943002	0.241562565614788	0.188240754589285	0.203246539856679	0.295950626179863	0.342516656775128	0.261119195790747
Chylomicron assembly	-0.154769	-0.0892241	-0.240094	-0.0734194	0.0676074714751119	-0.19555	-0.217799	-0.0494225	-0.142253	-0.172561
Assembly of active LPL and LIPC lipase complexes	-0.288383	-0.138769	-0.314408	-0.266355	-0.200932	-0.331178	-0.330805	-0.224938	-0.335489	-0.249715
HDL assembly	-0.150997	-0.201136	-0.350748	-0.060436	0.172834971302173	-0.423324	-0.404927	0.0330654351463711	-0.340069	-0.240083
Plasma lipoprotein assembly	-0.179408	-0.188736	-0.327092	-0.0914511	0.0458108705354658	-0.339754	-0.338471	-0.0316146	-0.239325	-0.22422
Plasma lipoprotein remodeling	-0.197516	-0.102402	-0.249114	-0.152562	0.00189729318100765	-0.225828	-0.242747	-0.13679	-0.211345	-0.166837
Chylomicron remodeling	-0.193893	-0.0546782	-0.26671	-0.128119	-0.0192482	-0.220595	-0.247085	-0.081453	-0.145356	-0.217859
HDL clearance	-0.23134	0.0170391835839158	-0.356862	0.0679922714034965	0.113808458233638	-0.336317	-0.327373	-0.0355033	-0.186542	-0.355382
Chylomicron clearance	-0.0497655	-0.018706	-0.217363	-0.123441	0.105536822056797	-0.209227	-0.196813	0.0344639139682185	-0.0907697	-0.119712
LDL clearance	-0.112986	-0.0711088	-0.329538	-0.0654484	-0.0657284	-0.304583	-0.339598	0.0713051894433007	-0.235155	-0.248372
LDL remodeling	-0.0577904	-0.108678	-0.184706	-0.0826718	0.234941436901415	-0.139647	-0.153557	-0.00684538	-0.198996	-0.0641646
Plasma lipoprotein clearance	-0.125595	-0.138517	-0.289354	-0.0480442	-0.0583144	-0.302402	-0.302643	-0.0570973	-0.236432	-0.208269
VLDL clearance	-0.215062	-0.180338	-0.398307	-0.103949	-0.0993196	-0.386474	-0.374382	0.0971312150170735	-0.211935	-0.248765
HDL remodeling	-0.217686	0.0361971531179127	-0.334853	-0.0855498	0.0350698584620792	-0.272901	-0.314691	-0.0101962	-0.160184	-0.241398
Phenylalanine metabolism	0.0247944027057051	-0.316497	-0.236134	-0.249923	-0.182418	-0.420504	-0.408099	-0.151296	0.0137699913848768	-0.374025
G beta:gamma signalling through BTK	0.0488063827937152	-0.167694	-0.299386	-0.0555255	0.111159504096259	-0.344933	-0.339713	-0.0162881	-0.333011	-0.391774
Glutamate and glutamine metabolism	0.171324323113089	-0.0919879	-0.0634924	-0.149015	0.0314506994782706	-0.345996	-0.328558	0.0573458418215016	-0.184053	0.101852057989757
Alanine metabolism	0.338539201766869	0.339958984066916	0.392490929168664	0.268496608297872	0.273860230320272	0.398170058368853	0.40337592680236	0.25776936425307	0.36945890519012	0.356996371667483
Lipid particle organization	-0.137682	-0.14811	-0.122813	-0.0723749	-0.15312	-0.0741226	-0.0967069	-0.0651868	-0.148281	-0.105276
G beta:gamma signalling through CDC42	-0.0757962	-0.185276	-0.289672	-0.0602227	0.047501231942713	-0.30494	-0.301865	-0.10654	-0.292451	-0.26731
Fatty acid metabolism	-0.0890627	-0.0839465	-0.101554	-0.0421752	-0.0842137	-0.118609	-0.119878	-0.0304687	-0.0547007	-0.0961181
Metabolism of cofactors	-0.211437	-0.186493	-0.296372	-0.105478	-0.0716096	-0.325174	-0.319014	-0.0358566	-0.264632	-0.253362
Triglyceride metabolism	-0.199	-0.213858	-0.297364	-0.0175224	0.00975286786655219	-0.332693	-0.324284	-0.115852	-0.31092	-0.13616
RHOA GTPase cycle	-0.0995532	-0.169419	-0.214213	-0.125209	0.0427377678621565	-0.240665	-0.244568	-0.0955596	-0.253785	-0.128807
Intestinal hexose absorption	0.0293918672092674	0.316409141702165	0.123340734298922	0.225987432115999	0.263268855692322	0.0616581003880257	0.0751314761059992	0.416009988653573	0.077407835224241	0.307364013886716
Intracellular oxygen transport	-0.173364	-0.156861	-0.0293445	-0.309182	-0.310633	-0.0231127	-0.0169598	-0.319969	-0.0818761	0.711402970780004
Glycogen metabolism	-0.102558	-0.0805195	-0.244643	-0.0261137	-0.0694873	-0.287446	-0.281218	-0.0855998	-0.285918	-0.184883
Interleukin-15 signaling	-0.169422	-0.213587	-0.274331	-0.0653835	0.0100752440371119	-0.289968	-0.282118	-0.0677676	-0.280263	-0.156571
OAS antiviral response	-0.137861	-0.255678	-0.31562	-0.2091	-0.135271	-0.293373	-0.286181	-0.346663	-0.305704	-0.1876
Interleukin-35 Signalling	-0.206096	-0.263671	-0.298137	-0.103768	-0.0915255	-0.261418	-0.288289	-0.117349	-0.26165	-0.238106
SLIT2:ROBO1 increases RHOA activity	-0.104992	-0.192008	-0.282219	-0.272494	0.0736483542652305	-0.381547	-0.380317	-0.377588	-0.411437	-0.155766
Regulation of cortical dendrite branching	0.137950164172171	0.18372158816434	0.176862174133059	0.0647676930570098	0.184249584216419	0.127372810388813	0.150050688183171	0.0457514424666593	0.0825270801489237	0.128469057994391
Interleukin-9 signaling	-0.193381	-0.274233	-0.345947	-0.0308721	-0.093088	-0.338812	-0.335668	-0.0972582	-0.286829	-0.219521
Signaling by NTRK2 (TRKB)	-0.00027314	-0.115564	-0.147013	-0.0699758	0.051378191799763	-0.145394	-0.149435	-0.0715854	-0.20771	-0.112934
Signaling by Erythropoietin	-0.0721501	-0.158725	-0.214754	-0.222899	0.0328441341092009	-0.239508	-0.244381	-0.193626	-0.30108	-0.17871
Rab regulation of trafficking	-0.132733	-0.146198	-0.217936	-0.158197	-0.119403	-0.223099	-0.220734	-0.139153	-0.238349	-0.209668
Interleukin-38 signaling	-0.216887	0.0107918488269474	-0.101973	-0.13372	0.0723750770179215	-0.116068	-0.108661	-0.225598	-0.182399	-0.0396205
Interleukin-37 signaling	-0.127395	-0.204014	-0.284109	-0.128984	-0.0399346	-0.281537	-0.28406	-0.121716	-0.222878	-0.191108
ER Quality Control Compartment (ERQC)	-0.169952	-0.188112	-0.304367	-0.0421617	-0.0820805	-0.315836	-0.341262	-0.088248	-0.330296	-0.28
Calnexin/calreticulin cycle	-0.231915	-0.231609	-0.310418	-0.103953	-0.132482	-0.298472	-0.329464	-0.119172	-0.318014	-0.287116
ROBO receptors bind AKAP5	-0.179601	-0.242822	-0.27408	0.0026877344629381	-0.0347887	-0.346742	-0.334644	-0.0157477	-0.265117	-0.231778
Interleukin-18 signaling	0.133812428952138	0.11563482121843	0.0431482989908247	-0.208805	-0.123492	-0.0215612	-0.00705664	-0.191628	0.00157545166515372	0.0317175372930249
Signaling by NOTCH3	-0.205132	-0.21054	-0.332995	-0.112153	-0.0692494	-0.361712	-0.367824	-0.117024	-0.371973	-0.222323
RHOB GTPase cycle	-0.0346831	-0.166111	-0.216178	-0.154358	0.0861015798045484	-0.22965	-0.237331	-0.130367	-0.258869	-0.127221
RHOC GTPase cycle	-0.0353162	-0.147227	-0.198986	-0.121868	0.0829283682220154	-0.235531	-0.241601	-0.0986788	-0.264002	-0.128
CDC42 GTPase cycle	-0.129379	-0.163695	-0.250671	-0.16661	0.0105570497221255	-0.284672	-0.283282	-0.115762	-0.270141	-0.156359
RAC1 GTPase cycle	-0.106941	-0.160631	-0.25114	-0.164416	0.0645627353876378	-0.270734	-0.272993	-0.124755	-0.270975	-0.122988
RAC2 GTPase cycle	-0.128237	-0.187317	-0.250635	-0.148126	0.0325388677989379	-0.282451	-0.287587	-0.117046	-0.274057	-0.137308
RHOD GTPase cycle	-0.113634	-0.184994	-0.241969	-0.12804	-0.0224417	-0.25146	-0.257296	-0.110909	-0.247375	-0.156144
RHOH GTPase cycle	-0.161889	-0.170605	-0.306103	-0.10799	0.00560992796123597	-0.316691	-0.315039	-0.0910056	-0.303063	-0.222433
RHOG GTPase cycle	-0.142785	-0.238587	-0.316078	-0.125476	0.0660579691419637	-0.335359	-0.338354	-0.0495209	-0.272661	-0.189189
RHOJ GTPase cycle	-0.121975	-0.156306	-0.262924	-0.161199	-0.0762658	-0.295987	-0.283791	-0.148075	-0.285342	-0.226093
RHOBTB2 GTPase cycle	-0.201967	-0.201661	-0.342883	-0.13851	-0.0348554	-0.363356	-0.355165	-0.143571	-0.367239	-0.251768
RHOT2 GTPase cycle	0.265725493694397	0.29985958973153	-0.0267607	-0.0269876	0.396240010802685	-0.141203	-0.143862	0.167431553509311	-0.143865	0.181580067655969
RHOU GTPase cycle	-0.046519	-0.0930264	-0.135841	-0.111195	0.0087743370735513	-0.163861	-0.155937	-0.105732	-0.193544	-0.119005
RHOBTB1 GTPase cycle	-0.201885	-0.248776	-0.336433	-0.137539	-0.00778257	-0.355782	-0.364783	-0.145226	-0.38027	-0.22266
RAC3 GTPase cycle	-0.120463	-0.195985	-0.283636	-0.169778	0.0414230642360562	-0.300049	-0.30139	-0.123056	-0.287759	-0.154125
RHOV GTPase cycle	-0.0295551	-0.0476698	-0.0962939	-0.116641	0.0451926648650368	-0.156592	-0.140843	-0.121026	-0.176505	-0.0897686
RHOT1 GTPase cycle	0.200342503692207	0.204842493136922	-0.0563519	-0.137272	0.393344911534372	-0.155421	-0.139904	0.0617120081186227	-0.179879	0.115164190752543
NOTCH3 Activation and Transmission of Signal to the Nucleus	-0.221725	-0.212077	-0.36499	-0.102911	-0.0787536	-0.383059	-0.394796	-0.106936	-0.383378	-0.246397
NOTCH3 Intracellular Domain Regulates Transcription	-0.227162	-0.2302	-0.291025	-0.147808	-0.0772837	-0.332921	-0.321565	-0.167888	-0.365297	-0.195779
NOTCH4 Intracellular Domain Regulates Transcription	-0.201588	-0.226683	-0.262491	-0.156126	-0.0540754	-0.294075	-0.293951	-0.143017	-0.334183	-0.193768
NOTCH4 Activation and Transmission of Signal to the Nucleus	-0.233014	-0.209128	-0.246348	-0.130535	-0.0493822	-0.266337	-0.270672	-0.0540815	-0.300777	-0.132182
TLR3-mediated TICAM1-dependent programmed cell death	0.0869272059353614	-0.103616	-0.219563	0.0681344130800541	-0.011523	-0.38958	-0.381335	-0.254972	-0.385493	-0.36581
TICAM1-dependent activation of IRF3/IRF7	-0.128657	-0.142314	-0.228493	-0.0585154	-0.0746325	-0.247704	-0.237718	-0.151182	-0.237027	-0.160624
TICAM1	TRAF6-dependent induction of TAK1 complex	-0.147588	-0.148173	-0.293072	-0.058951	-0.0505281	-0.315668	-0.313177	-0.096083	-0.306972	-0.225988
Interleukin-36 pathway	0.00319157502390044	0.237645369022466	0.19791365952684	-0.0223273	0.243516673396624	0.0762873200084189	0.083667888482106	-0.042402	0.00210193158948391	0.176156798521335
Interleukin-33 signaling	-0.00176094	0.52707622913239	0.573478297746748	0.23926364512289	0.431090392375807	0.365215422075311	0.045018833352782	0.427002668883838	0.0945711657256825	0.00839973959736634
Noncanonical activation of NOTCH3	-0.309702	-0.324135	-0.534499	-0.153273	-0.27338	-0.513024	-0.536802	-0.158995	-0.53984	-0.393496
Biosynthesis of D-series resolvins	0.0825332564110509	0.269341965057819	0.205620864803881	-0.0912714	-0.182913	0.047553887365288	0.059021385256248	-0.107316	0.216269752658704	-0.0445729
Biosynthesis of DHA-derived SPMs	-0.114871	-0.00216681	0.0258562305287913	-0.0696473	-0.187904	-0.142282	-0.128075	-0.0523245	-0.00478591	-0.158195
Biosynthesis of specialized proresolving mediators (SPMs)	-0.128886	0.0148456931426611	0.0425207359573458	-0.0491212	-0.200054	-0.148268	-0.133681	-0.0394498	0.0202875342150596	-0.165887
Biosynthesis of EPA-derived SPMs	0.0168901081715154	0.150514071682544	0.135708568718469	-0.0942028	-0.273016	-0.0250781	-0.0134158	-0.107683	0.216393750796261	-0.0777954
Biosynthesis of protectins	-0.573967	-0.446832	-0.467821	-0.213611	-0.491956	-0.575608	-0.567647	-0.221492	-0.356833	-0.519537
Biosynthesis of maresins	0.239967109967157	0.305576932039599	0.313170556446718	0.0918347939090246	0.00818847978592857	0.236929648421958	0.251482568271318	0.077500590654014	0.343680693137315	0.140923746340578
Biosynthesis of DPA-derived SPMs	0.0107267034202058	0.146145293782674	0.148816635998076	-0.0739572	-0.168788	-0.0514434	-0.0345547	-0.0876483	0.104887620018376	-0.0303879
Biosynthesis of E-series 18(S)-resolvins	0.0228986666404158	0.198008280120565	0.144709220832491	-0.036444	-0.22637	-0.00938177	0.00190977019873773	-0.0498054	0.256475017627427	-0.0444342
Biosynthesis of aspirin-triggered D-series resolvins	0.0869909803324405	0.27963213417296	0.157458447647873	-0.0784672	-0.169568	0.0485227507341685	0.0601049847132123	-0.0931836	0.223303916340642	-0.0447274
Interleukin-2 signaling	-0.184398	-0.154357	-0.278384	-0.155091	0.0166691748961539	-0.302858	-0.298763	-0.171027	-0.360172	-0.24558
Interleukin-12 signaling	-0.223316	-0.211884	-0.332733	-0.0598021	-0.0792266	-0.365396	-0.372321	-0.15972	-0.351018	-0.273492
Interleukin-23 signaling	-0.132819	-0.153383	-0.193611	-0.028863	0.071011492973108	-0.164815	-0.179494	-0.0739788	-0.129521	-0.0850889
Interleukin-27 signaling	-0.229835	-0.27816	-0.321834	-0.106101	-0.117112	-0.283943	-0.312256	-0.109164	-0.281608	-0.268343
Interleukin-21 signaling	-0.183851	-0.261062	-0.324478	-0.0338856	-0.0950302	-0.318863	-0.309312	-0.122596	-0.264907	-0.201053
MECP2 regulates neuronal receptors and channels	-0.222916	-0.180102	-0.243889	-0.0991354	-0.124305	-0.252011	-0.226723	-0.119888	-0.283962	-0.203798
MECP2 regulates transcription of neuronal ligands	-0.238178	-0.250527	-0.229452	-0.0953502	-0.254916	-0.2417	-0.234057	-0.170729	-0.2857	-0.210284
MECP2 regulates transcription factors	-0.339042	-0.474684	-0.266172	-0.242897	-0.426569	-0.376671	-0.36828	-0.267977	-0.402642	-0.310892
MECP2 regulates transcription of genes involved in GABA signaling	-0.0390244	-0.137453	0.063396714983517	-0.17977	-0.169387	0.050561588327943	-0.00980636	0.0578230088955905	-0.088115	-0.129685
Biosynthesis of E-series 18(R)-resolvins	0.0253104616018698	0.205533018807952	0.0960469361616605	-0.0288993	-0.222026	-0.0099773	0.00143631029839547	-0.0410944	0.264198032673475	-0.0445796
NR1H2 and NR1H3-mediated signaling	-0.145605	-0.133899	-0.208828	-0.0853876	-0.0861716	-0.2167	-0.223076	-0.110729	-0.203265	-0.165724
BDNF activates NTRK2 (TRKB) signaling	0.414367407513908	0.418748350590139	0.528436928263449	0.616446293742384	0.279035895805318	0.537660471463289	0.545519739083586	0.249304298117562	0.482234849324947	0.451754393924388
NTF3 activates NTRK2 (TRKB) signaling	0.402989055436816	0.408337656622722	0.523186706947604	0.584269017272126	0.253473934680135	0.530523064766246	0.536906218524114	0.221304485010966	0.480242317694166	0.444858341983527
Biosynthesis of DPAn-3 SPMs	0.0107267034202058	0.146145293782674	0.148816635998076	-0.0739572	-0.168788	-0.0514434	-0.0345547	-0.0876483	0.104887620018376	-0.0303879
Biosynthesis of DPAn-6 SPMs	-0.839547	-0.269327	-0.131957	0.351946081781439	-0.359	-0.826444	-0.814183	0.325218709219192	-0.170529	-0.374109
Biosynthesis of DPAn-3-derived protectins and resolvins	0.110138557859513	0.19027887527176	0.169416614389201	-0.0475024	-0.158084	0.0582094284928152	0.0723220777273957	-0.0564384	0.247209331460468	0.0327444682972277
Biosynthesis of DPAn-3-derived maresins	0.0775382499831072	0.2354395573968	0.227972775370926	-0.107953	-0.101929	0.00821782959454934	0.0263825914001203	-0.121473	0.0687187773982309	-0.0230962
NTF4 activates NTRK2 (TRKB) signaling	0.0759395352571838	0.0884869689484723	0.230673966647324	0.276387143332954	-0.0695068	0.246252505308696	0.262283148176242	-0.0905733	0.171053515522422	0.119093941518424
Biosynthesis of DHA-derived sulfido conjugates	0.407787396575729	-0.0115235	0.372635609153573	0.102565005006569	0.280406297329015	0.132550624196869	0.149231191932039	0.251623889108114	0.0674575476391034	0.0779218634009218
Biosynthesis of DPAn-3-derived 13-series resolvins	0.18900304005848	0.276014428251223	0.246868082489395	-0.0997136	-0.0932895	0.133198443167308	0.147766176388204	-0.112301	0.20551240890437	0.0375248372934475
Activated NTRK2 signals through RAS	-0.16545	-0.27282	-0.288427	-0.272054	-0.169799	-0.276142	-0.264355	-0.344758	-0.324665	-0.246737
Activated NTRK2 signals through PLCG1	0.207007493035983	-0.0392762	-0.0500626	-0.0226162	0.250208428451806	-0.0849546	-0.0700259	-0.239561	-0.150194	-6.94688e-05
Biosynthesis of maresin conjugates in tissue regeneration (MCTR)	0.407787396575729	-0.0115235	0.372635609153573	0.102565005006569	0.280406297329015	0.132550624196869	0.149231191932039	0.251623889108114	0.0674575476391034	0.0779218634009218
Biosynthesis of protectin and resolvin conjugates in tissue regeneration (PCTR and RCTR)	0.0351075313417035	0.0484923563862004	0.676358466873549	-0.121309	-0.115569	0.205441962937961	0.221621158013255	-0.138887	0.131125861350501	0.0778886017485228
Erythropoietin activates Phosphoinositide-3-kinase (PI3K)	0.0371498625024239	-0.0748685	-0.189202	-0.116034	0.147174368949512	-0.234208	-0.250599	-0.0621939	-0.306941	-0.135646
Erythropoietin activates Phospholipase C gamma (PLCG)	-0.0390298	-0.0828603	-0.286195	-0.157275	0.0947734790265903	-0.304137	-0.32916	-0.116896	-0.376423	-0.16303
Erythropoietin activates STAT5	-0.043966	-0.155491	-0.339322	-0.104946	0.0461680087116025	-0.332832	-0.369292	-0.0460608	-0.411975	-0.221011
Erythropoietin activates RAS	-0.146727	-0.17643	-0.311044	-0.273832	0.0452680494458266	-0.307657	-0.320272	-0.260024	-0.36725	-0.215633
Biosynthesis of maresin-like SPMs	0.355724253745153	0.362855556605947	0.454003173484596	0.591844402993057	0.266061651534235	0.467364481292605	0.48306790119616	0.539513683986433	0.666257572722069	0.378131948349643
Biosynthesis of electrophilic 蠅-3 PUFA oxo-derivatives	0.169158264167075	0.242483545801339	0.229593065641631	-0.143683	-0.137135	0.12280328399082	0.137122603794936	-0.163967	0.186656270125518	0.0271207592041707
Activated NTRK2 signals through PI3K	0.0837659540985118	-0.0732956	-0.0246758	-0.0902386	0.140379937810475	-0.112847	-0.101609	-0.134111	-0.170645	-0.0886634
Activated NTRK2 signals through FRS2 and FRS3	0.111331034934543	-0.0486454	0.00517380759474459	-0.0955251	0.0791218997611058	-0.00384458	0.0113858412616824	-0.101533	-0.0401049	0.00350648389251235
NR1H2 & NR1H3 regulate gene expression linked to lipogenesis	-0.0604725	-0.125888	-0.086534	-0.0323266	0.0287733701225023	-0.0129681	-0.0858993	0.0127569452940865	-0.0853669	-0.00459803
NR1H3 & NR1H2 regulate gene expression linked to cholesterol transport and efflux	-0.183843	-0.15963	-0.252733	-0.0888554	-0.121433	-0.262934	-0.26495	-0.114909	-0.236351	-0.222083
NR1H2 & NR1H3 regulate gene expression to limit cholesterol uptake	-0.0115534	-0.19574	-0.0535374	-0.241222	-0.00588322	-0.133419	-0.122905	-0.149818	-0.167227	0.00704250143246249
NR1H2 & NR1H3 regulate gene expression linked to triglyceride lipolysis in adipose	-0.0517598	-0.269872	-0.116119	-0.0567015	-0.0504635	-0.173598	-0.168057	0.170854825529206	-0.152894	-0.112746
NGF-stimulated transcription	-0.111651	-0.209666	-0.209956	-0.0941877	-0.0825172	-0.228602	-0.226053	-0.11334	-0.286907	-0.117793
Activated NTRK2 signals through FYN	-0.013143	-0.213365	-0.320643	-0.145832	0.148527682845988	-0.284579	-0.30017	-0.144141	-0.357188	-0.209661
NTRK2 activates RAC1	0.0831218980596492	-0.222895	-0.266963	0.0279303600322714	0.195090047147898	-0.25635	-0.247472	-0.0835747	-0.295516	-0.0689391
Activated NTRK2 signals through CDK5	-0.0727024	-0.194228	-0.31631	0.113466744907316	0.0424303447393441	-0.290347	-0.297456	0.0173071019959912	-0.346001	-0.153848
Peroxisomal protein import	-0.16497	-0.134335	-0.225796	-0.0477933	-0.100383	-0.25433	-0.2545	-0.121143	-0.239209	-0.205413
TYSND1 cleaves peroxisomal proteins	-0.0352813	-0.026323	-0.0671736	-0.0671896	-0.0510261	-0.0529584	-0.0336165	0.0708755200013643	0.250933285408574	0.0320007164376046
Blood group systems biosynthesis	0.0538955588607514	-0.0165438	-0.0370661	0.160880913814099	0.297812872309375	-0.0234494	-0.00840899	0.195915739873226	0.187098078669632	0.013346973559376
ABO blood group biosynthesis	-0.139504	-0.30345	-0.285755	0.312801171748374	0.437444210039205	-0.270494	-0.25505	0.298238841487345	0.14433181619545	-0.198396
NTF3 activates NTRK3 signaling	0.0260473082144326	0.0384426330245158	0.10236398619499	0.0225344346147862	-0.135029	0.118078628080174	0.133997479282526	0.00167134926685933	0.200446711183818	0.00270144946942927
Signaling by NTRK3 (TRKC)	-0.0629534	-0.168727	-0.247379	-0.209664	0.00473264505082407	-0.257686	-0.262278	-0.212287	-0.3005	-0.233763
Activated NTRK3 signals through PLCG1	0.106318195361039	-0.0857619	-0.0586066	-0.0472116	0.111065500751034	-0.0980276	-0.0830696	-0.219749	-0.103477	-0.0570423
Activated NTRK3 signals through RAS	-0.165491	-0.25474	-0.253939	-0.237196	-0.18652	-0.240933	-0.228923	-0.298148	-0.24856	-0.234211
RHOF GTPase cycle	-0.0590761	-0.13486	-0.258711	-0.14763	0.0551724726031115	-0.270887	-0.27483	-0.103101	-0.292417	-0.102646
Expression and Processing of Neurotrophins	-0.158779	-0.0563349	-0.204557	-0.35442	-0.0716184	-0.357249	-0.341348	-0.157526	-0.377738	-0.387889
Rhesus blood group biosynthesis	0.865662222923395	0.864321211643124	0.912124319633983	0.79695511556361	0.805395598327671	0.918277194919936	0.922931292892644	0.786305908337926	0.890589256133148	0.882779837500977
Lewis blood group biosynthesis	0.223086855018331	0.216544920639938	0.146483243563936	0.0943419827931057	0.222032590865323	0.158694721796618	0.172537692853762	0.159764344684454	0.178799348944972	0.210255942964984
Interferon alpha/beta signaling	-0.0989742	-0.183984	-0.338706	-0.0721573	-0.0876223	-0.316751	-0.342557	-0.174953	-0.357824	-0.254765
Meiotic recombination	0.0113041664565899	0.0228034745675605	-0.106591	0.00842724117908389	0.0140671814462592	-0.122492	-0.117738	-0.011775	-0.17741	-0.0545598
Interleukin receptor SHC signaling	-0.00444791	-0.0899756	-0.173912	-0.071448	0.1383510509078	-0.202577	-0.225553	-0.10608	-0.287565	-0.142297
Regulation of signaling by CBL	-0.101117	-0.123504	-0.244427	-0.150492	0.00755463517377322	-0.272733	-0.266203	-0.155293	-0.288015	-0.159911
Regulation of IFNA/IFNB signaling	0.02368690641704	-0.116073	-0.0968155	-0.147939	0.0730648448471928	-0.0783411	-0.102386	-0.150286	-0.109518	-0.0345551
O-linked glycosylation of mucins	-0.0575163	-0.00270367	0.00156031919572491	0.0223038596152217	-0.114185	0.0165362891717781	0.0298245203304131	0.0497445532476067	-0.0453885	-0.0221371
Degradation of GABA	0.267492308905811	0.269069969235543	0.322079356314514	0.197207541216283	0.202177171254936	0.327916699534519	0.333044095606146	0.185769503825731	0.298808866450977	0.285477636664748
Endosomal Sorting Complex Required For Transport (ESCRT)	-0.0750017	-0.122726	-0.186227	-0.0561994	-0.0491533	-0.208299	-0.199952	-0.0980088	-0.216071	-0.13309
Iron uptake and transport	-0.0770524	-0.033014	-0.228431	-0.0240173	-0.0820634	-0.226757	-0.249222	-0.0435792	-0.235789	-0.203961
Transferrin endocytosis and recycling	-0.0222282	0.116535709548086	-0.11131	-0.00820128	0.0582711791361717	-0.106078	-0.111948	0.169275511086489	-0.0553178	-0.0664074
TRAF3-dependent IRF activation pathway	-0.211744	-0.301643	-0.299005	-0.144586	-0.059617	-0.321738	-0.309778	-0.121624	-0.276673	-0.204921
Nonsense-Mediated Decay (NMD)	-0.15643	-0.185919	-0.399593	0.0282302618849128	-0.133919	-0.403594	-0.43291	-0.0806261	-0.449945	-0.385315
TRAF6 mediated IRF7 activation	-0.120423	-0.192047	-0.174108	-0.106447	-0.0739362	-0.1878	-0.183451	-0.101013	-0.205647	-0.112812
TRAF6 mediated NF-kB activation	-0.150394	-0.15479	-0.260137	-0.100685	-0.0583965	-0.30629	-0.304305	-0.111004	-0.311433	-0.178131
NF-kB activation through FADD/RIP-1 pathway mediated by caspase-8 and -10	-0.116793	-0.190664	-0.326832	-0.00796814	-0.0398335	-0.429569	-0.426245	-0.0909251	-0.425955	-0.345026
Negative regulators of DDX58/IFIH1 signaling	-0.12107	-0.155395	-0.226333	-0.0813691	-0.0602029	-0.25827	-0.253328	-0.133485	-0.266651	-0.18607
Ion transport by P-type ATPases	0.0151258054445867	-0.0541123	-0.189967	0.112553556084768	0.0795885458194496	-0.228385	-0.213741	0.03093857625577	-0.176249	-0.0158787
Activation of IRF3	IRF7 mediated by TBK1	IKK蔚 (IKBKE)	-0.08269	-0.120128	-0.204789	-0.0576441	-0.0669331	-0.221515	-0.211418	-0.154065	-0.209395	-0.128852
IRAK1 recruits IKK complex	-0.160459	-0.175006	-0.269768	-0.0775457	-0.101183	-0.329865	-0.324531	-0.0945563	-0.333933	-0.243426
IKK complex recruitment mediated by RIP1	-0.179067	-0.171456	-0.270951	-0.0806605	-0.133917	-0.309033	-0.308201	-0.108389	-0.305733	-0.233025
IRAK2 mediated activation of TAK1 complex	-0.160801	-0.154575	-0.298344	-0.0741005	-0.0657378	-0.320816	-0.318394	-0.0970942	-0.311589	-0.231769
TRAF6-mediated induction of TAK1 complex within TLR4 complex	-0.149701	-0.133786	-0.292323	-0.0842808	-0.0635791	-0.312839	-0.31016	-0.107264	-0.305351	-0.218465
Molybdenum cofactor biosynthesis	-0.0920205	-0.0823794	0.0392960442789492	-0.227461	-0.220546	0.054285523982482	0.0678856856040798	0.424053392784007	-0.0118975	-0.0550963
Activated NTRK3 signals through PI3K	-0.0212671	-0.163808	-0.249219	-0.188585	0.0936054025229282	-0.263762	-0.279163	-0.173008	-0.318322	-0.263742
NTRK3 as a dependence receptor	-0.209589	-0.221981	-0.332481	-0.128983	-0.125962	-0.350967	-0.341043	-0.154993	-0.264269	-0.279204
Class I peroxisomal membrane protein import	-0.0755488	-0.0955406	-0.0356058	-0.0219583	-0.111544	0.00742967572486616	-0.0132298	-0.056013	-0.000529193	-0.085527
FLT3 Signaling	-0.113533	-0.124367	-0.234391	-0.15575	-0.0531773	-0.275982	-0.27007	-0.145036	-0.286341	-0.18487
Insertion of tail-anchored proteins into the endoplasmic reticulum membrane	-0.19196	-0.18052	-0.266673	-0.103219	-0.0517678	-0.282707	-0.307741	-0.0987111	-0.283362	-0.183796
Assembly and cell surface presentation of NMDA receptors	0.0194176384817515	-0.0117425	-0.0483823	0.0753228373766379	0.0739724074159144	-0.0873813	-0.0871567	-0.007549	-0.111751	0.0477132129462376
Lipophagy	-0.0674418	-0.031295	-0.0798751	-0.137825	-0.0813563	-0.136817	-0.107539	-0.0879466	-0.176598	-0.100621
Regulation of localization of FOXO transcription factors	-0.197503	-0.180846	-0.229114	-0.152599	-0.0878317	-0.262357	-0.252559	-0.11066	-0.270416	-0.1814
FOXO-mediated transcription of cell death genes	-0.137152	-0.171768	-0.260334	-0.0865272	0.0062974183223565	-0.298694	-0.29256	-0.141046	-0.317418	-0.188364
FOXO-mediated transcription of oxidative stress	metabolic and neuronal genes	-0.142346	-0.16844	-0.198996	-0.104546	-0.0938894	-0.229784	-0.222439	-0.106889	-0.22391	-0.153966
Postmitotic nuclear pore complex (NPC) reformation	-0.164247	-0.220297	-0.278356	-0.0379586	-0.110686	-0.292091	-0.287684	-0.097833	-0.276691	-0.166656
Transcriptional regulation of granulopoiesis	-0.150618	-0.210945	-0.26888	-0.13132	-0.0912419	-0.287284	-0.271829	-0.13375	-0.296514	-0.221045
Negative regulation of NMDA receptor-mediated neuronal transmission	0.000643984180522417	-0.0239996	-0.0278249	0.0312839466933161	-0.013879	-0.0252711	-0.027276	-0.0536567	-0.0685633	0.0184216013053971
Regulation of FOXO transcriptional activity by acetylation	-0.126793	-0.147842	-0.279132	-0.0451606	-0.0353101	-0.308277	-0.297298	-0.0488839	-0.268983	-0.156535
FOXO-mediated transcription of cell cycle genes	-0.0461468	-0.155365	-0.216464	-0.119909	0.0241207627935988	-0.262491	-0.261995	-0.140766	-0.284698	-0.0651399
Activation of RAC1 downstream of NMDARs	-0.057464	-0.236163	-0.330724	-0.0579035	0.0228387051271091	-0.349586	-0.340503	-0.0835502	-0.311962	-0.157012
Activation of AMPK downstream of NMDARs	-0.14153	-0.215497	-0.524952	0.108682703113353	0.00375951500016242	-0.538778	-0.566675	0.0340383143996369	-0.546726	-0.324479
EGR2 and SOX10-mediated initiation of Schwann cell myelination	-0.0983194	-0.173153	-0.196681	-0.16479	-0.022725	-0.18479	-0.191008	-0.12176	-0.235116	-0.195373
Long-term potentiation	-0.0534911	-0.106629	-0.11582	-0.0514399	-0.0264102	-0.0961614	-0.109456	-0.129346	-0.154586	-0.0849907
NR1H2 & NR1H3 regulate gene expression to control bile acid homeostasis	-0.250534	-0.246805	-0.15776	-0.23731	-0.240771	-0.283443	-0.273517	-0.219883	-0.306514	-0.297925
Regulation of the apoptosome activity	-0.122976	-0.114033	-0.119388	-0.128311	-0.0770799	-0.162525	-0.174553	-0.111118	-0.22578	-0.164376
Protein hydroxylation	-0.206663	-0.231789	-0.416419	-0.0520193	-0.217867	-0.401547	-0.437703	-0.151837	-0.458844	-0.450558
NR1H2 & NR1H3 regulate gene expression linked to gluconeogenesis	-0.0987817	-0.0520662	-0.0836332	-0.0947152	0.0630183813532842	-0.119387	-0.110536	0.0845556498862744	-0.0569529	-0.042759
Response of EIF2AK4 (GCN2) to amino acid deficiency	-0.100259	-0.146293	-0.38221	0.0613861037777679	-0.12501	-0.386762	-0.417309	-0.0329213	-0.427307	-0.351097
GPER1 signaling	-0.0611173	-0.249069	-0.330571	-0.101697	0.116961243945359	-0.345216	-0.373114	-0.149093	-0.383449	-0.176236
Regulation of glycolysis by fructose 2	6-bisphosphate metabolism	-0.153497	-0.154199	-0.26975	0.0109780166614273	-0.0959558	-0.284039	-0.281493	-0.0222721	-0.299758	-0.192895
Estrogen-stimulated signaling through PRKCZ	-0.236204	-0.248761	-0.31089	-0.225933	-0.12133	-0.30287	-0.319645	-0.18817	-0.37512	-0.337325
Estrogen-dependent nuclear events downstream of ESR-membrane signaling	-0.177225	-0.194594	-0.274456	-0.147613	-0.04127	-0.307882	-0.325923	-0.117537	-0.327124	-0.186146
Transcriptional Regulation by NPAS4	-0.00214758	-0.115278	-0.166765	0.00929517103297514	0.00957261357356695	-0.181325	-0.194289	-0.0722511	-0.232581	-0.118769
NEIL3-mediated resolution of ICLs	-0.766209	-0.753904	-0.987222	0.909291686385865	-0.825367	-0.975233	-0.966083	0.970657832465688	-0.711784	-0.749961
Amino acids regulate mTORC1	-0.137932	-0.0460092	-0.290273	-0.0746098	-0.039727	-0.276824	-0.283961	0.0599479141473563	-0.283752	-0.205405
Wax biosynthesis	0.0665917833690051	0.0799126046286681	0.183206356752501	-0.0762204	-0.0755462	0.194752012349117	0.204517987093627	-0.0895183	0.13958397079374	0.113880925013469
STAT5 Activation	0.10101418433555	-0.114836	-0.259777	-0.0485629	0.0456522778464519	-0.253216	-0.248759	-0.0117766	-0.259891	-0.165262
Alpha-protein kinase 1 signaling pathway	-0.153393	-0.153758	-0.298066	-0.065326	-0.0568644	-0.320566	-0.318055	-0.0892855	-0.311756	-0.231396
N-glycan trimming and elongation in the cis-Golgi	0.297565839731001	0.477353422431935	0.377193076793274	0.189255075420862	0.340092497527657	0.271788073825771	0.286649690518012	0.0979019191893092	0.22200025535905	0.170997959899383
RAS processing	-0.130542	-0.154926	-0.268284	-0.118262	-0.10689	-0.289903	-0.279519	-0.153194	-0.273163	-0.201704
EML4 and NUDC in mitotic spindle formation	-0.153154	-0.177988	-0.190096	-0.0879103	-0.0680093	-0.215238	-0.223341	-0.135648	-0.250719	-0.165811
Progressive trimming of alpha-1	2-linked mannose residues from Man9/8/7GlcNAc2 to produce Man5GlcNAc2	0.174128970255874	0.476748758401949	0.523153175523263	0.0227375157844921	0.0284646334029053	0.332939518882114	0.347369304067919	0.00733536833698886	0.266249639527518	0.214514512241216
Response of EIF2AK1 (HRI) to heme deficiency	-0.0748888	-0.101166	-0.264304	-0.0633808	-0.0260142	-0.255236	-0.246356	-0.0236889	-0.267845	-0.184173
Vitamin B6 activation to pyridoxal phosphate	-0.295071	-0.280205	-0.16249	0.143285575527152	-0.412903	-0.149564	-0.134877	-0.42414	-0.208481	-0.263097
Drug-mediated inhibition of ERBB2 signaling	-0.239462	-0.156618	-0.361636	-0.0760759	-0.0187024	-0.376725	-0.360681	-0.0131297	-0.327599	-0.289919
Sensory processing of sound	-0.0647543	-0.0876353	-0.170612	-0.134379	-0.0161394	-0.182718	-0.176629	-0.0997161	-0.199775	-0.0761551
Sensory processing of sound by inner hair cells of the cochlea	-0.0646748	-0.102303	-0.182677	-0.174406	0.00407697852588487	-0.191401	-0.186294	-0.105505	-0.236991	-0.0809139
Sensory processing of sound by outer hair cells of the cochlea	-0.00842587	-0.0548287	-0.179972	-0.0979973	0.0592638548864056	-0.216598	-0.213562	-0.0809977	-0.218047	-0.0346077
Pexophagy	-0.138216	-0.125419	-0.262647	-0.0723546	-0.0872687	-0.295412	-0.299872	-0.096722	-0.269013	-0.240836
Acetylcholine inhibits contraction of outer hair cells	0.134802474784774	0.145744922119832	0.218932575398676	0.00823089774997995	0.00984156992697716	0.225248697299827	0.23069635243957	-0.00153185	0.194299699984184	0.170138658431007
Sealing of the nuclear envelope (NE) by ESCRT-III	-0.18562	-0.209562	-0.253648	-0.0275326	0.0275714317752096	-0.363909	-0.352679	-0.121402	-0.356026	-0.176256
Inhibition of DNA recombination at telomere	-0.150397	-0.1192	-0.284366	-0.0723648	-0.103529	-0.334525	-0.325218	-0.138555	-0.323235	-0.273309
Signaling by CSF3 (G-CSF)	-0.131714	-0.172437	-0.269302	-0.112064	-0.0193773	-0.28918	-0.289739	-0.124999	-0.28818	-0.184069
Signaling by CSF1 (M-CSF) in myeloid cells	-0.0917108	-0.143394	-0.251642	-0.121132	-0.0192249	-0.262065	-0.261023	-0.139394	-0.260066	-0.184526
Transcriptional regulation of testis differentiation	-0.0820344	-0.00676217	-0.0869625	0.129296562502661	0.176757343081655	-0.192374	-0.179809	0.0181069556012732	-0.216197	-0.119956
RND3 GTPase cycle	-0.060299	-0.206575	-0.252579	-0.15293	0.0567256555938841	-0.281437	-0.274804	-0.0810142	-0.291528	-0.114293
RND2 GTPase cycle	-0.0236911	-0.084684	-0.141812	-0.107915	0.100064624835145	-0.169554	-0.155842	-0.049311	-0.189007	-0.0670162
RND1 GTPase cycle	-0.0197389	-0.0858329	-0.127401	-0.0880176	0.097865279231159	-0.169244	-0.155932	-0.0740866	-0.193853	-0.0387289
STAT3 nuclear events downstream of ALK signaling	-0.222369	-0.254564	-0.298603	-0.0626299	-0.132504	-0.291785	-0.295623	-0.12164	-0.283893	-0.212082
Inactivation of CSF3 (G-CSF) signaling	-0.149706	-0.188492	-0.291455	-0.120931	-0.0628345	-0.306507	-0.312455	-0.163247	-0.303472	-0.242737
RHOBTB3 ATPase cycle	-0.050719	-0.0910944	-0.171266	-0.0527466	-0.00573019	-0.184916	-0.175555	-0.0562388	-0.222081	-0.163234
Negative regulation of FLT3	-0.116744	-0.164854	-0.317147	-0.152171	0.00965772660739961	-0.341944	-0.335846	-0.165094	-0.339108	-0.228903
FLT3 signaling through SRC family kinases	-0.179887	-0.0647435	-0.268619	-0.23175	-0.0430705	-0.325938	-0.320995	-0.275614	-0.370466	-0.244305
RHOBTB GTPase Cycle	-0.178524	-0.18463	-0.302646	-0.124965	-0.0262787	-0.330037	-0.329992	-0.143043	-0.343241	-0.191429
Cytoprotection by HMOX1	-0.236413	-0.215416	-0.314696	-0.0158625	-0.132929	-0.336229	-0.339823	-0.0852363	-0.265059	-0.260888
Regulation of HMOX1 expression and activity	-0.19368	-0.261382	-0.303491	-0.0184285	-0.220372	-0.245777	-0.356752	-0.117065	-0.372122	-0.290419
Heme signaling	-0.176167	-0.210993	-0.262981	-0.0727109	-0.107385	-0.278264	-0.273075	-0.112367	-0.287424	-0.199073
tRNA-derived small RNA (tsRNA or tRNA-related fragment	tRF) biogenesis	-0.0924019	-0.0424073	-0.255931	-0.153774	-0.172165	-0.324133	-0.319363	-0.333288	-0.385446	-0.237101
Regulation of BACH1 activity	-0.105709	-0.133265	-0.211077	-0.0722007	-0.0736696	-0.246284	-0.237002	-0.133573	-0.259328	-0.19957
Cellular response to starvation	-0.107452	-0.108317	-0.363164	0.0456400367459399	-0.102646	-0.362985	-0.388666	0.00657909616067018	-0.394387	-0.31523
Miro GTPase Cycle	0.217316135683159	0.252553365534233	-0.0554505	-0.0658579	0.401434421457447	-0.14072	-0.14344	0.118916679056663	-0.170007	0.138745623599159
Sensory perception of taste	0.191755849505192	0.0764355149821682	0.0304761927251437	0.0534534220447807	0.0919489108768238	0.00523746407524803	-0.0195124	-0.0022235	0.00222195492103291	-0.0283522
Sensory perception of sweet	bitter	and umami (glutamate) taste	0.129748556134142	-0.0257359	-0.0655434	0.0510882028651407	0.0625759502888269	-0.000486015	-0.0385586	-0.0631233	0.0222755934454829	-0.0204957
Differentiation of Keratinocytes in Interfollicular Epidermis in Mammalian Skin	-0.0872579	-0.104482	-0.235586	-0.149728	0.0597842186576775	-0.272881	-0.279292	-0.109069	-0.275501	-0.0605428
Sensory perception of sour taste	0.383097904666924	0.39035887860002	0.452772488508745	-0.205509	0.139266132159541	-0.0746743	-0.0596412	-0.21127	-0.112736	-0.0537598
Sensory perception of salty taste	0.349514189727038	-0.211236	-0.299532	0.399415367060341	0.223399699322333	-0.28079	-0.264358	0.657909649681407	-0.307172	-0.23743
IFNG signaling activates MAPKs	-0.292222	-0.307898	-0.419162	-0.141005	-0.145471	-0.410026	-0.418294	-0.211273	-0.457665	-0.413928
Cardiogenesis	-0.104767	-0.181517	-0.165202	-0.100447	-0.0971008	-0.213479	-0.200731	-0.150178	-0.194728	-0.153226
Drug-mediated inhibition of MET activation	-0.175116	0.145465466502991	-0.0272263	0.0460279793927524	0.0290388194068483	-0.0280333	-0.0121261	-0.1485	-0.0989834	-0.134062
Drug ADME	-0.0456269	-0.017791	-0.126844	0.104816104015707	0.0124448127171644	-0.156826	-0.1328	-0.0373343	-0.0405891	-0.0895192
Azathioprine ADME	-0.0115462	-0.215457	-0.223102	0.0104811980854512	0.086730224837922	-0.238232	-0.229925	-0.0518212	-0.170951	-0.112392
Aspirin ADME	-0.0948862	0.197590697954502	-0.0118732	0.190568619150603	-0.0224298	-0.0644061	-0.0437461	0.00524595755011875	0.121767651103683	-0.0107361
TRAF6 mediated IRF7 activation in TLR7/8 or 9 signaling	-0.158074	-0.182101	-0.274629	-0.0723367	-0.107209	-0.30955	-0.30756	-0.112805	-0.295009	-0.210095
IRAK1 recruits IKK complex upon TLR7/8 or 9 stimulation	-0.160459	-0.175006	-0.269768	-0.0775457	-0.101183	-0.329865	-0.324531	-0.0945563	-0.333933	-0.243426
IRAK2 mediated activation of TAK1 complex upon TLR7/8 or 9 stimulation	-0.149701	-0.133786	-0.292323	-0.0842808	-0.0635791	-0.312839	-0.31016	-0.107264	-0.305351	-0.218465
Expression and translocation of olfactory receptors	-0.164312	-0.239071	-0.168252	-0.0665202	-0.162904	-0.0481685	-0.174057	-0.148703	-0.144783	-0.192469
Paracetamol ADME	0.293003522851145	0.353674295435493	0.292832884721547	0.254639313564975	0.180752484543058	0.233518744567549	0.286108070315249	0.0930684655473756	0.242988220331965	0.208444895101152
Drug-mediated inhibition of CDK4/CDK6 activity	-0.249853	-0.18707	-0.194718	-0.121018	-0.0683848	-0.28455	-0.274893	-0.175781	-0.330939	-0.208941
Germ layer formation at gastrulation	-0.0082827	-0.19576	-0.213624	-0.0896945	0.0460563558935	-0.265608	-0.252911	-0.145789	-0.261669	-0.0832927
Atorvastatin ADME	-0.151766	0.3420638370666	0.00069948805162956	0.123143615036747	-0.361671	-0.16635	-0.150194	-0.0317536	-0.0485006	-0.21307
Ribavirin ADME	0.0197461816195708	-0.0847934	-0.0851314	-0.0598802	0.185996516391451	-0.190608	-0.177123	-0.11086	-0.24318	-0.224418
Reactions specific to the hybrid N-glycan synthesis pathway	0.193403997723552	0.198831004369375	0.312130499946819	0.0481263885759241	0.0570657473621853	0.325038341789403	0.33557205578759	0.0331308669242739	0.262707683850394	0.231126734368068
N-glycan antennae elongation in the medial/trans-Golgi	-0.167756	-0.0838568	-0.191859	-0.044214	-0.0345954	-0.162381	-0.186314	-0.0488027	-0.240029	-0.156636
N-Glycan antennae elongation	-0.224794	0.0206696522712526	-0.0640279	-0.0586094	-0.261273	-0.0545503	-0.0786539	0.00804967744782045	-0.168025	-0.151922
Reactions specific to the complex N-glycan synthesis pathway	-0.15488	-0.130924	-0.283974	-0.0661447	0.120716369790172	-0.31489	-0.326403	-0.0942726	-0.317285	-0.213396
Retinoid metabolism and transport	-0.0840227	-0.0949161	-0.183273	-0.0493876	-0.00408256	-0.173334	-0.184438	-0.0812996	-0.116439	-0.135787
Prednisone ADME	0.0372570732710357	0.25738151143477	0.0621370413618184	0.398872278077228	-0.0568956	0.0597518486470608	0.0832832807515601	0.241541316826563	0.306075056439567	0.0266293132761482
Regulation of NF-kappa B signaling	-0.140895	-0.175874	-0.236486	-0.0610292	-0.0958363	-0.269128	-0.2645	-0.128977	-0.284326	-0.203132
Uptake of dietary cobalamins into enterocytes	0.137420303862276	0.148535251067588	0.282926028183808	0.41687892498311	-0.0136662	0.297309905758706	0.311506878278203	-0.0362039	0.226200218520847	0.17801217476991
Transport of RCbl within the body	-0.0626186	-0.0871696	-0.228791	-0.241702	-0.126398	-0.269082	-0.252762	-0.2879	-0.307717	-0.217213
Epithelial-Mesenchymal Transition (EMT) during gastrulation	0.0572873932786713	-0.18173	-0.215097	-0.244497	0.119880125551814	-0.233902	-0.219176	-0.175176	-0.278626	-0.271526
Formation of lateral plate mesoderm	0.400530217500597	0.345080371835239	0.129316055218893	0.36424497670927	0.393598758313448	0.144811917922442	0.160950140806965	0.173121197364009	0.105022893097201	0.2057673604201
Cobalamin (Cbl) metabolism	-0.395706	-0.351034	-0.405522	-0.122922	-0.138346	-0.392492	-0.378298	0.181679722927091	-0.314291	-0.326178
Regulation of CDH11 Expression and Function	-0.0511545	-0.115068	-0.251329	-0.0510416	0.002154195147752	-0.272622	-0.26989	-0.148235	-0.322002	-0.187407
Regulation of Homotypic Cell-Cell Adhesion	-0.0379103	-0.117234	-0.250357	-0.0363993	0.0147970602111709	-0.270428	-0.267351	-0.1442	-0.318278	-0.189304
Nonsense Mediated Decay (NMD) independent of the Exon Junction Complex (EJC)	-0.143237	-0.197648	-0.446594	0.0575753038665459	-0.13478	-0.448432	-0.482541	-0.0714688	-0.50058	-0.428889
Nonsense Mediated Decay (NMD) enhanced by the Exon Junction Complex (EJC)	-0.15643	-0.185919	-0.399593	0.0282302618849128	-0.133919	-0.403594	-0.43291	-0.0806261	-0.449945	-0.385315
Regulation of CDH11 mRNA translation by microRNAs	-0.21882	-0.0592294	-0.419794	-0.0276674	-0.175162	-0.45908	-0.460669	-0.257342	-0.502104	-0.434701
Formation of intermediate mesoderm	0.0564328880984934	-0.328147	-0.335198	0.0398800688763354	0.214922331838352	-0.323141	-0.310196	0.0392665474929877	-0.375718	-0.297235
GSK3B and BTRC:CUL1-mediated-degradation of NFE2L2	-0.114076	-0.196082	-0.21811	-0.0954149	-0.0497526	-0.259513	-0.248315	-0.142125	-0.254756	-0.195638
Regulation of CDH11 function	0.0258890014975742	-0.118614	-0.215092	-0.0696857	0.0929914046934548	-0.258531	-0.244707	-0.209352	-0.239501	-0.0210515
Regulation of CDH11 gene transcription	-0.0982888	-0.139394	-0.246527	-0.0611618	-0.076222	-0.233854	-0.243024	-0.113534	-0.326646	-0.260433
Regulation of Expression and Function of Type II Classical Cadherins	-0.0379103	-0.117234	-0.250357	-0.0363993	0.0147970602111709	-0.270428	-0.267351	-0.1442	-0.318278	-0.189304
Regulation of CDH19 Expression and Function	0.083570120718348	-0.116435	-0.221118	-0.0121955	0.135712190102611	-0.267557	-0.250832	-0.167236	-0.246484	-0.0890004
Regulation of NPAS4 gene expression	-0.117651	-0.0970105	-0.354462	-0.0277397	-0.096427	-0.390227	-0.382927	-0.140292	-0.390502	-0.375992
Regulation of NPAS4 gene transcription	0.078737546551844	-0.0757511	-0.235124	0.267129080766508	0.0851565624312908	-0.217003	-0.145296	0.23123016807287	-0.0842361	-0.164555
Regulation of NPAS4 mRNA translation	-0.220694	-0.0605603	-0.425259	-0.0275962	-0.136576	-0.465335	-0.467158	-0.256963	-0.506827	-0.438697
NPAS4 regulates expression of target genes	0.026275523248495	-0.118815	-0.129269	0.018632931289553	0.0322732375410379	-0.139849	-0.156111	-0.0609063	-0.198557	-0.0734562
Termination of O-glycan biosynthesis	-0.27742	-0.165953	-0.161095	-0.0377234	-0.295543	-0.143487	-0.132751	-0.0426696	-0.223684	-0.270693
Formation of WDR5-containing histone-modifying complexes	-0.0909034	-0.152076	-0.10821	-0.191033	-0.0704077	-0.132577	-0.120445	-0.17082	-0.178137	-0.0910317
Serine metabolism	0.017445015806427	0.057515310056831	-0.125719	0.0388082309757917	0.0612971434376647	-0.132542	-0.120686	0.321177891599199	-0.081603	-0.180184
GABA receptor activation	0.0682181223548739	0.0537985210656711	-0.0933094	0.00458364678743181	-0.0729801	-0.126632	-0.182241	-0.00610537	-0.206264	-0.248083
GABA B receptor activation	0.110905410617573	0.0931319907401574	-0.0861744	-0.0187353	-0.0275216	-0.125536	-0.190064	-0.0315233	-0.208923	-0.242294
Regulation of Complement cascade	-0.0227809	-0.0196017	-0.11693	-0.0280549	-0.00844561	-0.0111535	-0.117761	-0.0153714	-0.144294	-0.0561802
SUMOylation of nuclear envelope proteins	-0.165513	-0.176024	-0.26705	0.0195982254582746	-0.0807011	-0.283116	-0.275635	-0.0446393	-0.269626	-0.0718817
Formation of paraxial mesoderm	-0.145763	-0.205895	-0.215572	-0.105872	-0.0278962	-0.259104	-0.243984	-0.149691	-0.252011	-0.171959
Ciprofloxacin ADME	-0.239274	0.198259332209129	-0.108962	0.298168748606317	-0.138398	-0.0933313	-0.0649259	-0.149428	0.0802595371111418	-0.163207
Formation of axial mesoderm	0.0601387676545923	-0.0905566	-0.173046	-0.0435541	0.146172092516486	-0.200227	-0.192799	-0.0519049	-0.206157	-0.0474597
Maternal to zygotic transition (MZT)	-0.163462	-0.180476	-0.303127	-0.0721192	-0.0816369	-0.341168	-0.329854	-0.0915525	-0.367987	-0.26059
NFE2L2 regulating TCA cycle genes	-0.152603	-0.329719	-0.389422	0.000224318346617847	-0.0573484	-0.490414	-0.481416	-0.0584517	-0.473916	-0.329693
NFE2L2 regulating inflammation associated genes	-0.101973	-0.25991	-0.281491	-0.0185017	-0.0497096	-0.378405	-0.340194	-0.115387	-0.412921	-0.212517
NFE2L2 regulating anti-oxidant/detoxification enzymes	-0.128491	-0.184358	-0.286718	0.000627502232699279	-0.105872	-0.305973	-0.344249	-0.119832	-0.281875	-0.185807
NFE2L2 regulates pentose phosphate pathway genes	-0.132822	-0.194296	-0.269689	-0.055588	-0.0552698	-0.361305	-0.350823	-0.0921678	-0.395918	-0.236496
NFE2L2 regulating tumorigenic genes	-0.220492	-0.239755	-0.256902	-0.122265	-0.128278	-0.346665	-0.328915	-0.152007	-0.366837	-0.218556
NFE2L2 regulating MDR associated enzymes	-0.129639	-0.25512	-0.270522	-0.0497327	-0.0809915	-0.364816	-0.354223	-0.087306	-0.399954	-0.235837
NFE2L2 regulating ER-stress associated genes	-0.105862	-0.192492	-0.275893	0.000584985852273512	-0.0245653	-0.355164	-0.347675	-0.0830117	-0.366583	-0.158367
Epigenetic regulation of gene expression by MLL3 and MLL4 complexes	-0.143065	-0.151089	-0.172678	-0.0836082	-0.0950679	-0.195652	-0.193459	-0.11959	-0.240757	-0.167377
Regulation of NFE2L2 gene expression	-0.255293	-0.258723	-0.334208	-0.163195	-0.14024	-0.40403	-0.388844	-0.208902	-0.399514	-0.293033
Zygotic genome activation (ZGA)	-0.133603	-0.172572	-0.260912	-0.066191	-0.0573718	-0.301009	-0.290213	-0.0854824	-0.32314	-0.210129
M-decay: degradation of maternal mRNAs by maternally stored factors	-0.256087	-0.197654	-0.415274	-0.0977229	-0.0650152	-0.44939	-0.444542	-0.138323	-0.479431	-0.368014
Z-decay: degradation of maternal mRNAs by zygotically expressed factors	-0.28261	-0.237786	-0.430671	-0.10585	-0.112426	-0.477194	-0.476789	-0.135909	-0.491667	-0.405724
Chromatin modifications during the maternal to zygotic transition (MZT)	-0.0329993	-0.0962859	-0.253269	0.00107853572787253	-0.0726014	-0.266693	-0.26424	-0.0230174	-0.32815	-0.191031
Replacement of protamines by nucleosomes in the male pronucleus	-0.070569	-0.097158	-0.259036	-0.0225423	-0.0565954	-0.29058	-0.291997	-0.0474051	-0.370544	-0.239467
Formation of definitive endoderm	0.051148878766804	-0.130734	-0.217414	-0.0829416	0.129725454643263	-0.226165	-0.233526	-0.129418	-0.236584	-0.0473983
Formation of the anterior neural plate	-0.209296	-0.320154	-0.240263	-0.319766	-0.256665	-0.281544	-0.267523	-0.250737	-0.305877	-0.290161
Somitogenesis	-0.112479	-0.194256	-0.188243	-0.101708	-0.00341205	-0.233521	-0.21771	-0.153469	-0.209829	-0.146576
Regulation of MITF-M-dependent genes involved in pigmentation	-0.0154581	-0.102496	-0.194153	-0.0788974	0.0680541964450573	-0.20649	-0.19707	-0.0530168	-0.229086	-0.0530176
Regulation of MITF-M-dependent genes involved in apoptosis	-0.253397	-0.227817	-0.326835	-0.142824	-0.223986	-0.350128	-0.34721	-0.216652	-0.366981	-0.283114
Regulation of TBK1	IKK蔚 (IKBKE)-mediated activation of IRF3	IRF7	-0.109946	-0.125361	-0.221919	-0.0521457	-0.0599062	-0.241699	-0.23143	-0.154699	-0.230276	-0.143793
Regulation of MITF-M-dependent genes involved in cell cycle and proliferation	-0.0965959	-0.158018	-0.166656	-0.0940119	-0.0810209	-0.176242	-0.179545	-0.125525	-0.218769	-0.121136
Regulation of MITF-M-dependent genes involved in DNA replication	damage repair and senescence	0.0948627684465801	0.127682533651402	-0.00300831	0.137199774130605	0.169109539025247	-0.0134191	0.0019256205185654	0.172444124116041	-0.0400017	0.0542728965118432
Growth hormone receptor signaling	-0.119662	-0.214095	-0.296842	-0.192532	-0.0155937	-0.294077	-0.308711	-0.194312	-0.305629	-0.20289
Specification of primordial germ cells	-0.0101054	-0.122466	-0.453582	0.0973725178942757	0.0948848104807932	-0.349596	-0.347521	-0.112662	-0.426932	-0.249693
Regulation of TBK1	IKK蔚-mediated activation of IRF3	IRF7 upon TLR3 ligation	-0.123085	-0.146379	-0.232518	-0.0458905	-0.0622139	-0.252986	-0.242622	-0.155573	-0.240353	-0.159061
Formation of the nephric duct	0.100174002126505	-0.163318	-0.222892	-0.0172915	0.199413159899082	-0.218608	-0.23868	-0.0922213	-0.249919	-0.0307134
Kidney development	0.0655012485587622	-0.111594	-0.17226	0.0184413273930825	0.232022740477389	-0.183484	-0.189612	-0.0210923	-0.183433	0.0075326599957333
Formation of the ureteric bud	0.0375501283534617	-0.194063	-0.220364	0.0132451561130355	0.291308920029334	-0.223989	-0.241671	-0.049113	-0.266063	-0.0429253
Antigen Presentation: Folding	assembly and peptide loading of class I MHC	-0.263808	-0.224707	-0.292062	-0.0757221	-0.134159	-0.25714	-0.295187	-0.128687	-0.291039	-0.260687
Kinesins	0.043654512290681	0.0201750140050086	-0.00999845	0.0278758432595162	0.148217488154573	-0.0682812	-0.0526784	0.12693590845757	-0.0808646	0.0110602890225761
Nephron development	0.03017754282185	0.0838438828364085	0.00362826068143854	0.0772102832341223	0.0964753270421252	0.0144095034614097	0.0129695950223928	0.263463209950982	0.0813905724804365	0.0654274854084655
Formation of the posterior neural plate	-0.0940544	-0.279207	-0.241532	-0.192156	-0.167862	-0.268463	-0.257691	-0.178977	-0.30609	-0.290661
CDH11 homotypic and heterotypic interactions	0.0643995021358698	-0.106939	-0.20908	-0.0217533	0.148273474398841	-0.262802	-0.248358	-0.156447	-0.232015	-0.0553556
Specification of the neural plate border	0.0448450677814986	-0.0775668	-0.127982	-0.0165132	0.0584897310314105	-0.159784	-0.144998	-0.0620621	-0.143735	-0.0428645
Mitochondrial RNA degradation	-0.165205	-0.129544	-0.153574	0.015002915043084	0.101964980195422	-0.295268	-0.298052	0.051400124467899	-0.27545	-0.174304
Antigen activates B Cell Receptor (BCR) leading to generation of second messengers	-0.0782834	-0.0740299	-0.18177	-0.109152	0.0496853777180566	-0.15868	-0.211169	-0.131264	-0.24488	-0.0964887
FASTK family proteins regulate processing and stability of mitochondrial RNAs	-0.17667	0.0458502239880716	0.140000252286732	-0.0985402	0.0932041561425298	-0.125136	-0.101541	-0.0215138	-0.17318	-0.207696
Ion channel transport	-0.132294	-0.101349	-0.227933	-0.0164233	-0.0738758	-0.235721	-0.245278	0.00966397197860452	-0.232389	-0.176003
Mitochondrial protein degradation	-0.247421	-0.276587	-0.284246	-0.0183532	-0.116101	-0.274351	-0.289719	0.0963717294885093	-0.107787	-0.203542
Signaling by TGFBR3	-0.0969516	-0.224718	-0.245579	-0.151033	-0.0344783	-0.302042	-0.295757	-0.143427	-0.33786	-0.137748
TGFBR3 PTM regulation	-0.0884861	-0.295193	-0.370218	-0.0665808	0.0957983445928177	-0.315101	-0.372592	0.0220056935314541	-0.356157	0.0134665607518965
TGFBR3 regulates TGF-beta signaling	-0.0360695	-0.227255	-0.228214	-0.119038	0.0283621105420555	-0.266747	-0.262828	-0.103439	-0.319389	-0.151293
TGFBR3 expression	-0.120195	-0.221742	-0.246141	-0.197731	-0.100744	-0.326723	-0.305604	-0.188747	-0.360817	-0.17995
TGFBR3 regulates FGF2 signaling	-0.00667741	-0.392364	-0.281917	-0.345359	0.136297956936062	-0.269006	-0.254408	-0.350836	-0.326417	-0.374021
TGFBR3 regulates activin signaling	0.151110648989741	-0.141284	-0.199727	0.189302477711551	0.0849780498444608	-0.199828	-0.204633	0.344630326526509	-0.270071	-0.202824
Glycosphingolipid biosynthesis	0.0293337663093865	0.107261637612946	0.059195123693689	0.0713661464161299	0.0227825818771099	0.0348569837681841	0.0457777956585765	0.107856628869509	0.128816670792896	-0.0259229
Glycosphingolipid catabolism	-0.0982372	-0.029248	-0.183109	-0.133696	-0.00238494	-0.231825	-0.219366	-0.0970106	-0.243336	-0.0990222
Cellular response to mitochondrial stress	-0.243948	-0.176408	-0.446143	0.0430034322794223	0.000952756400167787	-0.436293	-0.42839	-0.00759082	-0.401168	-0.304448
Mitochondrial unfolded protein response (UPRmt)	-0.151437	-0.119169	-0.321066	0.0160054339466736	-0.0325022	-0.343081	-0.358406	0.0106529896669207	-0.360608	-0.211697
MLL4 and MLL3 complexes regulate expression of PPARG target genes in adipogenesis and hepatic steatosis	-0.143065	-0.151089	-0.172678	-0.0836082	-0.0950679	-0.195652	-0.193459	-0.11959	-0.240757	-0.167377
Signaling by LTK	-0.07613	-0.165056	-0.218103	-0.119862	0.0732711265674243	-0.251868	-0.239475	-0.0831025	-0.287829	-0.131903
Regulation of endogenous retroelements	-0.00373821	-0.0405862	-0.092615	-0.0179174	-0.00382137	-0.0948935	-0.0949149	-0.0101835	-0.148339	-0.0405174
Transcriptional regulation of brown and beige adipocyte differentiation	-0.19155	-0.230883	-0.271915	-0.122318	-0.127393	-0.310477	-0.303261	-0.146724	-0.331683	-0.226598
Regulation of endogenous retroelements by KRAB-ZFP proteins	-0.00901564	-0.0321249	-0.0800002	0.0386184848154503	-0.0357045	-0.086058	-0.0938781	-0.00167965	-0.143386	-0.0459067
Regulation of endogenous retroelements by the Human Silencing Hub (HUSH) complex	-0.117312	-0.116932	-0.265607	-0.0575631	-0.104269	-0.291946	-0.286633	-0.101663	-0.338942	-0.223537
Transcriptional regulation of brown and beige adipocyte differentiation by EBF2	-0.19155	-0.230883	-0.271915	-0.122318	-0.127393	-0.310477	-0.303261	-0.146724	-0.331683	-0.226598
Regulation of endogenous retroelements by Piwi-interacting RNAs (piRNAs)	-0.0687171	-0.118978	-0.194085	-0.0512596	-0.0335547	-0.199224	-0.198132	-0.0518686	-0.238743	-0.107708
Glycosphingolipid transport	-0.471063	-0.460561	-0.41521	-0.31836	-0.308111	-0.412986	-0.402451	-0.0442625	-0.442454	-0.452865
Sphingolipid catabolism	-0.127809	-0.169874	-0.202701	-0.0660933	0.019308969510371	-0.243771	-0.16453	-0.132908	-0.17101	-0.21877
MDK and PTN in ALK signaling	-0.241557	-0.321614	-0.353744	0.030246143134818	0.0156922944862757	-0.357485	-0.347019	0.000172136058376376	-0.400974	-0.324438
Epigenetic regulation of adipogenesis genes by MLL3 and MLL4 complexes	-0.143065	-0.151089	-0.172678	-0.0836082	-0.0950679	-0.195652	-0.193459	-0.11959	-0.240757	-0.167377
OGDH complex synthesizes succinyl-CoA from 2-OG	-0.0962636	0.0960145527680997	-0.0362982	-0.0796916	-0.0703297	-0.00389721	-0.0450633	-0.113573	-0.0260282	-0.0156625
Maturation of TCA enzymes and regulation of TCA cycle	-0.34104	-0.289023	-0.404125	-0.0978815	-0.361495	-0.371498	-0.377982	0.0866181445423607	-0.0500445	-0.265813
Regulation of MITF-M dependent genes involved in metabolism	-0.0688588	-0.0922818	-0.0974228	0.0466467589606155	-0.0424659	-0.0660387	-0.0737256	-0.0110736	-0.146999	0.00807796161971874
Regulation of MITF-M dependent genes involved in invasion	0.159797301925262	0.169877503149188	-0.196782	-0.431698	0.0112430868037889	-0.199379	-0.187751	-0.253288	-0.26065	0.207834851274601
High laminar flow shear stress activates signaling by PIEZO1 and PECAM1:CDH5:KDR in endothelial cells	-0.0127647	-0.174784	-0.225934	-0.0890263	0.0618557200717244	-0.269982	-0.268712	-0.0642394	-0.269055	-0.13738
Mechanical load activates signaling by PIEZO1 and integrins in osteocytes	-0.131795	-0.189475	-0.293277	-0.18178	0.0927084433678656	-0.319788	-0.309306	-0.128281	-0.287882	-0.157665
Malate-aspartate shuttle	-0.086863	-0.102728	-0.274395	0.44559709568961	0.0507875822265662	-0.265858	-0.252668	0.361128507255227	-0.130045	0.104142804177306
Regulation of MITF-M-dependent genes involved in lysosome biogenesis and autophagy	-0.127238	0.050394160493545	-0.172266	-0.0308843	0.0328908727285203	-0.160765	-0.174568	0.144691911317037	-0.147359	-0.147999
Protein lipoylation	-0.18934	-0.0965871	-0.117503	-0.104374	-0.188697	-0.120945	-0.134012	-0.130132	-0.01721	-0.157931
OADH complex synthesizes glutaryl-CoA from 2-OA	-0.062326	0.135588057300705	-0.00463305	-0.0980177	-0.0329893	0.0268482728313621	-0.0161446	-0.131713	-0.05189	0.0196810203984806
BCKDH synthesizes BCAA-CoA from KIC	KMVA	KIV	-0.0151165	0.0619304471333996	-0.0644653	0.115440456990971	0.119567031658128	-0.0492169	-0.0393815	0.236890347821894	0.200381413110497	-0.109968
SLC15A4:TASL-dependent IRF5 activation	-0.13172	-0.0287182	-0.268623	0.0888524085492662	-0.14033	-0.394156	-0.389615	0.000516726224790875	-0.415418	-0.305582
Turbulent (oscillatory	disturbed) flow shear stress activates signaling by PIEZO1 and integrins in endothelial cells	-0.110436	-0.170046	-0.315626	-0.0734738	0.00413812040658446	-0.33718	-0.333007	-0.114609	-0.365224	-0.165344
Response of endothelial cells to shear stress	-0.0745593	-0.190153	-0.25398	-0.0866275	-0.00524722	-0.285684	-0.281124	-0.107578	-0.29724	-0.151621
PDH complex synthesizes acetyl-CoA from PYR	-0.0573787	-0.0330692	-0.193886	-0.172465	0.0564731846648156	-0.180496	-0.167561	0.252123972847863	-0.214755	-0.253547
Regulation of pyruvate metabolism	-0.105028	-0.133665	-0.316273	0.00050067183451119	-0.0722584	-0.341428	-0.335247	-0.00960071	-0.308404	-0.247604
Complex IV assembly	-0.334585	-0.316211	-0.411918	0.146457253824972	-0.0729944	-0.451045	-0.453656	0.444962402496674	-0.0515115	-0.328178
Complex III assembly	-0.264249	-0.304133	-0.284682	-0.108787	-0.219906	-0.286	-0.312061	-0.0607636	-0.0856457	-0.364431
Proteasome assembly	-0.116188	-0.22226	-0.199709	-0.0673576	-0.0157266	-0.23761	-0.221958	-0.122981	-0.222197	-0.169275
Modulation of host responses by IFN-stimulated genes	-0.162443	-0.121928	-0.259966	-0.00849077	-0.0774287	-0.269097	-0.298534	-0.0151951	-0.348977	-0.231226
Expression of NOTCH2NL genes	0.164350155052062	0.145993317284086	0.100247412655275	0.103879969948004	0.221748070443384	0.114990165455599	0.106715747493337	0.0495050825016367	0.0911108530383598	0.145808048429323
Antigen processing: Ub	ATP-independent proteasomal degradation	-0.0855488	-0.190926	-0.167297	-0.0990263	-0.0121054	-0.203475	-0.194821	-0.180488	-0.175421	-0.149297
Formation of the dystrophin-glycoprotein complex (DGC)	0.0704922888808205	-0.0439263	-0.145105	-0.189036	0.302084004467696	-0.164614	-0.149768	-0.0604993	-0.207288	-0.0347022
Strand-asynchronous mitochondrial DNA replication	-0.0106685	0.0733622284638658	0.0258968274358621	-0.0114593	-0.00442304	-0.0340974	-0.0218455	0.011579280716476	0.0295475043561939	0.0515104646994147
Activation of GABAB receptors	0.110905410617573	0.0931319907401574	-0.0861744	-0.0187353	-0.0275216	-0.125536	-0.190064	-0.0315233	-0.208923	-0.242294
Developmental Lineage of Pancreatic Acinar Cells	-0.0484681	0.0446897640154961	-0.329106	0.249182432139062	0.0832640720143812	-0.28037	-0.369155	0.183977685666448	-0.201372	-0.246252
Regulation of MITF-M-dependent genes involved in extracellular matrix	focal adhesion and epithelial-to-mesenchymal transition	-0.149624	-0.329715	-0.342598	-0.234806	0.0117437611350522	-0.373353	-0.385893	-0.16428	-0.387679	-0.223332
Co-inhibition by BTLA	0.108140597988751	-0.0472011	-0.0513666	-0.0891204	0.0125119780706508	-0.040935	-0.0970208	-0.220932	-0.0934895	-0.0516775
Co-stimulation by ICOS	0.0718117322619709	-0.161572	-0.105251	-0.151282	0.168337339127321	-0.176461	-0.163694	-0.133346	-0.233946	-0.153598
Nuclear RNA decay	-0.187679	-0.208842	-0.315595	-0.149393	-0.160138	-0.333529	-0.348837	-0.162066	-0.382271	-0.305383
Expression of BMAL (ARNTL)	CLOCK	and NPAS2	-0.184096	-0.25178	-0.312618	-0.0739884	-0.0785874	-0.330964	-0.322093	-0.156444	-0.333529	-0.192419
Phosphorylated BMAL1:CLOCK (ARNTL:CLOCK) activates expression of core clock genes	-0.208031	-0.256046	-0.311075	-0.137616	-0.133656	-0.338413	-0.323791	-0.10922	-0.329067	-0.197667
Phosphorylation of CLOCK	acetylation of BMAL1 (ARNTL) at target gene promoters	-0.057298	-0.244586	-0.155398	-0.137518	-0.0995705	-0.202241	-0.192011	-0.209143	-0.256127	-0.0758783
The CRY:PER:kinase complex represses transactivation by the BMAL:CLOCK (ARNTL:CLOCK) complex	-0.142099	-0.226289	-0.304792	-0.0680192	-0.0652374	-0.307768	-0.305745	-0.093583	-0.310388	-0.16301
Phosphorylation and nuclear translocation of BMAL1 (ARNTL) and CLOCK	-0.17441	-0.268286	-0.308556	-0.0809719	-0.105237	-0.305418	-0.312057	-0.113451	-0.353054	-0.302246
Phosphorylation and nuclear translocation of the CRY:PER:kinase complex	-0.211125	-0.239686	-0.312273	-0.107954	-0.0880076	-0.309465	-0.313712	-0.11653	-0.335598	-0.248951
Degradation of CRY and PER proteins	-0.1444	-0.212204	-0.238543	-0.115925	-0.0755495	-0.271189	-0.262551	-0.170293	-0.260959	-0.210568
ATP-dependent chromatin remodelers	-0.0241675	-0.101831	-0.13845	-0.0890393	0.0569269294988098	-0.139314	-0.129722	-0.0268416	-0.174881	-0.0200547
SWI/SNF chromatin remodelers	-0.0241675	-0.101831	-0.13845	-0.0890393	0.0569269294988098	-0.139314	-0.129722	-0.0268416	-0.174881	-0.0200547
RORA	B	C and NR1D1 (REV-ERBA) regulate gene expression	-0.244169	-0.294426	-0.327932	-0.11832	-0.126895	-0.346839	-0.338653	-0.275693	-0.338103	-0.23949
Formation of the canonical BAF (cBAF) complex	-0.0157239	-0.100806	-0.14123	-0.0859656	0.0534588152949824	-0.142951	-0.133554	-0.0311106	-0.177392	-0.0153849
Formation of the polybromo-BAF (pBAF) complex	-0.0131028	-0.10248	-0.130599	-0.0808611	0.0627818278151323	-0.13141	-0.122109	-0.0258158	-0.165569	-0.0059062
Formation of the embryonic stem cell BAF (esBAF) complex	-0.0218199	-0.100801	-0.128425	-0.0947529	0.0501960523284429	-0.117391	-0.108179	-0.0267394	-0.151686	0.0081029367074672
Formation of the non-canonical BAF (ncBAF) complex	-0.0551929	-0.116068	-0.188862	-0.106871	0.0448360092433404	-0.189022	-0.180116	-0.037464	-0.208781	-0.0577475
Formation of neuronal progenitor and neuronal BAF (npBAF and nBAF)	-0.0237675	-0.106291	-0.142927	-0.091758	0.0540180241905486	-0.144263	-0.134751	-0.0288797	-0.179342	-0.022539
Developmental Lineage of Multipotent Pancreatic Progenitor Cells	0.203843405999319	0.0541205308376711	-0.0148945	0.192389532523151	0.226194382871585	0.0995177230339061	0.084937830760057	-0.106224	0.109149703235748	0.0655969102675945
Inhibition of voltage gated Ca2+ channels via Gbeta/gamma subunits	0.0641924025639499	-0.0683806	-0.13728	-0.0644908	-0.0825809	-0.228215	-0.219226	-0.079712	-0.232487	-0.288104
